# Supplementary material for: Increased lipogenesis and lipidosis of gallbladder epithelium in dogs with gallbladder mucocele formation
Source: PLoS One. 2024 Jun 26;19(6):e0303191. doi: 10.1371/journal.pone.0303191 (PMC11207163; doi:10.1371/journal.pone.0303191)
Supplement: S2 Table — (XLSX) [file pone.0303191.s003.xlsx]

## Sheet: Explanation
	TrueMass® Complex Lipid Panel
	Quantitative Units:	nmol/mL
	Worksheet	Sheet Name		Data Type
	2	Lipid Class Concentrations		Quantitative
	3	Lipid Class Compositions		Mole%
	4	Species Concentrations		Quantitative
	5	Species Compositions		Mole%
	6	Fatty Acid Concentrations		Quantitative
	7	Fatty Acid Compositions		Mole%
	8	Methods	:	Explanation of Metabolon's Complex Lipid Platform Sample Preparation and Data Acquisition Details and Dataset RSD
	Abbreviation	Name	Group
	CE	Cholesteryl ester	Neutral Lipids
	MAG	Monoacylglycerol
	DAG	Diacylglycerol
	TAG	Triacylglycerol
	PC	Phosphatidylcholine	Phospholipids
	PE	Phosphatidylethanolamine
	PI	Phosphatidylinositol
	LPC	Lysophosphatidylcholine
	LPE	Lysophosphatidylethanolamine
	SM	Sphingomyelin	Sphingolipids
	CER	Ceramide
	HCER	Hexosylceramide
	LCER	Lactosylceramide
	DCER	Dihydroceramide
	Total	Total lipid in sample

## Sheet: Lipid Class Concentrations
TrueMass® Complex Lipid Panel: Lipid Class Concentrations
		CLIENT MATRIX	EDTA Plasma	EDTA Plasma	EDTA Plasma	EDTA Plasma	EDTA Plasma	EDTA Plasma	EDTA Plasma	EDTA Plasma	EDTA Plasma	EDTA Plasma	EDTA Plasma	EDTA Plasma	EDTA Plasma	EDTA Plasma	EDTA Plasma	EDTA Plasma	EDTA Plasma	EDTA Plasma	EDTA Plasma	EDTA Plasma	EDTA Plasma	EDTA Plasma	EDTA Plasma	EDTA Plasma	EDTA Plasma	EDTA Plasma	EDTA Plasma	EDTA Plasma	EDTA Plasma	EDTA Plasma	EDTA Plasma	EDTA Plasma	EDTA Plasma	EDTA Plasma	EDTA Plasma	EDTA Plasma
		SAMPLE AMOUNT	> 200	> 200	> 200	> 200	> 200	> 200	> 200	> 200	> 200	> 200	> 200	> 200	> 200	> 200	> 200	> 200	> 200	> 200	> 200	> 200	> 200	> 200	> 200	> 200	> 200	> 200	> 200	> 200	> 200	> 200	> 200	> 200	> 200	> 200	> 200	> 200
		SAMPLE AMOUNT UNITS	uL	uL	uL	uL	uL	uL	uL	uL	uL	uL	uL	uL	uL	uL	uL	uL	uL	uL	uL	uL	uL	uL	uL	uL	uL	uL	uL	uL	uL	uL	uL	uL	uL	uL	uL	uL
Class	Name	Group Units	Diseased dogs	Diseased dogs	Diseased dogs	Diseased dogs	Diseased dogs	Diseased dogs	Diseased dogs	Diseased dogs	Diseased dogs	Diseased dogs	Diseased dogs	Diseased dogs	Diseased dogs	Diseased dogs	Diseased dogs	Diseased dogs	Diseased dogs	Diseased dogs	Control dogs	Control dogs	Control dogs	Control dogs	Control dogs	Control dogs	Control dogs	Control dogs	Control dogs	Control dogs	Control dogs	Control dogs	Control dogs	Control dogs	Control dogs	Control dogs	Control dogs	Control dogs
CER	CER	nmol/mL	4.8743	4.4427	7.7018	2.7992	2.7567	3.5302	1.1797	2.552	3.2812	3.6143	4.5469	4.526	6.3851	4.9376	2.4668	3.3039	4.6555	3.8686	3.292	4.555	3.5052	2.7798	3.9055	2.4845	3.6644	3.6557	3.6384	3.7305	3.5008	3.7981	2.1471	2.3852	3.5551	3.9544	3.5629	3.8828
CE	CE	nmol/mL	4159.92	6041.06	5211.88	3544.5	2933.85	2768.22	2210.25	3209.4	2494.23	4140.23	4316.18	3918.2	4029.55	3373.47	2717.26	3836.81	3932.5	6753.63	3400.75	3312.88	2389.1	2681	1905.59	2313.29	2817.8	4029.75	4393.27	4608.63	3704.12	3399.64	2081.17	1874.99	2617.32	3263.55	2032.58	3141.19
DAG	DAG	nmol/mL	30.0899	21.5431	108.771	14.2271	17.6644	9.3078	6.5402	8.1956	7.7694	16.3478	24.9452	20.5741	14.442	23.2828	13.2633	114.129	13.5279	19.6571	17.6976	37.9491	7.5374	12.8568	5.4946	10.9974	9.1171	13.0794	6.4751	27.1821	8.0524	33.2491	8.559	10.0342	12.6176	57.0299	6.2762	6.395
DCER	DCER	nmol/mL	1.8756	2.1636	2.5158	1.4539	1.3408	1.3781	0.9433	1.1003	1.204	1.6686	1.8448	1.6205	1.9814	1.887	1.6064	1.8592	1.6748	2.0387	1.5791	1.6972	1.3724	1.1766	1.1921	1.0398	1.1721	1.3958	1.5597	1.7114	1.5457	1.3354	1.0349	0.9825	1.2115	1.6613	1.0758	1.2825
HCER	HCER	nmol/mL	1.4392	1.9001	1.7832	2.0581	0.9107	1.5543	1.2253	1.1621	1.238	1.6401	1.6802	1.4479	2.279	1.2683	1.4653	2.5855	1.4063	3.2861	0.9411	0.9848	1.2229	1.1362	0.9812	1.0991	1.1871	1.662	1.9619	1.2139	1.6019	1.289	1.1088	1.0462	1.24	1.0646	1.3163	1.7387
LCER	LCER	nmol/mL	4.0051	4.4496	1.2851	3.9763	1.3618	4.0163	2.8087	2.3221	2.7189	5.1708	4.3366	2.6731	5.7745	1.7935	2.1347	1.2162	3.1906	3.3801	2.1512	1.585	2.155	2.9034	1.9873	1.8262	2.4915	4.8589	3.9688	2.1319	5.447	2.4948	2.6407	3.1168	1.6559	2.6561	5.6716	2.8068
LPC	LPC	nmol/mL	288.308	476.47	308.275	176.011	239.881	177.188	164.946	278.252	197.943	334.65	266.093	365.06	307.267	312.677	226.268	363.354	305.944	544.573	267.779	327.981	192.565	208.398	207.817	209.246	208.28	247.456	332.815	394.738	253.179	306.88	222.569	173.063	243.761	313.087	214.754	293.9
LPE	LPE	nmol/mL	8.867	12.8879	10.3219	6.0939	6.9296	5.7298	6.084	7.8055	5.7085	9.9089	7.5249	12.3286	10.3361	10.484	8.8883	12.6711	8.6073	17.2145	6.7453	9.395	5.4311	7.2662	3.0702	4.7952	4.7759	7.8816	9.2916	11.9609	8.3486	9.749	4.5891	5.2268	5.4852	7.9406	4.9176	6.4277
MAG	MAG	nmol/mL	2.1956	2.7656	2.1829	1.6928	1.4107	1.2043	1.1927	1.3717	1.0176	1.5645	2.3824	2.1066	2.1975	1.6751	1.7896	4.6677	1.9105	3.5549	1.6428	1.574	1.1057	1.0365	0.8221	1.1069	1.2345	1.6057	2.129	2.6021	1.484	3.9652	1.0314	0.7727	1.0208	2.024	1.188	1.2822
PC	PC	nmol/mL	4888.09	7690.23	6242.4	4795.81	4283.86	2969.41	3248.37	4629.58	3468.66	5137.64	5197.76	5825.24	5677.2	5505.8	4374.28	6259.75	4995.45	9798.34	4498.82	4900.58	3257.04	3935.3	2569.85	2815.95	3019.09	4983.61	4945.79	5655.34	4670.3	5441.28	2714.32	2891.88	3348.43	4306.15	2867.48	3789.99
PE	PE	nmol/mL	164.751	340.54	205.336	174.351	116.379	88.6539	111.925	92.9834	102.583	207.376	170.761	149.011	227.054	118.804	109.492	354.123	147.357	229.971	138.274	209.867	108.906	112.513	77.2452	102.574	129.365	186.487	154.968	182.371	159.69	125.011	91.1243	85.2744	86.7128	154.461	106.096	90.692
PI	PI	nmol/mL	22.3468	46.2597	32.542	22.7195	39.428	17.8845	17.7256	26.0889	26.2258	28.6396	35.4739	25.9697	39.7479	33.9737	10.0193	4.9359	31.0877	6.924	42.6768	29.3361	14.1482	22.2614	15.7282	10.6989	19.9995	33.0532	24.7365	32.9032	23.2235	29.0945	11.1161	10.4669	21.9621	29.2645	12.5441	19.9249
SM	SM	nmol/mL	383.359	590.171	416.862	466.39	288.068	361.075	288.365	378.563	330.019	483.165	416.281	395.674	574.725	355.413	395.466	538.987	411.549	639.905	316.875	278.242	323.633	359.257	280.558	313.491	319.49	434.63	526.521	358.707	456.601	384.498	290.989	273.81	314.235	291.433	346.146	432.097
TAG	TAG	nmol/mL	1652.39	1234.18	7760.8	750.404	1068.09	302.061	325.677	413.912	376.193	780.342	1618.81	1598.84	586.811	1967.04	573.254	5643.09	908.024	845.427	958.87	2678.13	265.71	890.26	191.703	507.69	264.33	599.779	366.399	2306.58	437.696	2750.18	474.108	639.005	459.382	4015.34	356.295	311.197

## Sheet: Lipid Class Compositions
TrueMass® Complex Lipid Panel: Lipid Class Compositions
		CLIENT MATRIX	EDTA Plasma	EDTA Plasma	EDTA Plasma	EDTA Plasma	EDTA Plasma	EDTA Plasma	EDTA Plasma	EDTA Plasma	EDTA Plasma	EDTA Plasma	EDTA Plasma	EDTA Plasma	EDTA Plasma	EDTA Plasma	EDTA Plasma	EDTA Plasma	EDTA Plasma	EDTA Plasma	EDTA Plasma	EDTA Plasma	EDTA Plasma	EDTA Plasma	EDTA Plasma	EDTA Plasma	EDTA Plasma	EDTA Plasma	EDTA Plasma	EDTA Plasma	EDTA Plasma	EDTA Plasma	EDTA Plasma	EDTA Plasma	EDTA Plasma	EDTA Plasma	EDTA Plasma	EDTA Plasma
		SAMPLE AMOUNT	> 200	> 200	> 200	> 200	> 200	> 200	> 200	> 200	> 200	> 200	> 200	> 200	> 200	> 200	> 200	> 200	> 200	> 200	> 200	> 200	> 200	> 200	> 200	> 200	> 200	> 200	> 200	> 200	> 200	> 200	> 200	> 200	> 200	> 200	> 200	> 200
		SAMPLE AMOUNT UNITS	uL	uL	uL	uL	uL	uL	uL	uL	uL	uL	uL	uL	uL	uL	uL	uL	uL	uL	uL	uL	uL	uL	uL	uL	uL	uL	uL	uL	uL	uL	uL	uL	uL	uL	uL	uL
Class	Name	Group Units	Diseased dogs	Diseased dogs	Diseased dogs	Diseased dogs	Diseased dogs	Diseased dogs	Diseased dogs	Diseased dogs	Diseased dogs	Diseased dogs	Diseased dogs	Diseased dogs	Diseased dogs	Diseased dogs	Diseased dogs	Diseased dogs	Diseased dogs	Diseased dogs	Control dogs	Control dogs	Control dogs	Control dogs	Control dogs	Control dogs	Control dogs	Control dogs	Control dogs	Control dogs	Control dogs	Control dogs	Control dogs	Control dogs	Control dogs	Control dogs	Control dogs	Control dogs
CER	CER	mol%	0.0419745	0.026976	0.0379162	0.0280974	0.0306234	0.0526015	0.0184696	0.0281887	0.0467487	0.0324096	0.0376754	0.0367273	0.0555915	0.0421567	0.0292356	0.0192743	0.0432391	0.0204994	0.0340854	0.0386188	0.0533237	0.033743	0.0741651	0.0394598	0.0538724	0.0346548	0.0337717	0.0274507	0.0359617	0.0304031	0.0363514	0.0399394	0.049941	0.0317632	0.0597812	0.0479192
CE	CE	mol%	35.8227	36.6813	25.6583	35.5785	32.5913	41.2476	34.6042	35.4501	35.5365	37.1256	35.7637	31.7951	35.083	28.8023	32.2039	22.3832	36.524	35.7869	35.2114	28.0877	36.3448	32.5437	36.1871	36.7406	41.4261	38.2006	40.7784	33.9124	38.0504	27.2135	35.2352	31.396	36.7674	26.2141	34.1042	38.7667
DAG	DAG	mol%	0.259116	0.13081	0.535485	0.142807	0.196229	0.13869	0.102395	0.0905262	0.110694	0.146591	0.206695	0.166953	0.125738	0.198786	0.157192	0.665806	0.125644	0.104161	0.183241	0.321745	0.114665	0.156064	0.104342	0.174665	0.134036	0.123988	0.060102	0.200018	0.0827177	0.266153	0.144908	0.168019	0.177248	0.458086	0.105307	0.0789232
DCER	DCER	mol%	0.0161515	0.0131374	0.0123854	0.0145937	0.0148946	0.0205343	0.0147685	0.0121536	0.0171539	0.0149624	0.0152859	0.0131499	0.0172509	0.016111	0.0190385	0.0108462	0.0155551	0.0108029	0.01635	0.0143894	0.020878	0.0142823	0.0226379	0.0165145	0.0172317	0.0132317	0.0144772	0.0125933	0.0158781	0.0106896	0.0175213	0.0164516	0.0170188	0.0133442	0.0180506	0.0158278
HCER	HCER	mol%	0.0123935	0.0115374	0.00877876	0.0206585	0.0101167	0.0231597	0.0191836	0.0128362	0.0176383	0.0147068	0.0139221	0.0117493	0.019842	0.0108286	0.0173662	0.0150833	0.0130614	0.0174128	0.00974416	0.00834947	0.0186037	0.0137919	0.0186329	0.0174563	0.0174522	0.0157552	0.0182104	0.00893243	0.0164554	0.0103182	0.0187725	0.0175183	0.0174192	0.00855127	0.0220859	0.021458
LCER	LCER	mol%	0.0344895	0.0270179	0.0063266	0.0399127	0.0151279	0.0598446	0.0439736	0.0256492	0.0387374	0.0463668	0.0359329	0.0216915	0.0502753	0.0153127	0.0252997	0.00709507	0.0296335	0.0179109	0.0222735	0.0134382	0.0327835	0.0352434	0.0377387	0.0290044	0.036629	0.0460607	0.0368385	0.0156875	0.0559539	0.0199704	0.0447083	0.0521897	0.0232616	0.0213348	0.0951626	0.0346398
LPC	LPC	mol%	2.48274	2.89312	1.51765	1.76673	2.66477	2.64018	2.58243	3.07349	2.82018	3.00082	2.20483	2.96237	2.6752	2.6696	2.68164	2.11973	2.84153	2.88565	2.77259	2.78074	2.92945	2.52967	3.94642	3.32333	3.06204	2.34579	3.08919	2.90466	2.60077	2.45652	3.7682	2.89788	3.42428	2.51483	3.60332	3.62714
LPE	LPE	mol%	0.0763573	0.0782553	0.0508151	0.0611684	0.0769791	0.0853765	0.0952524	0.0862173	0.0813316	0.0888535	0.062351	0.100043	0.0899906	0.0895112	0.105341	0.0739207	0.0799424	0.0912183	0.0698409	0.079654	0.0826219	0.0882019	0.0583029	0.0761592	0.0702132	0.0747149	0.0862448	0.0880138	0.0857604	0.0780391	0.0776956	0.087521	0.0770545	0.0637819	0.0825114	0.0793268
MAG	MAG	mol%	0.0189072	0.0167927	0.0107465	0.0169917	0.0156711	0.0179446	0.0186732	0.0151514	0.0144982	0.0140289	0.0197405	0.0170945	0.0191324	0.0143018	0.0212097	0.0272304	0.0177442	0.0188371	0.0170096	0.0133449	0.0168207	0.0125817	0.0156116	0.0175802	0.0181491	0.0152215	0.0197614	0.0191474	0.0152443	0.0317407	0.0174621	0.0129386	0.0143399	0.0162575	0.0199332	0.0158241
PC	PC	mol%	42.0933	46.695	30.7316	48.1387	47.5882	44.2456	50.8572	51.137	49.4196	46.0694	43.0684	47.2702	49.4282	47.0079	51.8424	36.5182	46.3964	51.9206	46.5809	41.5488	49.5485	47.7692	48.8013	44.7239	44.3853	47.2429	45.9069	41.6146	47.9753	43.5565	45.9547	48.4236	47.0378	34.5886	48.1129	46.7738
PE	PE	mol%	1.41874	2.06776	1.01088	1.75008	1.29282	1.32098	1.75233	1.02707	1.46154	1.85955	1.41492	1.20918	1.97683	1.01434	1.29766	2.06588	1.36861	1.2186	1.43169	1.77933	1.65676	1.36575	1.46688	1.62912	1.90187	1.76784	1.43842	1.34197	1.6404	1.00069	1.54278	1.42789	1.21812	1.24069	1.78016	1.11927
PI	PI	mol%	0.192437	0.280889	0.160205	0.22805	0.437995	0.266487	0.277516	0.28817	0.373651	0.256812	0.293935	0.210737	0.346063	0.290064	0.118745	0.0287951	0.288735	0.0366897	0.441876	0.248721	0.215233	0.270224	0.298677	0.169924	0.294024	0.313333	0.229605	0.242117	0.238562	0.232897	0.188201	0.175265	0.308517	0.235063	0.210475	0.245901
SM	SM	mol%	3.30125	3.58351	2.05222	4.68146	3.20007	5.38018	4.5147	4.1815	4.70192	4.33256	3.44928	3.21079	5.00381	3.03448	4.68693	3.14434	3.82236	3.39081	3.28093	2.35903	4.92335	4.3609	5.32777	4.97899	4.697	4.12015	4.88718	2.63953	4.6904	3.07784	4.92659	4.58485	4.41429	2.3409	5.80791	5.33268
TAG	TAG	mol%	14.2294	7.49391	38.2067	7.5323	11.8651	4.50083	5.09887	4.57195	5.35979	6.99735	13.4134	12.9741	5.10903	16.7943	6.79401	32.9206	8.43349	4.47985	9.92815	22.7061	4.04217	10.8066	3.64043	8.06332	3.88606	5.6857	3.40092	16.9729	4.49621	22.0147	8.02688	10.6999	6.45327	32.2527	5.9782	3.8406

## Sheet: Species Concentrations
TrueMass® Complex Lipid Panel: Molecular Species Concentrations
		CLIENT MATRIX	EDTA Plasma	EDTA Plasma	EDTA Plasma	EDTA Plasma	EDTA Plasma	EDTA Plasma	EDTA Plasma	EDTA Plasma	EDTA Plasma	EDTA Plasma	EDTA Plasma	EDTA Plasma	EDTA Plasma	EDTA Plasma	EDTA Plasma	EDTA Plasma	EDTA Plasma	EDTA Plasma	EDTA Plasma	EDTA Plasma	EDTA Plasma	EDTA Plasma	EDTA Plasma	EDTA Plasma	EDTA Plasma	EDTA Plasma	EDTA Plasma	EDTA Plasma	EDTA Plasma	EDTA Plasma	EDTA Plasma	EDTA Plasma	EDTA Plasma	EDTA Plasma	EDTA Plasma	EDTA Plasma
		SAMPLE AMOUNT	> 200	> 200	> 200	> 200	> 200	> 200	> 200	> 200	> 200	> 200	> 200	> 200	> 200	> 200	> 200	> 200	> 200	> 200	> 200	> 200	> 200	> 200	> 200	> 200	> 200	> 200	> 200	> 200	> 200	> 200	> 200	> 200	> 200	> 200	> 200	> 200
		SAMPLE AMOUNT UNITS	uL	uL	uL	uL	uL	uL	uL	uL	uL	uL	uL	uL	uL	uL	uL	uL	uL	uL	uL	uL	uL	uL	uL	uL	uL	uL	uL	uL	uL	uL	uL	uL	uL	uL	uL	uL
Class	Name	Group Units	Diseased dogs	Diseased dogs	Diseased dogs	Diseased dogs	Diseased dogs	Diseased dogs	Diseased dogs	Diseased dogs	Diseased dogs	Diseased dogs	Diseased dogs	Diseased dogs	Diseased dogs	Diseased dogs	Diseased dogs	Diseased dogs	Diseased dogs	Diseased dogs	Control dogs	Control dogs	Control dogs	Control dogs	Control dogs	Control dogs	Control dogs	Control dogs	Control dogs	Control dogs	Control dogs	Control dogs	Control dogs	Control dogs	Control dogs	Control dogs	Control dogs	Control dogs
CER	CER(14:0)	nmol/mL	0.0224	0.0224	0.0198	0.0148	0.0205	0.0152	0.0063	0.0153	0.0124	0.0157	0.0183	0.0192	0.0171	0.0166	0.0167	0.021	0.017	0.032	0.0203	0.0215	0.0124	0.0162	0.0182	0.0121	0.0149	0.0119	0.0182	0.0204	0.0126	0.018	0.0134	0.0071	0.0117	0.0136	0.0165	0.019
CER	CER(16:0)	nmol/mL	0.5677	0.73	0.8567	0.6218	0.4076	0.3473	0.2731	0.2796	0.3961	0.4321	0.5741	0.3711	0.8893	0.5396	0.5372	0.6586	0.4158	0.68	0.3701	0.4774	0.3312	0.3835	0.306	0.2985	0.4133	0.4681	0.5101	0.4459	0.5599	0.5951	0.2732	0.3182	0.4015	0.5008	0.4633	0.4332
CER	CER(18:0)	nmol/mL	0.5648	0.5094	0.7483	0.3751	0.2657	0.2882	0.1416	0.2326	0.2172	0.3239	0.3003	0.2409	0.7268	0.5081	0.3539	0.2943	0.2983	0.3067	0.2493	0.2892	0.3105	0.3361	0.0904	0.0899	0.2156	0.4456	0.2965	0.3373	0.5004	0.4204	0.1241	0.3069	0.3189	0.48	0.3585	0.1869
CER	CER(18:1)	nmol/mL	0.0339	0.0334	0.0313	0.0344	0.0222	0.0215	0.0126	0.0215	0.0221	0.0396	0.0249	0.0296	0.0262	0.0214	0.0292	0.0315	0.0166	0.0465	0.0266	0.0237	0.0201	0.0212	0.0143	0.0117	0.0156	0.0243	0.0198	0.0201	0.0432	0.017	0.0142	0.0196	0.0152	0.0164	0.0182	0.024
CER	CER(20:0)	nmol/mL	0.165	0.2022	0.3169	0.1182	0.143	0.1352	0.0492	0.1488	0.1359	0.1242	0.2071	0.1918	0.2148	0.1777	0.102	0.1203	0.2234	0.2179	0.1489	0.2465	0.1712	0.1147	0.2159	0.1253	0.1408	0.134	0.1601	0.1552	0.145	0.1336	0.0931	0.0611	0.1548	0.1532	0.1347	0.1995
CER	CER(20:1)	nmol/mL	0.0191	0.0204	0.02	0.0123	0.0119	0.0104	0.0056	0.0062	0.0073	0.0148	0.0145	0.0146	0.0174	0.0097	0.0125	0.0178	0.0081	0.0325	0.0124	0.0157	0.0085	0.0088	0.0053	0.0067	0.0081	0.0097	0.0138	0.0096	0.0124	0.0104	0.0065	0.0055	0.0038	0.0099	0.0067	0.0113
CER	CER(22:0)	nmol/mL	0.8503	0.6148	1.2423	0.3198	0.3489	0.45	0.138	0.488	0.7022	0.4916	0.6696	0.7849	0.7355	0.838	0.2829	0.4368	0.8625	0.4461	0.5685	0.6056	0.539	0.3453	0.5506	0.2692	0.4952	0.488	0.6179	0.5295	0.4876	0.5595	0.2752	0.3607	0.507	0.459	0.5459	0.6939
CER	CER(22:1)	nmol/mL	0.0521	0.0454	0.0754	0.0407	0.0327	0.0377	0.0149	0.0232	0.0274	0.0287	0.0382	0.0372	0.0506	0.0487	0.0343	0.0549	0.0329	0.0676	0.0359	0.0604	0.0339	0.0239	0.0219	0.0258	0.0351	0.0344	0.0407	0.0375	0.0375	0.0351	0.0175	0.023	0.0285	0.0439	0.031	0.0376
CER	CER(24:0)	nmol/mL	1.4936	0.9673	2.3436	0.5146	0.5557	0.9674	0.237	0.629	0.965	0.9427	1.2521	1.4366	1.921	1.5956	0.386	0.6995	1.3691	0.8102	0.9667	1.038	0.8852	0.8027	1.3523	0.5757	0.9299	1.022	0.9807	1.2286	0.9045	1.0182	0.6038	0.7465	1.1264	1.0367	1.0101	1.1645
CER	CER(24:1)	nmol/mL	1.0222	1.2484	1.9601	0.7174	0.9173	1.2093	0.2751	0.6804	0.7495	1.1463	1.4013	1.3528	1.7318	1.1207	0.5793	0.9049	1.3634	1.1645	0.8536	1.7239	1.1555	0.6879	1.2768	1.0295	1.3441	0.9797	0.9281	0.8949	0.7685	0.9439	0.6959	0.506	0.9379	1.1873	0.9408	1.0766
CER	CER(26:0)	nmol/mL	0.0486	0.0174	0.0463	0.0102	0.0086	0.0244	0.0161	0.0093	0.0271	0.0282	0.0159	0.0195	0.0241	0.0368	0.115	0.0284	0.0205	0.0219	0.0206	0.0174	0.017	0.0203	0.0253	0.0185	0.0272	0.017	0.0244	0.0189	0.0121	0.0209	0.0157	0.0199	0.0271	0.0275	0.0162	0.0133
CER	CER(26:1)	nmol/mL	0.0346	0.0316	0.0411	0.0199	0.0226	0.0236	0.0102	0.0181	0.019	0.0265	0.0306	0.0278	0.0305	0.0247	0.0178	0.0359	0.0279	0.0427	0.0191	0.0357	0.0207	0.0192	0.0285	0.0216	0.0246	0.021	0.0281	0.0326	0.0171	0.026	0.0145	0.0107	0.0223	0.0261	0.021	0.023
CE	CE(12:0)	nmol/mL	0.2918	0.2767	0.1456	0.2558	0.1424	0.1872	0.1219	0.1747	0.1426	0.372	0.2249	0.1615	0.186	0.1142	0.1845	0.1687	0.1728	0.2897	0.1657	0.1576	0.1327	0.3178	0.0995	0.1169	0.1457	0.1979	0.1996	0.2252	0.2097	0.1432	0.1076	0.0824	0.2299	0.1198	0.1462	0.2043
CE	CE(14:0)	nmol/mL	27.0847	17.6751	12.834	10.7576	8.1617	10.9381	3.8927	7.5086	8.0933	19.2011	15.4662	10.4794	8.5926	6.9149	9.2868	14.6623	12.1055	36.8163	10.2488	17.8695	8.0787	15.1876	9.9094	9.4593	14.7721	22.5407	13.679	19.5694	21.1701	8.4563	5.9678	8.4899	15.8236	13.3013	7.2244	8.6066
CE	CE(14:1)	nmol/mL	2.3789	1.2544	0.6959	0.865	0.3766	0.8345	0.2534	0.6283	0.5352	0.9433	1.0793	0.407	0.6065	0.4276	0.6027	0.7508	0.5572	1.3967	0.6889	0.5773	0.3397	1.3808	0.2042	0.2716	0.4159	2.0844	0.6695	0.8815	2.0346	0.5842	0.2054	0.6811	0.4268	0.441	0.4381	0.3627
CE	CE(15:0)	nmol/mL	17.2812	8.2576	7.1	3.2413	4.2279	7.1475	2.564	5.3397	5.8574	9.4464	10.1024	7.7686	5.3172	3.9869	3.5173	6.5645	9.9225	14.3228	7.7609	9.8252	7.2328	8.1705	5.3098	5.643	14.1844	15.6739	8.7966	6.148	13.785	4.5429	5.1295	7.5139	6.7493	7.0035	4.9585	5.3349
CE	CE(16:0)	nmol/mL	526.627	557.853	588.584	366.322	248.254	347.233	238.188	307.629	343.056	539.591	470.041	327.084	547.006	347.381	236.311	338.968	414.514	669.872	367.328	383.523	276.88	329.376	225.984	288.99	368.995	555.514	656.089	549.282	450.111	381.338	217.62	224.84	358.036	435.214	303.994	353.809
CE	CE(16:1)	nmol/mL	136.584	179.129	157.107	140.208	54.6057	135.845	43.5594	80.5495	86.1658	123.332	144.526	77.3377	125.477	100.098	113.241	168.518	77.476	300.979	83.8912	80.4645	50.4879	75.7013	29.6746	44.8849	58.8301	146.752	144.158	104.677	147.532	103.184	33.9571	54.9769	55.1182	72.9922	63.7749	55.4862
CE	CE(17:0)	nmol/mL	26.7812	16.5124	11.3525	6.9852	7.2766	10.1608	4.1459	9.9964	8.1568	11.7265	17.3791	10.4934	9.0943	5.7979	5.535	9.7589	15.1047	19.7496	13.0648	12.9187	10.4458	10.7334	6.246	7.8075	18.1291	23.1931	11.7997	10.3896	22.0307	5.7183	7.5298	12.4028	7.5711	11.3423	7.8287	8.578
CE	CE(18:0)	nmol/mL	105.955	154.149	118.994	90.6046	79.4104	71.1809	50.6866	87.9374	51.7599	94.1623	105.275	87.6522	97.8019	83.3319	62.1171	84.489	100.838	135.02	87.6016	73.4661	55.8102	60.4279	38.4286	51.4562	73.6083	96.9251	110.26	116.816	83.5264	78.2528	51.965	41.7737	58.2501	80.69	43.9063	82.0294
CE	CE(18:1)	nmol/mL	866.719	1451.16	1017.71	818.277	654.457	633.09	465.008	750.858	503.402	812.215	940.093	865.477	856.921	618.626	652.178	753.95	924.338	1538.46	688.724	713.147	529.259	519.595	426.927	512.575	583.167	843.593	903.16	914.72	844.337	695.774	441.769	409.235	436.989	681.094	396.375	732.637
CE	CE(18:2)	nmol/mL	1435.97	2235.27	2029.28	1215.22	1057.88	911.625	889.622	1155.57	939.497	1448.65	1492.19	1603.79	1401.47	1304.54	965.608	1552.31	1419.49	2211.26	1234.6	1195.29	882.07	981.676	733.596	815.262	887.445	1288.91	1452.21	1634.14	1191.78	1328.36	794.305	711.838	955.298	1222.23	738.36	1102.95
CE	CE(18:3)	nmol/mL	60.9689	89.5278	69.6685	50.897	51.4544	37.0723	30.0466	65.4896	51.0135	73.3761	113.34	115.822	73.152	39.3958	77.2712	102.326	130.256	311.104	72.7193	62.6808	51.1542	36.2657	68.4284	49.0901	43.2939	76.8342	66.4451	64.9802	49.7186	48.1519	53.3524	38.2069	49.3869	33.2048	44.2296	96.4972
CE	CE(18:4)	nmol/mL	1.0526	0.8087	2.2615	0.5926	1.1993	0.694	0.2782	0.7757	0.7787	2.3988	2.2636	4.2013	0.7758	0.9386	1.4611	3.6902	1.6802	15.4497	1.0469	4.3419	1.1341	0.8146	2.6466	1.976	5.7997	2.8535	1.691	0.7607	2.2876	1.1981	1.0065	0.4028	3.0063	1.4435	0.7122	1.3461
CE	CE(20:0)	nmol/mL	1.1178	2.2394	1.8372	2.097	0.8934	0.8439	0.8212	1.439	1.5145	1.9386	1.9125	1.3758	1.542	1.0194	0.7515	1.7671	1.9549	2.4	2.5239	1.0228	1.1126	1.5722	0.8865	1.4529	1.453	1.5217	2.0872	1.855	1.5235	2.3242	0.8357	0.7079	1.2551	1.9734	2.0019	1.942
CE	CE(20:1)	nmol/mL	2.0795	3.3807	1.5777	1.6277	1.4836	1.0643	0.7842	1.2979	1.0251	2.2835	1.9296	2.013	1.988	1.069	1.2834	1.244	1.8687	3.1509	2.1077	1.7862	1.2604	1.0138	1.1685	1.2892	1.4249	1.868	2.4935	1.8286	1.3243	1.5009	1.1853	0.8359	1.1066	1.5602	1.574	1.7712
CE	CE(20:2)	nmol/mL	1.9974	6.7231	2.5557	3.0582	2.3922	1.6924	1.6792	1.9557	1.2723	2.7391	2.779	2.6539	2.3582	1.9541	1.4939	1.9205	2.6614	3.9913	2.1496	1.9838	1.7687	1.9319	0.9589	1.9635	1.6905	2.1887	2.9615	3.6317	2.448	1.9145	1.5288	1.1543	2.0935	2.5682	1.3578	2.1639
CE	CE(20:3)	nmol/mL	58.7139	139.777	65.7411	73.3346	55.7418	38.3164	33.9641	46.9486	26.9434	62.0172	64.2962	37.6315	62.9659	58.0779	35.7202	36.0758	55.9398	63.711	48.6699	36.9873	31.0807	45.3763	13.8292	28.3324	27.8193	54.4487	68.1369	85.8772	60.4934	45.3248	27.8676	30.0296	31.7593	42.7203	24.6472	46.1771
CE	CE(20:4)	nmol/mL	837.284	1124.32	1023.3	721.347	617.194	519.497	424.492	641.329	434.33	775	824.27	450.225	805.228	745.402	491.626	514.505	660.123	857.28	734.816	537.148	396.223	548.691	194.401	347.959	378.481	732.394	851.653	1044.49	670.815	632.864	318.381	312.053	450.835	532.985	359.69	568.397
CE	CE(20:5)	nmol/mL	30.7363	31.5458	66.5973	20.5609	61.1205	18.4931	8.6898	30.2267	16.2838	99.7563	79.8952	257.696	13.5994	32.634	48.0394	186.768	75.8525	464.248	23.6185	135.998	57.2877	19.9543	118.774	110.925	265.074	98.6567	53.8794	22.095	87.9614	28.6108	95.2143	12.3504	132.72	60.3768	14.6324	51.9901
CE	CE(22:0)	nmol/mL	0.7315	0.9501	0.9599	0.4775	0.8059	0.4176	0.3472	0.5151	0.3493	1.3885	1.1639	3.0783	0.5328	0.5528	0.6642	2.1128	1.2574	5.5966	0.5957	1.5642	0.8553	0.3996	1.3945	1.3025	3.3983	1.4403	0.9854	0.5893	1.2903	0.5592	1.2029	0.2563	1.5662	0.8336	0.3619	0.8978
CE	CE(22:1)	nmol/mL	0.1702	0.2898	0.2349	0.1899	0.1523	0.1262	0.0786	0.1474	0.1104	0.2387	0.1892	0.2222	0.1705	0.142	0.1005	0.174	0.2179	0.3165	0.2401	0.2129	0.1444	0.144	0.0703	0.1392	0.159	0.1508	0.2003	0.2557	0.1942	0.2066	0.0907	0.065	0.1034	0.2209	0.1252	0.1683
CE	CE(22:2)	nmol/mL	0.4782	0.7856	1.0929	1.15	0.4333	0.4152	0.3261	0.726	0.5298	0.8554	0.8663	0.3021	0.7035	0.552	0.3018	0.6977	0.6412	0.6347	1.5137	0.3164	0.3948	0.8478	0.1853	0.5865	0.4802	0.5282	1.0178	1.3162	0.7937	1.1309	0.2522	0.2406	0.5555	0.9578	0.9796	0.8976
CE	CE(22:4)	nmol/mL	1.7166	2.0878	1.3855	1.4389	0.6468	0.9694	1.0786	1.142	1.2589	1.1251	1.277	0.5774	1.9057	0.7589	0.5504	0.6314	0.8397	1.2001	1.4116	0.6313	0.6233	0.8869	0.3135	0.5812	0.5484	1.2855	1.7416	2.1222	0.9868	0.8287	0.4002	0.525	0.8188	0.7383	1.2797	1.154
CE	CE(22:5)	nmol/mL	5.2043	6.5148	6.4367	5.7639	4.8708	5.5285	3.5271	5.2564	4.2296	10.3568	6.7695	6.0781	4.0545	4.7235	2.6705	8.4849	5.2777	14.2154	5.8147	5.1819	4.7942	4.9826	3.2987	5.2769	6.1011	8.9362	8.5556	7.9306	7.3494	4.6151	3.9042	1.9226	8.6711	8.1756	4.0616	7.4161
CE	CE(22:6)	nmol/mL	11.4772	9.8685	23.6209	8.6932	20.1905	14.3946	5.8228	5.5412	7.4851	46.1474	18.2144	44.8406	7.578	14.6199	6.4842	45.3798	18.7687	80.5586	8.846	35.1857	20.0351	15.0289	22.4889	25.4477	61.3104	50.2026	29.5818	13.4084	39.6086	23.4454	17.0422	4.2111	38.3066	50.5425	9.5095	9.9143
CE	CE(24:0)	nmol/mL	0.3962	0.4944	0.6139	0.4473	0.4049	0.3773	0.2333	0.3297	0.3683	0.846	0.5168	0.6704	0.4196	0.3488	0.2068	0.748	0.5106	1.3351	0.4717	0.4748	0.4177	0.4643	0.3167	0.4186	0.9257	0.9282	0.6489	0.5123	0.7184	0.5195	0.2988	0.1794	0.5821	0.6933	0.3628	0.3814
CE	CE(24:1)	nmol/mL	0.1217	0.2113	0.1979	0.0941	0.0776	0.0717	0.0427	0.0823	0.0737	0.1195	0.1203	0.1665	0.1105	0.0612	0.0476	0.1516	0.1368	0.2711	0.1285	0.1272	0.0798	0.0588	0.0539	0.0853	0.1471	0.1244	0.1686	0.1337	0.0907	0.0895	0.0509	0.0146	0.0656	0.1289	0.0485	0.0789
DAG	DAG(12:0/16:0)	nmol/mL	0.0413	0.049	0.1106	0.043	0.0306	0.0223	0.0275	0.0313	0.0242	0.0281	0.0322	0.0345	0.0418	0.0375	0.0291	0.0533	0.0282	0.0592	0.0371	0.038	0.0215	0.0279	0.0173	0.0145	0.02	0.0241	0.0366	0.0343	0.0276	0.0381	0.018	0.0269	0.0178	0.0607	0.0158	0.0282
DAG	DAG(12:0/18:0)	nmol/mL	0.0482	0.0518	0.0543	0.0615	0.0411	0.0249	0.0314	0.0335	0.0286	0.0453	0.0469	0.0592	0.0443	0.0363	0.0378	0.0596	0.0353	0.0897	0.0449	0.0473	0.0252	0.0316	0.0181	0.0186	0.0328	0.0389	0.0412	0.0461	0.0356	0.0405	0.0245	0.0241	0.0301	0.0392	0.0182	0.0343
DAG	DAG(12:0/18:1)	nmol/mL	0.0459	0.0577	0.1314	0.0572	0.0357	0.0209	0.0288	0.0477	0.0289	0.0484	0.0529	0.046	0.0434	0.0455	0.0743	0.0991	0.0284	0.0678	0.0324	0.0532	0.024	0.0366	0.0213	0.014	0.0209	0.04	0.0401	0.0469	0.0401	0.0505	0.0443	0.0249	0.0273	0.0996	0.0162	0.0406
DAG	DAG(12:0/18:2)	nmol/mL	0.0415	0.0474	0.0981	0.0441	0.0188	0.0274	0.0193	0.0235	0.026	0.0472	0.0435	0.032	0.0333	0.0239	0.0291	0.1012	0.0276	0.2054	0.0337	0.0465	0.0153	0.0271	0.0177	0.0141	0.0201	0.0214	0.0389	0.0293	0.0271	0.0415	0.0216	0.0149	0.0391	0.0703	0.0156	0.0247
DAG	DAG(14:0/14:0)	nmol/mL	0.0283	0.044	0.0299	0.0521	0.0363	0.0332	0.03	0.0352	0.0559	0.0345	0.0545	0.0476	0.0465	0.0609	0.0372	0.0448	0.0374	0.0495	0.0526	0.0598	0.0322	0.0512	0.0326	0.0333	0.034	0.0415	0.0419	0.0382	0.0548	0.0358	0.0323	0.037	0.0574	0.0455	0.0284	0.0349
DAG	DAG(14:0/16:0)	nmol/mL	0.1301	0.072	0.6515	0.051	0.0424	0.0352	0.0332	0.0476	0.0423	0.0485	0.0561	0.0643	0.0689	0.0755	0.0556	0.174	0.0473	0.0933	0.0414	0.2179	0.0329	0.0916	0.0416	0.0331	0.0356	0.0834	0.048	0.125	0.0768	0.1743	0.0352	0.0877	0.0615	0.4106	0.0349	0.0404
DAG	DAG(14:0/16:1)	nmol/mL	0.0576	0.0484	0.1654	0.0342	0.026	0.0322	0.0157	0.0237	0.0221	0.0329	0.0422	0.0363	0.0353	0.0364	0.0299	0.1636	0.028	0.0694	0.0304	0.0655	0.0198	0.0403	0.0246	0.0208	0.0156	0.0374	0.0301	0.0518	0.0238	0.0681	0.0192	0.0294	0.0305	0.1164	0.0195	0.0228
DAG	DAG(14:0/18:1)	nmol/mL	0.2727	0.119	0.9475	0.0948	0.0928	0.0651	0.0455	0.077	0.0569	0.1158	0.1999	0.1561	0.0825	0.1751	0.1118	0.7694	0.0797	0.2047	0.0593	0.3773	0.0443	0.2303	0.0511	0.0965	0.0533	0.136	0.0612	0.2525	0.1142	0.2536	0.0783	0.1399	0.1203	0.7726	0.0615	0.0613
DAG	DAG(14:0/18:2)	nmol/mL	0.1589	0.064	0.4829	0.0623	0.0523	0.0444	0.0271	0.0357	0.0512	0.0732	0.1022	0.0721	0.0613	0.1017	0.0576	0.629	0.0467	0.2316	0.0562	0.2003	0.0333	0.1304	0.0399	0.0478	0.0339	0.0612	0.0541	0.168	0.0509	0.1624	0.0385	0.0703	0.1318	0.423	0.038	0.0593
DAG	DAG(14:0/18:3)	nmol/mL	0.0488	0.0384	0.0742	0.0235	0.0277	0.0228	0.0128	0.0219	0.0199	0.0285	0.0409	0.0354	0.0295	0.0376	0.0207	0.0959	0.0352	0.0576	0.0325	0.0482	0.0171	0.0284	0.0216	0.0205	0.0186	0.0249	0.0296	0.0415	0.0203	0.0275	0.0245	0.0163	0.035	0.0548	0.0189	0.0291
DAG	DAG(14:0/20:0)	nmol/mL	0.0723	0.0784	0.092	0.0529	0.0502	0.0421	0.025	0.0391	0.033	0.0507	0.0616	0.059	0.0472	0.0551	0.0479	0.0587	0.0446	0.1165	0.064	0.0899	0.0324	0.0536	0.04	0.0347	0.0434	0.0616	0.0527	0.0685	0.0542	0.0521	0.0314	0.0288	0.0533	0.0584	0.0232	0.0377
DAG	DAG(14:0/20:4)	nmol/mL	0.0933	0.0325	0.106	0.0303	0.0249	0.0353	0.0133	0.0231	0.0266	0.0565	0.0464	0.0315	0.0523	0.034	0.0319	0.0789	0.024	0.0546	0.0406	0.0517	0.0181	0.0596	0.0222	0.0233	0.0216	0.0432	0.0291	0.0593	0.0227	0.0549	0.0179	0.0331	0.0357	0.0809	0.0286	0.0269
DAG	DAG(14:0/22:6)	nmol/mL	0.0317	0.0264	0.0581	0.0155	0.0256	0.0209	0.0127	0.0146	0.0157	0.0303	0.029	0.0335	0.0185	0.0249	0.0208	0.1006	0.0191	0.0446	0.0207	0.0626	0.0125	0.0211	0.0214	0.026	0.0325	0.0207	0.0217	0.0208	0.0185	0.0256	0.0215	0.0122	0.0294	0.0875	0.0105	0.0154
DAG	DAG(14:1/16:0)	nmol/mL	0.0406	0.0469	0.118	0.0349	0.0227	0.0192	0.0144	0.0308	0.0268	0.0335	0.0405	0.0342	0.0422	0.0331	0.0321	0.0633	0.0231	0.0512	0.0224	0.0463	0.0183	0.0254	0.0109	0.011	0.0169	0.0321	0.0239	0.0316	0.0306	0.0393	0.0226	0.0142	0.0166	0.0462	0.0165	0.0215
DAG	DAG(14:1/18:1)	nmol/mL	0.0904	0.0611	0.2004	0.071	0.0416	0.0439	0.0539	0.0622	0.0419	0.058	0.0729	0.0655	0.0518	0.0623	0.0641	0.2418	0.043	0.1168	0.0419	0.1038	0.0401	0.0763	0.0352	0.038	0.0252	0.0621	0.0395	0.0675	0.0594	0.0773	0.0385	0.0475	0.0465	0.1147	0.0322	0.0435
DAG	DAG(15:0/18:1)	nmol/mL	0.1497	0.0661	0.1921	0.05	0.0462	0.03	0.0355	0.0414	0.0366	0.0527	0.0866	0.0638	0.0531	0.0587	0.0471	0.1646	0.0435	0.1204	0.0509	0.1208	0.0244	0.063	0.0372	0.0405	0.0374	0.0762	0.0438	0.0621	0.0561	0.0645	0.0456	0.0664	0.0453	0.1521	0.0339	0.0416
DAG	DAG(15:0/18:2)	nmol/mL	0.0892	0.0533	0.1192	0.0352	0.0336	0.0406	0.0293	0.0314	0.0363	0.0383	0.0566	0.0538	0.0366	0.0478	0.0347	0.1528	0.0393	0.0464	0.0477	0.0737	0.0289	0.0448	0.0331	0.0344	0.0316	0.047	0.0243	0.0535	0.0397	0.0499	0.025	0.0396	0.05	0.0804	0.0375	0.0351
DAG	DAG(16:0/16:0)	nmol/mL	0.4911	0.1949	5.1798	0.1637	0.0568	0.0466	0.0667	0.0347	0.0564	0.1335	0.2207	0.1436	0.4158	0.3826	0.1277	0.6422	0.0754	0.1744	0.0551	1.1314	0.0412	0.203	0.023	0.0491	0.0562	0.2725	0.0904	0.6751	0.1337	1.232	0.0426	0.3061	0.1467	2.2735	0.0687	0.0347
DAG	DAG(16:0/16:1)	nmol/mL	0.2797	0.1297	2.3448	0.106	0.0908	0.0724	0.0413	0.0453	0.0511	0.084	0.2387	0.1381	0.1964	0.2177	0.0832	0.9064	0.0461	0.2093	0.0643	0.5528	0.0437	0.119	0.0284	0.0511	0.0454	0.1545	0.0681	0.2769	0.0908	0.6373	0.0434	0.118	0.1118	0.8814	0.0581	0.0517
DAG	DAG(16:0/18:0)	nmol/mL	0.7165	0.3247	2.8069	0.3645	0.1298	0.0633	0.1103	0.065	0.0888	0.185	0.3696	0.2233	0.3405	0.3619	0.1722	0.8474	0.1473	0.371	0.1309	0.7776	0.0779	0.2404	0.038	0.0677	0.1044	0.3026	0.1096	0.645	0.2264	0.8821	0.0681	0.3234	0.1602	1.6285	0.0767	0.0769
DAG	DAG(16:0/18:1)	nmol/mL	2.0582	1.338	15.1847	0.8653	0.7584	0.3696	0.296	0.3044	0.2891	0.7668	1.4425	1.1336	1.3523	1.7811	0.8681	6.0951	0.5629	1.6502	0.485	4.0139	0.3188	0.8773	0.2148	0.444	0.3447	1.0676	0.327	2.3423	0.69	3.8604	0.3453	1.0686	0.6693	7.1788	0.3731	0.3312
DAG	DAG(16:0/18:2)	nmol/mL	1.4457	1.2142	9.6764	0.6435	0.5266	0.2924	0.4402	0.2309	0.325	0.6524	1.087	0.7907	0.9546	1.4578	0.5019	5.8433	0.4098	0.8105	0.5845	2.4134	0.3173	0.6745	0.2139	0.368	0.2779	0.5806	0.299	2.0446	0.3612	2.6677	0.2646	0.6834	0.9117	4.2589	0.3128	0.2618
DAG	DAG(16:0/18:3)	nmol/mL	0.1238	0.0762	0.6468	0.0655	0.0717	0.0509	0.0319	0.0358	0.0462	0.0928	0.1477	0.1039	0.1058	0.0932	0.0519	0.5992	0.0786	0.1696	0.0676	0.2901	0.0297	0.0797	0.0575	0.0561	0.0429	0.0632	0.0342	0.1688	0.0397	0.1676	0.0686	0.0595	0.1283	0.3065	0.0359	0.0655
DAG	DAG(16:0/20:3)	nmol/mL	0.1934	0.0998	0.2867	0.0883	0.0507	0.0388	0.0359	0.0301	0.034	0.0687	0.1131	0.0496	0.1319	0.0928	0.0455	0.1896	0.0525	0.0822	0.0627	0.1117	0.0354	0.0644	0.0215	0.0282	0.0246	0.0807	0.0478	0.1443	0.0456	0.1212	0.0342	0.0643	0.0517	0.2689	0.0379	0.0324
DAG	DAG(16:0/20:4)	nmol/mL	1.417	0.312	1.5195	0.6041	0.1609	0.1983	0.2258	0.095	0.2161	0.3239	0.6409	0.0905	0.8604	0.2906	0.1629	0.6394	0.161	0.1897	0.2409	0.3598	0.1575	0.2637	0.0677	0.0915	0.1132	0.3943	0.1533	0.7224	0.1383	0.5498	0.1043	0.2773	0.2514	1.0197	0.1309	0.0896
DAG	DAG(16:0/20:5)	nmol/mL	0.0947	0.0389	0.5773	0.0269	0.0663	0.0432	0.0149	0.0204	0.0235	0.0684	0.1035	0.0864	0.0415	0.097	0.0342	0.4408	0.037	0.2182	0.0387	0.4169	0.0365	0.0471	0.0772	0.0865	0.2037	0.0663	0.0379	0.0831	0.0417	0.1435	0.0652	0.0292	0.1714	0.5029	0.0209	0.0335
DAG	DAG(16:0/22:5)	nmol/mL	0.1098	0.0448	0.245	0.0431	0.0533	0.033	0.0226	0.0345	0.0362	0.0807	0.0833	0.0631	0.0487	0.0643	0.0338	0.3947	0.037	0.0833	0.0537	0.1177	0.0368	0.0474	0.0317	0.0453	0.0391	0.0716	0.0394	0.0926	0.0403	0.0981	0.0331	0.0321	0.0934	0.364	0.0365	0.0481
DAG	DAG(16:0/22:6)	nmol/mL	0.1041	0.0353	0.3699	0.0254	0.0476	0.0274	0.0172	0.0162	0.0175	0.0791	0.0743	0.0698	0.0398	0.0721	0.0187	0.4173	0.0266	0.1176	0.0262	0.2828	0.0341	0.0468	0.0569	0.0586	0.1238	0.0814	0.0392	0.0718	0.0493	0.1618	0.0407	0.0252	0.0888	0.7063	0.022	0.0163
DAG	DAG(16:1/16:1)	nmol/mL	0.0535	0.0303	0.2956	0.0142	0.0274	0.0164		0.0072	0.0225	0.0053	0.0704	0.0402	0.0256	0.0353	0.0092	0.4603	0.0034	0.0792		0.0713		0.0378		0.0082	0.0021	0.0226	0.0053	0.0341	0.0054	0.0798		0.000799999	0.0123	0.0904	0.0065
DAG	DAG(16:1/18:0)	nmol/mL	0.1777	0.0915	0.7012	0.0602	0.0533	0.0223	0.000699997	0.0242	0.0305	0.0403	0.1289	0.1113	0.0767	0.1066	0.0497	0.4375	0.0306	0.106	0.0176	0.1315	0.004	0.0618		0.0107	0.0133	0.077	0.0248	0.1088	0.0409	0.188	0.0046	0.0398	0.0188	0.2793	0.0197	0.0023
DAG	DAG(16:1/18:1)	nmol/mL	1.2447	0.763	4.1867	0.4996	0.732	0.4134	0.1303	0.317	0.2498	0.3851	1.0462	0.8195	0.3513	0.8574	0.502	6.058	0.2701	0.9137	0.3409	1.154	0.1582	0.5063	0.0733	0.2933	0.1411	0.5278	0.1671	0.5888	0.3098	1.3459	0.1829	0.3408	0.2928	1.7334	0.2217	0.1584
DAG	DAG(16:1/18:2)	nmol/mL	0.5675	0.354	2.2989	0.2202	0.3706	0.2702	0.0915	0.2084	0.2078	0.2675	0.5873	0.4673	0.2185	0.5228	0.2268	4.8297	0.1633	0.5562	0.318	0.6137	0.1219	0.292	0.0615	0.1985	0.0924	0.2222	0.1121	0.4245	0.1052	0.7298	0.1174	0.1498	0.3409	0.8937	0.114	0.107
DAG	DAG(16:1/18:3)	nmol/mL	0.0893	0.0558	0.1976	0.0359	0.0717	0.0608	0.0129	0.0369	0.046	0.063	0.1174	0.0844	0.0494	0.0579	0.0436	0.6059	0.0469	0.1341	0.0728	0.0964	0.0237	0.0555	0.0261	0.0448	0.0213	0.0475	0.0302	0.0675	0.0252	0.0742	0.0414	0.023	0.0687	0.1017	0.0262	0.0363
DAG	DAG(16:1/20:0)	nmol/mL	0.0454	0.0583	0.0681	0.0407	0.0309	0.0195	0.0236	0.0276	0.0193	0.0354	0.0291	0.045	0.0494	0.0413	0.0308	0.0725	0.0339	0.0635	0.0423	0.0659	0.0173	0.0211	0.0235	0.0153	0.029	0.0338	0.0297	0.0438	0.0288	0.0423	0.0203	0.019	0.0181	0.0528	0.0179	0.0294
DAG	DAG(16:1/20:2)	nmol/mL	0.0606	0.0584	0.1092	0.0425	0.0482	0.0283	0.0199	0.0263	0.0237	0.0326	0.0559	0.0553	0.0357	0.0465	0.034	0.2083	0.0365	0.0523	0.0396	0.0473	0.0189	0.0307	0.0165	0.0186	0.0177	0.0316	0.0311	0.0546	0.025	0.0454	0.0253	0.0184	0.028	0.0741	0.0197	0.0253
DAG	DAG(16:1/20:4)	nmol/mL	0.2871	0.0753	0.3303	0.1175	0.0904	0.1614	0.0317	0.0604	0.119	0.1325	0.2176	0.057	0.155	0.1069	0.0592	0.447	0.0437	0.1148	0.1687	0.1001	0.0517	0.1123	0.0227	0.0507	0.0302	0.1189	0.0632	0.1284	0.0406	0.1171	0.0352	0.0514	0.0788	0.1518	0.0691	0.039
DAG	DAG(16:1/22:6)	nmol/mL	0.0326	0.0214	0.1184	0.0132	0.0306	0.0169	0.0093	0.0123	0.0127	0.0341	0.0291	0.054	0.0168	0.036	0.0157	0.2885	0.017	0.0568	0.0195	0.1025	0.0195	0.0181	0.0235	0.0275	0.0551	0.0231	0.0203	0.0179	0.0209	0.0503	0.0171	0.0088	0.0306	0.1295	0.0102	0.0118
DAG	DAG(18:0/18:1)	nmol/mL	1.312	0.8804	5.0348	0.5171	0.6081	0.2111	0.1981	0.2434	0.186	0.4328	0.7472	0.7657	0.551	0.99	0.596	2.7896	0.5202	0.4318	0.3349	1.4338	0.2032	0.5909	0.1819	0.2267	0.2058	0.679	0.2249	1.0786	0.5834	1.5611	0.236	0.6415	0.221	2.5849	0.2494	0.2065
DAG	DAG(18:0/18:2)	nmol/mL	1.1793	1.0203	4.0152	0.5084	0.5247	0.188	0.3423	0.2699	0.2349	0.4442	0.7381	0.6191	0.4958	0.8974	0.4354	3.4147	0.4419	0.3582	0.4645	0.911	0.2417	0.5047	0.2002	0.2089	0.201	0.4075	0.2337	1.1757	0.3264	1.2527	0.218	0.4378	0.3625	1.904	0.2405	0.1814
DAG	DAG(18:0/18:3)	nmol/mL	0.0996	0.083	0.2872	0.0409	0.0794	0.0385	0.0303	0.0359	0.0378	0.0721	0.0985	0.0972	0.0645	0.0839	0.0471	0.4473	0.0847	0.0722	0.0742	0.1338	0.0266	0.0685	0.0384	0.0429	0.0344	0.0503	0.0265	0.0983	0.034	0.1081	0.0527	0.0376	0.0476	0.163	0.0259	0.0415
DAG	DAG(18:0/22:6)	nmol/mL	0.0392	0.0208	0.1426	0.0167	0.0343	0.0142	0.0105	0.0118	0.0111	0.0353	0.0345	0.0503	0.0189	0.0254	0.0108	0.1417	0.0218	0.039	0.0172	0.1149	0.0249	0.0295	0.0344	0.0281	0.0727	0.0347	0.0237	0.0301	0.0368	0.0699	0.0198	0.0137	0.0397	0.1839	0.0167	0.0101
DAG	DAG(18:1/18:1)	nmol/mL	4.7236	4.1035	16.138	2.4422	3.4269	1.1457	0.7075	1.3655	0.7347	2.0754	4.0879	3.9231	1.4324	3.8044	2.9206	18.0584	2.7854	2.571	1.8854	5.6151	0.9095	1.6979	0.4777	1.6417	0.8065	2.1043	0.6361	3.4249	1.4465	5.1253	1.2451	1.5424	0.9038	8.3122	0.8653	0.9129
DAG	DAG(18:1/18:2)	nmol/mL	5.8541	6.6302	20.663	3.1509	4.8885	1.7192	1.5877	2.0699	1.3197	3.4154	5.5847	5.5302	1.9184	5.8518	3.296	33.7371	3.6574	3.4044	4.4108	6.235	1.5983	2.2814	0.6183	2.4501	1.1484	2.0825	1.0255	5.9616	1.1793	6.6823	1.8632	1.7028	2.2811	9.9279	1.0802	1.0731
DAG	DAG(18:1/20:1)	nmol/mL	0.0975	0.1438	0.3454	0.0729	0.0864	0.0398	0.0379	0.0394	0.0306	0.0748	0.0918	0.0965	0.052	0.1039	0.0864	0.4093	0.0824	0.1151	0.0514	0.2243	0.0428	0.0604	0.0277	0.057	0.035	0.0603	0.0385	0.1098	0.0634	0.1208	0.0414	0.0366	0.0434	0.3076	0.0429	0.0491
DAG	DAG(18:1/20:2)	nmol/mL	0.1098	0.1403	0.2604	0.0667	0.0943	0.0449	0.0371	0.0501	0.0421	0.0836	0.1013	0.1053	0.0649	0.0875	0.0742	0.4088	0.0759	0.099	0.0792	0.1188	0.0405	0.0835	0.0199	0.0523	0.029	0.0642	0.0453	0.1271	0.0597	0.1107	0.0458	0.0432	0.0477	0.2317	0.0522	0.0402
DAG	DAG(18:1/20:3)	nmol/mL	0.4353	0.1824	0.6549	0.1735	0.2196	0.1558	0.0698	0.1037	0.1297	0.2455	0.3579	0.1752	0.2405	0.2359	0.1813	0.7721	0.1945	0.2302	0.2618	0.2273	0.1205	0.2069	0.0541	0.1391	0.0457	0.2437	0.0972	0.3598	0.1393	0.2515	0.0964	0.1334	0.1081	0.4669	0.1399	0.1277
DAG	DAG(18:1/20:4)	nmol/mL	1.4887	0.4748	2.4383	0.6768	0.5928	0.6962	0.298	0.3897	0.6234	1.068	1.1697	0.3538	1.0988	0.6843	0.4748	2.4344	0.5599	0.5624	1.293	0.8235	0.4766	0.6077	0.2558	0.4231	0.2434	0.656	0.3774	1.1615	0.2451	0.7375	0.3038	0.3253	0.483	1.155	0.4063	0.4207
DAG	DAG(18:1/20:5)	nmol/mL	0.2488	0.0629	1.1438	0.0682	0.505	0.3098	0.0382	0.133	0.1611	0.4572	0.4462	0.6251	0.0999	0.3824	0.1433	2.384	0.3097	0.9021	0.3882	2.1332	0.2198	0.2017	0.5819	0.6407	1.1049	0.2048	0.1419	0.2249	0.0962	0.3351	0.4947	0.0657	0.5187	0.8311	0.0763	0.2192
DAG	DAG(18:1/22:4)	nmol/mL	0.1083	0.0663	0.1092	0.057	0.0423	0.0276	0.0199	0.031	0.0267	0.0738	0.0714	0.0437	0.0497	0.0514	0.0374	0.17	0.0426	0.0487	0.0674	0.056	0.0267	0.0465	0.0198	0.0382	0.0276	0.0436	0.0418	0.0855	0.0268	0.06	0.0258	0.0291	0.0269	0.101	0.0586	0.0297
DAG	DAG(18:1/22:5)	nmol/mL	0.1719	0.0801	0.4544	0.0591	0.168	0.0621	0.0286	0.0804	0.0508	0.1998	0.1848	0.2283	0.0491	0.1685	0.0814	1.1612	0.1196	0.1985	0.1377	0.3263	0.0857	0.0918	0.057	0.185	0.1476	0.1052	0.0692	0.1594	0.0648	0.1459	0.1099	0.0416	0.106	0.5079	0.06	0.0675
DAG	DAG(18:1/22:6)	nmol/mL	0.0873	0.037	0.5627	0.028	0.1195	0.0313	0.0139	0.0165	0.0161	0.1357	0.102	0.2519	0.0253	0.1039	0.0342	1.0552	0.0686	0.164	0.0382	0.7578	0.0621	0.0629	0.0957	0.179	0.4505	0.0959	0.0507	0.0698	0.0734	0.2033	0.1093	0.0187	0.0817	0.7646	0.0212	0.0147
DAG	DAG(18:2/18:3)	nmol/mL	0.3178	0.2191	0.8807	0.1572	0.3971	0.244	0.1179	0.2083	0.2385	0.427	0.5904	0.4862	0.2507	0.3093	0.2178	2.8647	0.4	0.4459	0.8765	0.5515	0.1474	0.2242	0.1521	0.3411	0.1224	0.1436	0.0958	0.4438	0.0604	0.3302	0.3334	0.1034	0.3728	0.4399	0.094	0.1804
DAG	DAG(18:2/20:3)	nmol/mL	0.3967	0.1891	0.6797	0.1824	0.2295	0.177	0.1124	0.1322	0.1892	0.3201	0.3857	0.1396	0.277	0.2764	0.1597	0.9133	0.1709	0.2227	0.4727	0.214	0.1699	0.219	0.0519	0.136	0.0436	0.1709	0.1291	0.4929	0.09	0.2576	0.0893	0.104	0.1723	0.4195	0.1425	0.1143
DAG	DAG(18:2/20:4)	nmol/mL	1.8377	0.6578	2.2407	0.9746	0.6715	0.9182	0.6721	0.4871	0.9506	1.413	1.4771	0.3109	1.3116	0.7734	0.4061	3.3023	0.5475	0.5996	2.3887	0.6967	0.6644	0.6545	0.2696	0.4743	0.2707	0.528	0.4999	1.6077	0.1608	0.7977	0.3232	0.2913	0.9297	1.2003	0.4039	0.362
DAG	DAG(18:2/20:5)	nmol/mL	0.2216	0.0715	1.1137	0.0598	0.5624	0.3706	0.047	0.1768	0.1982	0.6118	0.5105	0.7434	0.088	0.4841	0.1214	3.605	0.3506	0.9978	0.6379	1.9112	0.3144	0.2291	0.6401	0.7919	1.1953	0.1529	0.1622	0.2844	0.0567	0.3265	0.6225	0.0518	1.0656	0.7985	0.0722	0.2086
DAG	DAG(18:2/22:4)	nmol/mL	0.0833	0.0832	0.1089	0.0447	0.0454	0.0274	0.0282	0.0337	0.0331	0.0809	0.0593	0.0415	0.035	0.056	0.0323	0.2222	0.0415	0.0499	0.0904	0.0452	0.0307	0.0405	0.0172	0.0348	0.0237	0.0379	0.041	0.1095	0.0223	0.0485	0.0233	0.0196	0.0393	0.0826	0.0436	0.0278
DAG	DAG(18:2/22:5)	nmol/mL	0.1262	0.0692	0.2852	0.0448	0.1334	0.0488	0.039	0.0507	0.0458	0.1605	0.1349	0.1777	0.038	0.1322	0.0468	0.9876	0.086	0.1283	0.1423	0.243	0.0732	0.0657	0.0435	0.1679	0.1385	0.0561	0.0645	0.1522	0.0268	0.094	0.099	0.0254	0.1359	0.377	0.0353	0.0442
DAG	DAG(18:2/22:6)	nmol/mL	0.1183	0.0545	0.4371	0.0314	0.1188	0.0321	0.0257	0.0143	0.0212	0.1674	0.1032	0.258	0.0259	0.1126	0.0275	1.3764	0.0568	0.185	0.0475	0.6231	0.0741	0.0514	0.0939	0.2038	0.4989	0.0665	0.0638	0.0924	0.0491	0.1802	0.1132	0.0172	0.1295	0.6614	0.0214	0.0149
DCER	DCER(14:0)	nmol/mL	0.0477	0.0507	0.0408	0.0506	0.0394	0.0371	0.0264	0.0282	0.0274	0.0482	0.0541	0.0645	0.0532	0.0457	0.0489	0.0423	0.0336	0.0857	0.042	0.0467	0.0331	0.0307	0.043	0.0247	0.0312	0.041	0.0431	0.0457	0.0352	0.0314	0.0315	0.0215	0.025	0.0343	0.0272	0.0488
DCER	DCER(16:0)	nmol/mL	0.1283	0.148	0.1627	0.1682	0.1188	0.0897	0.0817	0.0736	0.0805	0.1254	0.1301	0.1083	0.1846	0.1315	0.1642	0.1679	0.1091	0.233	0.0994	0.1254	0.0823	0.1009	0.0772	0.0832	0.0878	0.1119	0.1344	0.1072	0.1493	0.1314	0.0731	0.0656	0.0982	0.1346	0.0865	0.0996
DCER	DCER(18:0)	nmol/mL	0.1465	0.1752	0.1721	0.1864	0.1134	0.0966	0.0609	0.075	0.0677	0.1057	0.0992	0.1066	0.2007	0.1671	0.1839	0.1558	0.0893	0.1662	0.092	0.1049	0.0821	0.1121	0.0463	0.0503	0.0688	0.132	0.0935	0.1058	0.2013	0.1057	0.0447	0.0807	0.1089	0.1416	0.0855	0.0641
DCER	DCER(18:1)	nmol/mL	0.0661	0.0591	0.0698	0.103	0.0513	0.0477	0.0511	0.0367	0.0431	0.1051	0.0736	0.0638	0.067	0.065	0.0912	0.0903	0.0572	0.1218	0.0574	0.0634	0.0409	0.0362	0.0389	0.0362	0.0257	0.0443	0.0627	0.056	0.0859	0.0445	0.047	0.0302	0.0298	0.0526	0.0307	0.0351
DCER	DCER(20:0)	nmol/mL	0.0579	0.106	0.1109	0.0911	0.063	0.0631	0.0398	0.0697	0.0461	0.0623	0.0936	0.0799	0.0701	0.0785	0.0809	0.1069	0.0659	0.1511	0.0728	0.0823	0.0323	0.0334	0.0615	0.0248	0.0463	0.0603	0.081	0.0552	0.0771	0.0654	0.0322	0.0255	0.04	0.0736	0.0323	0.0467
DCER	DCER(20:1)	nmol/mL	0.068	0.1182	0.0881	0.0986	0.0819	0.0631	0.0375	0.0486	0.0304	0.081	0.0708	0.0814	0.0783	0.081	0.0913	0.1221	0.0513	0.131	0.0705	0.0686	0.0466	0.0448	0.0384	0.0468	0.0354	0.0618	0.0768	0.0737	0.0547	0.062	0.0558	0.0282	0.0389	0.0575	0.048	0.066
DCER	DCER(22:0)	nmol/mL	0.1658	0.236	0.2746	0.1329	0.1425	0.1272	0.0742	0.1382	0.1211	0.1761	0.1745	0.2083	0.1638	0.1696	0.1266	0.1573	0.1639	0.2042	0.1631	0.1487	0.1349	0.1115	0.1353	0.0812	0.1068	0.1238	0.15	0.1578	0.1573	0.1147	0.0954	0.0797	0.1147	0.1312	0.0996	0.1258
DCER	DCER(22:1)	nmol/mL	0.0709	0.1141	0.1206	0.062	0.0602	0.0671	0.0565	0.0707	0.0489	0.0799	0.0822	0.0837	0.0942	0.0931	0.1038	0.0952	0.0592	0.0957	0.103	0.0842	0.0665	0.0661	0.041	0.054	0.0657	0.048	0.0839	0.0805	0.0667	0.0775	0.0587	0.0514	0.0549	0.0764	0.0485	0.0364
DCER	DCER(22:2)	nmol/mL	0.5092	0.4577	0.6236	0.1416	0.2137	0.2387	0.2112	0.2191	0.3075	0.3354	0.4295	0.2629	0.3649	0.4113	0.205	0.3547	0.4101	0.2479	0.364	0.3157	0.3694	0.2355	0.1617	0.2228	0.2198	0.3213	0.4032	0.5341	0.2656	0.2824	0.2304	0.2231	0.2503	0.3795	0.2451	0.3555
DCER	DCER(24:0)	nmol/mL	0.2365	0.2392	0.3712	0.1456	0.1323	0.1593	0.0733	0.1134	0.1562	0.1836	0.2264	0.2482	0.3222	0.267	0.1155	0.1811	0.2483	0.1797	0.1795	0.2002	0.1699	0.1473	0.1978	0.1099	0.1472	0.2068	0.1682	0.2123	0.2063	0.1503	0.1187	0.1334	0.1916	0.2101	0.1377	0.1569
DCER	DCER(24:1)	nmol/mL	0.238	0.415	0.3886	0.2168	0.2606	0.3081	0.1541	0.1847	0.191	0.3014	0.3323	0.2544	0.3211	0.2592	0.2228	0.2678	0.3107	0.3045	0.2379	0.396	0.2536	0.1736	0.2523	0.2485	0.264	0.1962	0.2061	0.2293	0.2019	0.2156	0.1901	0.1611	0.1804	0.2912	0.2019	0.2247
DCER	DCER(26:0)	nmol/mL	0.1035	0.0033	0.0457	0.0187	0.0181	0.0493	0.0457	0.0053	0.0621	0.0307	0.0333	0.0307	0.000799998	0.0675	0.1343	0.0504	0.0325	0.0298	0.0412	0.0095	0.0148	0.0453	0.0528	0.0341	0.0544	0.0112	0.0194	0.0215	0.0127	0.029	0.0217	0.0463	0.0387	0.0289	0.0109
DCER	DCER(26:1)	nmol/mL	0.0372	0.0411	0.0471	0.0384	0.0456	0.0311	0.0309	0.0371	0.022	0.0338	0.0452	0.0278	0.0605	0.0505	0.038	0.0674	0.0437	0.0881	0.0563	0.0516	0.046	0.0392	0.0459	0.0233	0.019	0.0372	0.0374	0.0323	0.0317	0.0255	0.0356	0.0358	0.0401	0.0498	0.0219	0.0229
HCER	HCER(14:0)	nmol/mL	0.0245	0.0243	0.0274	0.0229	0.0164	0.0153	0.0181	0.0157	0.0167	0.0211	0.0251	0.0283	0.0203	0.0181	0.0199	0.0317	0.0213	0.0367	0.0171	0.0236	0.0153	0.0194	0.0153	0.0146	0.0168	0.0179	0.0228	0.027	0.0186	0.0152	0.0166	0.0131	0.0173	0.0177	0.012	0.0169
HCER	HCER(16:0)	nmol/mL	0.5519	0.7691	0.653	1.0326	0.2291	0.4731	0.5213	0.3325	0.4607	0.6422	0.7493	0.4975	0.9543	0.5166	0.6071	1.1362	0.4396	1.205	0.3423	0.2857	0.3302	0.4092	0.2383	0.3145	0.3567	0.6932	0.6897	0.4895	0.7094	0.5113	0.3377	0.3739	0.3487	0.3945	0.5239	0.5048
HCER	HCER(18:0)	nmol/mL	0.1396	0.2516	0.1659	0.2503	0.1195	0.1774	0.1505	0.1386	0.1269	0.1847	0.1458	0.1162	0.2531	0.1295	0.2127	0.2925	0.1491	0.2894	0.0967	0.1038	0.1402	0.1379	0.0828	0.1217	0.1383	0.2047	0.214	0.131	0.1843	0.1423	0.1003	0.1292	0.1483	0.1162	0.1468	0.1743
HCER	HCER(18:1)	nmol/mL	0.0292	0.044	0.0305	0.0258	0.0177	0.023	0.0229	0.0189	0.017	0.0246	0.0216	0.0273	0.0434	0.0189	0.0382	0.045	0.0161	0.0508	0.019	0.0226	0.0187	0.0178	0.0104	0.0146	0.0153	0.0252	0.0271	0.025	0.0265	0.0199	0.0115	0.0174	0.0206	0.0161	0.0224	0.0216
HCER	HCER(20:0)	nmol/mL	0.0759	0.1142	0.1044	0.156	0.066	0.0987	0.0698	0.0799	0.0709	0.0835	0.0886	0.091	0.1162	0.0538	0.1133	0.1448	0.1109	0.3068	0.0483	0.0649	0.089	0.0676	0.0817	0.0682	0.0855	0.0826	0.1066	0.0592	0.096	0.0626	0.0697	0.0526	0.0785	0.0598	0.085	0.1177
HCER	HCER(20:1)	nmol/mL	0.0205	0.0192	0.017	0.0165	0.0128	0.0155	0.0115	0.0159	0.0095	0.0144	0.0145	0.0136	0.0175	0.0077	0.0134	0.0238	0.0138	0.0384	0.0087	0.0158	0.008	0.0124	0.0108	0.0097	0.0074	0.0117	0.0199	0.0165	0.013	0.0104	0.0096	0.0079	0.0107	0.0125	0.0091	0.0149
HCER	HCER(22:0)	nmol/mL	0.1607	0.1661	0.2037	0.152	0.0881	0.1577	0.1024	0.1437	0.1517	0.1442	0.1613	0.1634	0.1926	0.1382	0.1193	0.2116	0.1746	0.3586	0.0983	0.0935	0.1536	0.1019	0.1066	0.1017	0.1242	0.1485	0.2214	0.1215	0.1375	0.1331	0.1177	0.1213	0.1338	0.0961	0.1342	0.2465
HCER	HCER(22:1)	nmol/mL	0.046	0.0429	0.0371	0.0425	0.0209	0.0305	0.025	0.0252	0.0217	0.034	0.0303	0.0306	0.0538	0.0257	0.0334	0.0538	0.029	0.0816	0.0277	0.0336	0.0235	0.0276	0.0254	0.0227	0.021	0.0324	0.0431	0.0253	0.0239	0.0238	0.018	0.0199	0.0201	0.0219	0.025	0.0371
HCER	HCER(24:0)	nmol/mL	0.2171	0.2307	0.2794	0.1569	0.1581	0.2844	0.1565	0.21	0.2048	0.2364	0.2213	0.2556	0.3433	0.2115	0.1344	0.3072	0.2361	0.4376	0.1507	0.1526	0.2403	0.1715	0.1955	0.2084	0.2082	0.2354	0.3157	0.1711	0.2186	0.2113	0.225	0.1743	0.2716	0.1419	0.1809	0.3303
HCER	HCER(24:1)	nmol/mL	0.1412	0.2002	0.2173	0.1789	0.1506	0.2445	0.1299	0.1522	0.1372	0.2238	0.1892	0.1852	0.2442	0.1179	0.1518	0.2808	0.1834	0.4281	0.1054	0.1575	0.1794	0.1387	0.1864	0.1991	0.186	0.1857	0.2634	0.1221	0.1538	0.1331	0.1754	0.1142	0.1615	0.1558	0.157	0.2408
HCER	HCER(26:0)	nmol/mL	0.0176	0.0174	0.0289	0.0118	0.0185	0.0183	0.0089	0.0147	0.0128	0.0171	0.0184	0.0217	0.021	0.0205	0.0098	0.0386	0.019	0.0294	0.0151	0.0162	0.0136	0.0164	0.0137	0.0142	0.0156	0.0154	0.0204	0.0142	0.01	0.0127	0.0145	0.016	0.0174	0.0169	0.0105	0.019
HCER	HCER(26:1)	nmol/mL	0.015	0.0204	0.0186	0.0119	0.013	0.0159	0.0085	0.0148	0.0081	0.0141	0.0148	0.0175	0.0193	0.0099	0.012	0.0195	0.0134	0.0237	0.0118	0.015	0.0111	0.0158	0.0143	0.0097	0.0121	0.0093	0.0178	0.0115	0.0103	0.0133	0.0128	0.0064	0.0115	0.0152	0.0095	0.0148
LCER	LCER(14:0)	nmol/mL	0.0352	0.0339	0.0154	0.0299	0.0173	0.0267	0.0197	0.0228	0.0176	0.0336	0.0339	0.0206	0.0365	0.015	0.0267	0.0139	0.0204	0.0534	0.0201	0.024	0.0245	0.031	0.0262	0.021	0.0228	0.0352	0.0289	0.0091	0.0367	0.0164	0.0206	0.0253	0.0185	0.0295	0.0247	0.0305
LCER	LCER(16:0)	nmol/mL	2.734	3.0611	0.6648	2.5858	0.7477	2.8607	2.0608	1.5148	2.0193	3.8978	3.5247	1.8364	4.1916	1.1884	1.2347	0.7721	2.1441	2.1776	1.489	0.723	1.2745	2.0726	1.0902	1.1181	1.5446	3.5243	2.7974	1.4638	3.7936	1.8408	1.8452	2.1412	0.9918	1.5924	4.3775	1.8834
LCER	LCER(18:0)	nmol/mL	0.5497	0.5741	0.2061	0.4907	0.1599	0.4917	0.256	0.2454	0.2285	0.4907	0.2934	0.2584	0.6882	0.2103	0.2181	0.1573	0.3776	0.2353	0.1884	0.2433	0.2191	0.3196	0.1674	0.1352	0.2548	0.642	0.3174	0.2859	0.7689	0.2533	0.2142	0.4332	0.1656	0.3761	0.5512	0.181
LCER	LCER(18:1)	nmol/mL	0.1701	0.1842	0.0375	0.0983	0.0756	0.0707	0.0695	0.0599	0.0691	0.0898	0.0563	0.0751	0.1354	0.0614	0.1503		0.1251	0.076	0.054	0.0759	0.1163	0.0652	0.0865	0.0825	0.096	0.1366	0.1166	0.0536	0.1809	0.0431	0.0458	0.1415	0.0568	0.119	0.1121	0.0863
LCER	LCER(20:0)	nmol/mL	0.1104	0.1553	0.0899	0.2026	0.0674	0.1232	0.0752	0.0986	0.0806	0.1454	0.095	0.1323	0.1976	0.0644	0.0797	0.0656	0.1388	0.1581	0.0867	0.1407	0.1048	0.0996	0.138	0.0789	0.1478	0.1246	0.129	0.086	0.1673	0.0872	0.1318	0.0924	0.0882	0.121	0.1785	0.1299
LCER	LCER(20:1)	nmol/mL	0.0615	0.0496	0.0825	0.0403	0.0315	0.0377	0.0216	0.0332	0.0305	0.0458	0.0333	0.0335	0.059	0.0325	0.0325	0.0236	0.049	0.0401	0.0319	0.0604	0.0495	0.04	0.0457	0.0284	0.044	0.0415	0.0542	0.0388	0.0482	0.0472	0.0424	0.0469	0.0374	0.0874	0.0427	0.0538
LCER	LCER(22:0)	nmol/mL	0.1448	0.1291	0.0828	0.1752	0.0866	0.1302	0.0996	0.1282	0.0979	0.1742	0.1051	0.1375	0.1665	0.0846	0.1043	0.0785	0.1263	0.1893	0.1165	0.1503	0.1178	0.0862	0.1526	0.1099	0.1356	0.1168	0.1581	0.0783	0.1685	0.0861	0.1082	0.0784	0.1002	0.1628	0.1255	0.1632
LCER	LCER(22:1)	nmol/mL	0.022	0.0265	0.0166	0.0307	0.0129	0.0174	0.012	0.0127	0.0135	0.0384	0.0181	0.0263	0.0246	0.012	0.0217	0.0184	0.0194	0.0499	0.0181	0.0519	0.0154	0.0186	0.0649	0.0316	0.046	0.0176	0.03	0.0113	0.019	0.0137	0.0278	0.0092	0.0218	0.0341	0.0217	0.0275
LCER	LCER(24:0)	nmol/mL	0.0699	0.076	0.0361	0.1037	0.0526	0.0916	0.0678	0.0698	0.0654	0.0702	0.055	0.0536	0.1021	0.047	0.0818	0.032	0.0658	0.1332	0.0555	0.0347	0.0655	0.0622	0.0748	0.067	0.0633	0.075	0.1307	0.0357	0.0984	0.0418	0.0655	0.0544	0.0677	0.0486	0.0801	0.099
LCER	LCER(24:1)	nmol/mL	0.0858	0.1321	0.0457	0.1975	0.0966	0.1456	0.108	0.1193	0.0789	0.163	0.1052	0.0826	0.1397	0.0634	0.1587	0.0531	0.1046	0.2263	0.0781	0.0676	0.1462	0.0951	0.1207	0.1394	0.1216	0.1234	0.1784	0.0578	0.1395	0.0549	0.1209	0.0749	0.0892	0.0732	0.1419	0.1327
LCER	LCER(26:0)	nmol/mL	0.0114	0.0158	0.0024	0.0097	0.0063	0.0111	0.0101	0.0094	0.0079	0.011	0.0076	0.0061	0.0187	0.0071	0.014	0.0004	0.0107	0.0207	0.005	0.0059	0.0092	0.005	0.0103	0.005	0.0076	0.0104	0.016	0.0047	0.0117	0.0063	0.0097	0.012	0.0104	0.0052	0.0064	0.0104
LCER	LCER(26:1)	nmol/mL	0.0103	0.0119	0.0053	0.0119	0.0074	0.0097	0.0084	0.008	0.0097	0.0109	0.009	0.0107	0.0146	0.0074	0.0122	0.0013	0.0088	0.0202	0.0079	0.0073	0.0122	0.0083	0.01	0.0092	0.0074	0.0115	0.0121	0.0069	0.0143	0.004	0.0086	0.0074	0.0083	0.0068	0.0093	0.0091
LPC	LPC(15:0)	nmol/mL	0.451	0.2825	0.2042			0.1839	0.1767	0.1946	0.204	0.3554	0.278	0.2668	0.1736		0.1959	0.2903	0.3824	0.545	0.2166	0.436	0.2568	0.3447	0.274	0.2561	0.3468	0.4139	0.3194	0.2264	0.3091	0.3222	0.2724	0.2904	0.2724	0.3742	0.2284	0.1864
LPC	LPC(16:0)	nmol/mL	81.3396	103.834	85.8921	43.5169	38.7355	39.6758	47.1741	48.0424	57.4018	92.302	56.6868	67.9738	87.6397	68.3986	55.5306	74.9869	66.41	109.357	58.6971	71.8118	44.9616	62.1471	48.7868	52.6658	57.9674	74.1077	90.9046	98.9588	79.4044	95.8913	44.6499	54.6843	59.3469	92.3197	70.177	62.7945
LPC	LPC(16:1)	nmol/mL	2.9114	3.5144	2.0518	1.8068	2.0059	2.4465	1.3945	2.8583	2.5125	2.9572	3.698	3.7107	1.7331	1.59	3.1539	7.0263	2.7089	10.3307	2.4604	2.4774	1.4811	1.4834	1.472	1.8155	1.1019	2.4959	2.6375	2.4876	2.6193	2.852	1.7689	1.4096	1.7034	2.6956	1.9807	2.0773
LPC	LPC(17:0)	nmol/mL	4.1194	4.0172	1.7438	1.0107	1.8786	1.3707	1.0075	2.3698	1.6236	2.4752	2.7757	3.2337	1.6412	1.2159	1.625	2.4055	3.6549	4.2664	2.4767	4.1497	2.5962	1.957	2.3151	2.4459	3.6526	3.4415	2.413	2.2588	4.0939	1.5234	2.5568	2.7611	2.0755	2.7459	1.8716	2.4441
LPC	LPC(18:0)	nmol/mL	132.438	268.645	159.888	88.2133	144.841	75.4507	81.3449	143.899	84.6813	154.117	133.822	203.704	145.242	173.111	126.851	164.74	147.569	196.2	141.953	148.378	96.9935	91.4259	85.1194	95.3027	107.35	107.551	155.39	207.838	112.79	146.164	115.574	71.5862	119.67	148.301	91.9913	141.777
LPC	LPC(18:1)	nmol/mL	30.213	41.6993	27.7714	20.7177	25.9177	29.5765	15.2914	40.833	24.1592	34.8985	37.5964	42.0779	30.8758	26.4045	24.148	53.6391	45.4403	117.034	28.5643	47.2377	23.2624	20.6004	36.4547	31.7799	19.9503	27.9659	35.4826	33.6064	27.5418	28.9334	27.9046	19.161	23.2067	35.3525	23.1302	42.9806
LPC	LPC(18:2)	nmol/mL	14.1743	27.2393	14.0245	9.0379	10.5669	13.6413	10.078	18.2947	13.0071	21.6768	14.1845	23.5847	20.9457	19.4452	6.9647	35.4488	20.4519	60.9383	13.7692	28.804	11.2376	13.5909	18.605	10.8373	8.2374	14.0702	20.9054	19.3078	12.0937	15.3219	14.7973	10.9436	17.2218	14.2617	11.9404	19.5087
LPC	LPC(18:3)	nmol/mL		0.1302			0.203	0.1254	0.1196	0.2514	0.1249	0.2453	0.3769	0.3665			0.1493	0.4928	0.4629	1.0525	0.2215	0.3097	0.2138	0.148	0.4391	0.1953			0.175				0.2992		0.188	0.147	0.1205	0.3643
LPC	LPC(20:0)	nmol/mL	0.1155	0.2204	0.1615	0.0956	0.1327	0.1112	0.0826	0.2083	0.1304	0.1936	0.1514	0.3866	0.1529	0.0863		0.1275	0.2074	0.3624	0.1425	0.2834	0.1388	0.1152	0.5023	0.3762	0.1754	0.1194	0.1047	0.168	0.1318	0.1537	0.2478	0.0614	0.1347		0.1104	0.3085
LPC	LPC(20:1)	nmol/mL	0.3866	0.6461	0.3503	0.2849	0.5094	0.4615	0.2753	0.6259	0.3159	0.8455	0.4478	0.9942	0.3676	0.3444	0.2735	0.4733	0.6116	1.5412	0.456	1.2348	0.4695	0.3378	0.8747	1.1819	0.5383	0.3084	0.5137	0.445	0.3885	0.3461	0.5909	0.2282	0.4105	0.6414	0.3373	0.921
LPC	LPC(20:2)	nmol/mL	0.302	0.9672	0.4468	0.3939	0.4099	0.4546	0.4062	0.7594	0.4592	0.8455	0.5144	1.0143	0.5339	0.4846	0.3073	0.8197	0.636	2.0737	0.5862	1.0645	0.5835	0.491	0.6113	0.9094	0.2854	0.3937	0.872	0.89	0.3676	0.4269	0.6658	0.2181	0.9284	0.851	0.4729	0.8692
LPC	LPC(20:3)	nmol/mL	2.3557	5.9611	2.0475	2.1775	2.7581	1.7802	1.1898	2.4958	1.293	2.6917	2.3855	3.6052	2.4246	3.9282	1.552	3.479	3.1638	6.622	1.4678	3.6078	1.5501	2.73	1.753	1.9074	1.0875	2.3214	2.5943	3.42	2.3352	2.1042	2.5174	2.5055	2.2213	2.4398	1.4715	3.1697
LPC	LPC(20:4)	nmol/mL	17.3313	17.7446	11.6517	8.0506	10.1251	10.0809	5.4212	14.6923	9.9069	16.3423	11.2581	9.1035	13.9171	15.5468	5.1438	13.9307	12.2084	24.5708	14.695	12.6349	6.6666	10.5788	5.793	6.4282	4.4077	11.3836	17.1284	22.4438	8.7392	10.8112	7.6784	8.0818	10.5426	9.315	8.7065	12.7028
LPC	LPC(20:5)	nmol/mL	0.2005		0.236		0.2453			0.1622		0.3906	0.2026	1.1499			0.098	1.3565	0.4065	3.7025	0.1447	1.6413	0.2825	0.1184	1.3279	0.7485	1.0803	0.2975	0.2397	0.1389	0.2841	0.2029	0.8352	0.1215	0.8517	0.3312		0.3828
LPC	LPC(22:4)	nmol/mL	0.5799	0.565	0.3088	0.1858	0.2223	0.3435	0.3326	0.5114	0.5436	0.531	0.2749	0.1524	0.7046	0.3103		0.2143	0.2013		0.3474	0.2325	0.2106	0.39	0.1332	0.1475		0.2557	0.5309	0.7162	0.2929	0.2958	0.1818	0.2921	0.2992	0.2673	0.6217	0.4107
LPC	LPC(22:5)	nmol/mL	1.0389	0.8283	1.0888	0.519	0.9353	1.1729	0.5597	1.9005	1.2783	2.3895	1.1573	1.8579	0.6652	1.2669	0.2743	2.3616	1.0304	3.4206	1.3418	1.7148	1.2083	1.4486	1.7495	1.461	0.6359	1.2905	1.8561	1.4451	1.0485	0.8711	1.3513	0.5383	3.1612	1.5804	1.2301	2.6873
LPC	LPC(22:6)	nmol/mL	0.3508	0.1753	0.4078		0.394	0.3123	0.092	0.1529	0.3012	1.3928	0.2827	1.8779	0.2498	0.5442		1.5614	0.3985	2.5561	0.2388	1.9626	0.4523	0.491	1.6055	0.7879	1.4632	1.0389	0.7468	0.3872	0.7394	0.6603	0.6776	0.1799	1.5269	1.4631	0.3637	0.315
LPE	LPE(16:0)	nmol/mL	1.7431	2.1876	2.4336	1.0154	1.0338	0.758	0.8879	0.816	1.1632	2.4913	1.0673	2.5636	1.8779	2.0334	1.1849	2.5917	1.1547	3.0371	1.0576	1.9434	0.9883	1.6797	0.6632	1.0932	1.2694	1.9954	2.1572	2.3056	2.1937	2.5687	0.7828	1.1364	1.054	2.0885	1.2121	0.9545
LPE	LPE(16:1)	nmol/mL	0.0744			0.0555		0.0746		0.046	0.0549		0.0542		0.0415			0.083		0.1575		0.0494						0.0755
LPE	LPE(17:0)	nmol/mL	0.1592	0.1346	0.0627		0.0724	0.0487	0.0565	0.0637	0.0604	0.09	0.0905	0.0824	0.0512	0.0713	0.057	0.0855	0.0925	0.0999	0.0821	0.0977	0.0626	0.0683		0.0615	0.1051	0.1077	0.0881	0.1018	0.1271	0.0683	0.063	0.0822	0.0671		0.049	0.069
LPE	LPE(18:0)	nmol/mL	4.7645	8.4883	5.5383	3.6137	4.1154	2.6605	3.9212	4.6013	2.8145	4.5167	4.1683	6.4723	5.444	5.9743	5.4738	7.1878	4.8962	7.1537	3.8149	4.5977	3.2125	3.1555	1.2871	2.3703	2.6968	3.8424	4.8096	6.6443	4.1239	4.9018	2.6466	2.6897	2.2633	3.8854	2.5147	3.1058
LPE	LPE(18:1)	nmol/mL	0.8409	0.8857	0.9323	0.6633	0.7208	1.1059	0.4446	1.1009	0.6065	0.9607	1.0847	1.419	1.1007	0.8807	1.172	1.1959	1.2399	3.3839	0.7383	1.1054	0.4093	0.8296	0.5771	0.5734	0.2281	0.8353	0.9435	1.0308	0.811	0.8751	0.4977	0.5404	0.6391	0.6649	0.4384	1.1041
LPE	LPE(18:2)	nmol/mL	0.2077	0.3862	0.2543	0.1403	0.1606	0.2651	0.1626	0.2379	0.1721	0.2445	0.2016	0.3484	0.4729	0.3706	0.227	0.2245	0.252	0.7181	0.206	0.3568	0.1278	0.2635	0.1662	0.1125	0.0557	0.178	0.2283	0.3386	0.1663	0.2265	0.1137	0.1328	0.2202	0.1198	0.0849	0.1945
LPE	LPE(20:1)	nmol/mL								0.0651		0.0873	0.0493	0.0862	0.055	0.0467		0.0824	0.1035	0.1526		0.1908		0.0552		0.1014			0.0783	0.0744	0.0586	0.0717			0.0421	0.0822		0.0668
LPE	LPE(20:2)	nmol/mL		0.0703	0.051		0.0668	0.0548	0.0508	0.0961	0.0557	0.1289		0.0949	0.0575	0.0489	0.073	0.077		0.1929	0.1012	0.0986	0.043	0.1219		0.0507			0.1253	0.1456		0.0912			0.1338	0.0885	0.0582	0.0699
LPE	LPE(20:3)	nmol/mL	0.1121	0.1151	0.0798	0.1183	0.0947	0.0798	0.0591	0.0794	0.0667	0.1418	0.0776	0.1173	0.1274	0.1071	0.1146	0.1175	0.1378	0.2931	0.073	0.1023	0.0598	0.1176	0.0445	0.0574	0.0428	0.0973	0.1093	0.1627	0.0855	0.0973	0.064	0.0853	0.0738	0.0935	0.0513	0.0987
LPE	LPE(20:4)	nmol/mL	0.417	0.372	0.3978	0.2924	0.3129	0.2402	0.2576	0.3251	0.2824	0.4197	0.3424	0.2956	0.604	0.4624	0.4443	0.3121	0.3245	0.6717	0.285	0.3061	0.2028	0.356	0.0883	0.1071	0.1066	0.2842	0.264	0.5731	0.2635	0.3398	0.1681	0.3397	0.2216	0.2899	0.16	0.2783
LPE	LPE(20:5)	nmol/mL																		0.0479		0.0265
LPE	LPE(22:4)	nmol/mL	0.1311	0.0834	0.0809	0.0677		0.0821	0.0734	0.0741	0.1076	0.1002	0.0865		0.2328	0.0602			0.0616	0.0714	0.0803	0.0372	0.0292	0.1233				0.0645	0.0776	0.15	0.0908	0.0683		0.0952		0.0689	0.1183	0.0802
LPE	LPE(22:5)	nmol/mL	0.3115	0.1045	0.3269	0.1273	0.1818	0.2471	0.1193	0.2999	0.2407	0.4871	0.2121	0.3801	0.1796	0.306	0.1417	0.363	0.2193	0.6778	0.2283	0.1494	0.1662	0.3011	0.101	0.1292	0.0832	0.2061	0.2538	0.3461	0.1999	0.201	0.1516	0.1251	0.4648	0.2587	0.1503	0.3531
LPE	LPE(22:6)	nmol/mL	0.1055	0.0602	0.1643		0.1704	0.113	0.051		0.0838	0.2407	0.0904	0.4688	0.0916	0.1224		0.3507	0.1253	0.5569	0.0786	0.3337	0.1296	0.1945	0.1428	0.1385	0.1882	0.1952	0.1566	0.0879	0.2283	0.2393	0.1016		0.3054	0.3003	0.0804	0.0528
MAG	MAG(12:0)	nmol/mL	0.0134	0.0263	0.0225	0.04	0.0115	0.0213	0.0139	0.0251	0.0173	0.0241	0.0299	0.0304	0.0203	0.0152	0.0089	0.02	0.0125	0.0281	0.0194		0.0037	0.0362	0.0053	0.0114	0.0035	0.0064	0.0218	0.0232	0.0279	0.0105	0.0153	0.000800002	0.0078	0.0037	0.0065	0.0125
MAG	MAG(14:0)	nmol/mL			0.0243	0.0068		0.0065					0.0102	0.0061	0.0234			0.0364		0.0182			0.0056	0.001					0.0044	0.0192		0.0144						0.0167
MAG	MAG(14:1)	nmol/mL	0.0383	0.0387	0.0305	0.0415	0.0298	0.0286	0.0332	0.0163	0.0346	0.027	0.0289	0.0265	0.0364	0.0281	0.0305	0.0283	0.0394	0.0361	0.0248	0.0137	0.0196	0.0234	0.0196	0.0239	0.0195	0.0306	0.0449	0.0419	0.0457	0.0247	0.0191	0.0147	0.0284	0.0204	0.0288	0.023
MAG	MAG(15:0)	nmol/mL	0.0182	0.0334	0.018	0.0375	0.0194	0.0248	0.0307	0.0271	0.0258	0.0331	0.0317	0.0369	0.0424	0.0302	0.0207	0.0396	0.0308	0.0314	0.0298	0.0084	0.021	0.0376	0.0317	0.0323	0.0143	0.0175	0.0314	0.0257	0.0387	0.0391	0.0297	0.0216	0.0178	0.0212	0.0202	0.0191
MAG	MAG(16:1)	nmol/mL	0.0574	0.0388	0.0378	0.0494	0.0258	0.0329	0.0166	0.0223	0.0229	0.0383	0.0512	0.0324	0.0262	0.0466	0.0465	0.1802	0.0441	0.0625	0.0193	0.0332	0.0165	0.0259	0.0115	0.0201	0.0259	0.0239	0.03	0.0452	0.029	0.063	0.0219	0.02	0.0223	0.0587	0.0311	0.017
MAG	MAG(17:0)	nmol/mL	0.0175	0.0223	0.015	0.018	0.0249	0.0227	0.0086	0.0168	0.0083	0.0135	0.022	0.0113	0.028	0.0124	0.0098	0.0325	0.008	0.0413	0.0171	0.0083	0.0205	0.0108	0.0128	0.0138	0.0013	0.011	0.0213	0.024	0.0205	0.0288	0.0113	0.0033	0.0142	0.0125	0.0129	0.0018
MAG	MAG(18:0)	nmol/mL																														1.9032
MAG	MAG(18:1)	nmol/mL	0.1511	0.0512	0.1816	0.056	0.00220001		0.0712		0.0519	0.0274	0.1778	0.0928	0.041	0.1072	0.2559	0.9027	0.1375	0.1475		0.0625	0.0324	0.00659999		0.0506	0.0565	0.0214	0.0195	0.1454	0.0413	0.2669				0.314	0.06
MAG	MAG(18:2)	nmol/mL	0.2531	0.1094	0.1647	0.1353	0.0848	0.0737	0.2969	0.0666	0.0794	0.1014	0.2547	0.1734	0.1543	0.1963	0.3107	1.6454	0.2086	0.1789	0.1295	0.1511	0.0932	0.0636	0.0326	0.0929	0.0963	0.0542	0.0757	0.3484	0.0875	0.3018	0.0631	0.0695	0.0685	0.4529	0.0774	0.0367
MAG	MAG(18:3)	nmol/mL	0.2352	0.3133	0.1808	0.1441	0.1522	0.1302	0.1021	0.1261	0.0961	0.1728	0.2219	0.2113	0.1922	0.182	0.1473	0.3551	0.1953	0.4012	0.1975	0.1439	0.1218	0.0961	0.0815	0.1237	0.1611	0.1765	0.2125	0.2479	0.1285	0.1584	0.1067	0.0845	0.1101	0.1493	0.1407	0.153
MAG	MAG(18:4)	nmol/mL	1.0012	1.5207	0.9993	0.7459	0.6986	0.5877	0.3414	0.7443	0.4006	0.7761	1.0756	0.9185	1.0989	0.6645	0.5764	0.8153	0.8272	1.7321	0.8479	0.7541	0.4974	0.4285	0.4182	0.4826	0.6095	0.9006	1.1773	1.1996	0.683	0.7024	0.5093	0.3406	0.5048	0.6383	0.5518	0.6957
MAG	MAG(20:0)	nmol/mL	0.0174	0.0393	0.0284	0.0284	0.0255	0.0184		0.0134	0.0119	0.014	0.0285	0.0312	0.0565	0.016	0.0271	0.0516	0.0172	0.0343	0.0243	0.0088	0.0104	0.0202	0.0062	0.0099	0.0145	0.0259	0.0315	0.0404	0.0147	0.0376	0.0051	0.008	0.0093	0.0151	0.0119	0.0222
MAG	MAG(20:1)	nmol/mL	0.0264	0.0238	0.0541	0.0354	0.0251	0.0196	0.0197	0.0247	0.0214	0.0211	0.017	0.0485	0.0417	0.0274	0.0255	0.0563	0.0265	0.0412	0.015	0.0329	0.017	0.0207	0.0161	0.0159	0.0104	0.0287	0.0359	0.029	0.0296	0.0252	0.0197	0.0139	0.0218	0.0225	0.023	0.0224
MAG	MAG(20:2)	nmol/mL	0.0244	0.0369	0.0349	0.026	0.0278	0.0211	0.0288	0.0212	0.0195	0.0219	0.0361	0.0474	0.0276	0.026	0.0214	0.0401	0.0252	0.0644	0.0222	0.025	0.0164	0.0175	0.0176	0.0247	0.0149	0.0267	0.0401	0.0393	0.037	0.0281	0.0287	0.019	0.0157	0.0216	0.0199	0.032
MAG	MAG(20:3)	nmol/mL	0.0226	0.0406	0.0231	0.0285	0.0234	0.018	0.0234	0.0245	0.0141	0.0182	0.0285	0.0264	0.0274	0.0293	0.0221	0.0486	0.0223	0.0525	0.0248	0.029	0.0227	0.0111	0.0161	0.0171	0.0157	0.0245	0.0303	0.0291	0.0213	0.021	0.0143	0.0148	0.015	0.032	0.0139	0.0128
MAG	MAG(20:4)	nmol/mL	0.0428	0.0441	0.0295	0.0345	0.0362	0.0234	0.0325	0.0216	0.0191	0.0272	0.0452	0.0469	0.0539	0.0247	0.035	0.0511	0.0376	0.0573	0.0359	0.0329	0.0202	0.028	0.0114	0.013	0.0186	0.0226	0.0285	0.0604	0.0274	0.0295	0.0156	0.008	0.0219	0.0499	0.0227	0.0202
MAG	MAG(20:5)	nmol/mL	0.0477	0.0407	0.0386	0.0372	0.041	0.0332	0.0428	0.032	0.0382	0.0425	0.0445	0.0385	0.0433	0.0368	0.0451	0.0463	0.037	0.0995	0.036	0.0394	0.0303	0.0389	0.0269	0.0365	0.0262	0.0412	0.0663	0.0406	0.0568	0.0627	0.0326	0.0336	0.0279	0.0352	0.0313	0.0309
MAG	MAG(22:0)	nmol/mL	0.0338	0.0546	0.0477	0.0274	0.023	0.0185	0.0171	0.0294	0.0222	0.0372	0.0218	0.0491	0.0475	0.034	0.0262	0.0506	0.027	0.0759	0.0289	0.0287	0.0175	0.0271	0.0118	0.0236	0.0237	0.0203	0.0369	0.0266	0.0296	0.0345	0.0072	0.0197	0.0233	0.0213	0.0209	0.0173
MAG	MAG(22:1)	nmol/mL	0.0386	0.0533	0.0293	0.0343	0.0261	0.0281	0.019	0.0275	0.0248	0.0288	0.045	0.0389	0.0393	0.0384	0.0386	0.0435	0.0258	0.0653	0.0348	0.0455	0.0304	0.0303	0.0222	0.0175	0.0244	0.0387	0.0386	0.0278	0.0303	0.0443	0.0247	0.0264	0.0274	0.026	0.0283	0.0276
MAG	MAG(22:2)	nmol/mL	0.0332	0.0597	0.0403	0.0387	0.0291	0.0163	0.0269	0.0222	0.0247	0.0315	0.0437	0.0564	0.0415	0.0439	0.0382	0.0465	0.0456	0.0629	0.0308	0.0314	0.0267	0.0305	0.0175	0.0252	0.0286	0.0298	0.0318	0.0203	0.0388	0.0286	0.022	0.02	0.0178	0.0216	0.0181	0.0277
MAG	MAG(22:4)	nmol/mL	0.0256	0.0366	0.0396	0.0312	0.018	0.0159	0.0097	0.0275	0.023	0.0141	0.031	0.041	0.0265	0.02	0.0203	0.0253	0.0294	0.052	0.0236	0.0207	0.0189	0.0154	0.0139	0.0144	0.0174	0.025	0.0263	0.0373	0.019	0.0267	0.0191	0.0089	0.0144	0.0216	0.0113	0.0164
MAG	MAG(22:5)	nmol/mL	0.0119	0.0266	0.019	0.025	0.0043				0.0093	0.0169	0.0253	0.0295	0.0254	0.0131		0.0518	0.0262	0.0859							0.0038	0.0106	0.0195	0.0299		0.0229				0.0079
MAG	MAG(22:6)	nmol/mL	0.0174	0.0344	0.0355	0.0187	0.0222	0.0156	0.0164	0.026	0.0119	0.0285	0.0307	0.0282	0.027	0.0217	0.0218	0.0298	0.0246	0.0578	0.0175	0.0208	0.0141	0.0223	0.0143	0.0206	0.0136	0.0238	0.0205	0.0309	0.0188	0.0158	0.0198	0.0134	0.0162	0.0322	0.0186	0.0186
MAG	MAG(24:0)	nmol/mL	0.034	0.0557	0.0309	0.0278	0.0264	0.0258	0.0188	0.0225	0.0165	0.0223	0.0441	0.0425	0.034	0.022	0.025	0.0333	0.0305	0.0688	0.0266	0.0362	0.0228	0.0224	0.014	0.0201	0.0141	0.0224	0.0461	0.0315	0.0311	0.0428	0.0247	0.0133	0.0168	0.0215	0.0147	0.035
MAG	MAG(24:1)	nmol/mL	0.0344	0.0652	0.0575	0.0252	0.0334	0.022	0.023	0.0346	0.0241	0.0266	0.0371	0.0425	0.0428	0.0393	0.0366	0.0374	0.0322	0.0598	0.0371	0.0475	0.0266	0.0224	0.0209	0.0171	0.0207	0.0234	0.0379	0.0385	0.0275	0.0323	0.0215	0.0187	0.0194	0.0246	0.024	0.0236
PC	PC(12:0/18:1)	nmol/mL																				0.349
PC	PC(12:0/18:2)	nmol/mL																																	0.258
PC	PC(12:0/20:4)	nmol/mL																							0.3847
PC	PC(14:0/14:0)	nmol/mL	0.1593															0.1262				0.1476		0.1321				0.1451			0.1171
PC	PC(14:0/16:1)	nmol/mL	0.7668	0.5493		0.5013	0.3681	0.4692	0.21	0.4689	0.4533	0.4416	0.4297	0.7542	0.2813	0.3742	0.5066	1.0248	0.4123	1.7598	0.3057	0.4149	0.2493	0.3836	0.3302	0.3773	0.3616	0.6735	0.3953	0.3256	0.5548	0.419	0.2296	0.3206	0.3686	0.3592	0.265	0.3163
PC	PC(14:0/18:1)	nmol/mL	12.6662	6.1214	6.0514	6.1538	4.765	5.8092	2.0307	6.4019	5.058	7.6095	8.8614	9.704	3.481	3.2663	7.3213	10.7013	6.5161	30.1257	3.9015	12.2032	5.7688	7.1531	6.2454	6.355	5.5204	12.9983	5.6437	5.9124	9.9027	5.7496	3.4488	4.7286	4.9139	7.5052	3.0073	4.8323
PC	PC(14:0/18:2)	nmol/mL	8.9019	7.7768	6.337	5.8633	3.6969	6.0792	4.3807	7.8403	6.9586	11.1777	7.2893	9.7742	4.4811	4.3405	6.1346	14.8927	7.1877	29.506	6.3612	9.5005	5.2756	9.4227	5.3858	4.066	3.2518	8.4937	6.1342	7.4214	8.087	7.5558	2.6157	3.6435	8.0316	7.0833	3.3754	4.9213
PC	PC(14:0/18:3)	nmol/mL										0.2957	0.3971	0.4198			0.3637	0.8705	0.5416	2.0964		0.3735	0.2214		0.3209								0.3441		0.5059			0.3788
PC	PC(14:0/20:1)	nmol/mL																									0.285
PC	PC(14:0/20:2)	nmol/mL												0.2919						0.3919
PC	PC(14:0/20:3)	nmol/mL	0.7348	0.8394	0.486			0.4433	0.2734	0.4738	0.373	0.5438	0.5677		0.5828			0.8098	0.4248	1.1006	0.433	0.5861	0.4338	0.5238	0.3993	0.4949	0.432	0.9296	0.5484	0.5595	0.5564	0.6724	0.3276	0.4593	0.3521	0.7834	0.3559	0.477
PC	PC(14:0/20:4)	nmol/mL	9.3139	3.9294	5.3169	5.9537	3.6998	4.4421	2.2322	4.961	5.7507	8.9796	6.2071	2.9607	5.583	3.3845	3.1489	4.7174	5.3016	10.3583	5.6668	6.4507	4.334	7.2745	4.1051	3.3879	4.2173	10.6014	7.3629	6.1278	6.7096	5.6497	3.001	2.9218	4.0752	6.0632	4.9634	4.522
PC	PC(14:0/20:5)	nmol/mL												1.4503				0.8813		2.8037		1.5294			1.3676	0.6373	1.4714	0.563					0.7462		0.8736
PC	PC(14:0/22:4)	nmol/mL	1.3002					0.5941		0.9032	1.0656	1.1044			1.019						1.3682		0.6343					1.0673			1.0823						1.0541
PC	PC(14:0/22:5)	nmol/mL	2.1351		2.0607	1.5101	1.2883	1.7579	0.681	1.7408	1.9849	3.7766	1.9812	2.2518	0.6745	1.3716		2.5605	1.623	5.884	2.1845	2.4602	1.8895	2.4051	2.4065	2.1617	1.5241	2.8212	2.3078	1.5564	1.7452	1.5391	1.5486		2.6178	2.6818	1.2544	1.8613
PC	PC(14:0/22:6)	nmol/mL			1.4723		1.4151					2.297		2.728				3.1448		6.1982		4.0604	1.4528	2.0225	3.0656	1.7629	3.2107	2.9952			2.6491	2.0536	0.7493		2.1874	3.2355	1.0178
PC	PC(15:0/16:1)	nmol/mL	0.7759										0.6018	0.9483			0.6175			1.4599		0.6929	0.4323					1.0472			0.9871			0.4583
PC	PC(15:0/18:1)	nmol/mL	3.0382	1.6793	1.0811	1.1197	0.7811	1.4836	0.6483	1.5295	1.0427	1.332	1.755	1.4533	0.7658	1.1991	1.1428	1.7916	2.1677	4.4953	1.2706	2.453	1.2766	1.5174	0.9663	1.2165	1.5086	3.2105	1.3297	0.7883	2.415	1.2049	0.6324	1.864	1.0251	1.1202	0.7668	1.1829
PC	PC(15:0/18:2)	nmol/mL	2.7173	2.8583	1.8646	1.0755	0.7988	1.2544	1.1486	1.6597	1.7304	2.3672	2.1686	2.3692	1.1632	0.9193	1.8596	2.9892	3.0837	5.9759	1.9835	2.5575	1.7562	1.9652	1.3806	1.1379	2.0677	3.0504	1.9518	1.4751	2.3618	1.4522	0.7656	1.9134	1.3433	1.6112	1.0833	0.9759
PC	PC(15:0/18:3)	nmol/mL																		1.0618
PC	PC(15:0/20:3)	nmol/mL																	0.7554	0.7963			0.4995								0.7317
PC	PC(15:0/20:4)	nmol/mL	3.6045	2.3261	1.4668	1.0839	1.2535	1.2153	0.6809	1.7796	1.6218	2.3472	2.2514	1.8928	1.6283	1.3712	1.1907	1.8663	1.9919	2.8106	1.8425	2.4085	1.665	1.8885	1.0373	0.9769	1.7394	3.4183	2.1415	1.3132	2.7467	1.7285	0.8584	1.308	1.2766	1.6168	1.1383	1.1714
PC	PC(15:0/20:5)	nmol/mL												1.1409				0.9179		1.4031		1.0919			0.5971		1.3628
PC	PC(15:0/22:4)	nmol/mL																					0.4336
PC	PC(15:0/22:5)	nmol/mL						0.7064		0.6577		0.6475	0.6319		0.5629			0.9179		1.805	0.7168	0.6915	0.6114	0.4589	0.4409	0.6662	0.6351	0.9237	0.6345		0.8865		0.5327	0.3985	0.8013		0.4785	0.6922
PC	PC(15:0/22:6)	nmol/mL						0.3753						1.3084				1.0238		2.7481		1.1079	0.7354		0.8735	0.6891	1.6856	0.9629			1.2061				0.7716	1.2136
PC	PC(16:0/12:0)	nmol/mL																0.2777		0.4403		0.2917	0.1346				0.2448	0.2509
PC	PC(16:0/14:0)	nmol/mL	2.1556	1.232	1.3206	1.355	0.5271	0.7132	0.4498	0.5487	0.8586	1.1949	1.0822	1.0979	0.8549	1.0478	1.1198	2.5933	0.8861	4.1276	0.6027	1.8669	0.7066	1.4781	1.0902	0.6833	1.1978	2.7169	1.0822	1.3637	2.1558	1.0928	0.4724	0.9625	1.5179	1.2858	0.6487	0.777
PC	PC(16:0/14:1)	nmol/mL	0.3565																					0.3858				0.6505			0.2926
PC	PC(16:0/16:0)	nmol/mL	15.7965	20.317	23.0131	16.7998	6.8464	9.5754	10.3395	9.1583	13.5758	14.9701	12.4413	13.4369	19.0455	14.5551	13.9898	17.1506	11.7589	25.7577	11.5967	13.7669	8.2848	12.6229	8.6253	8.8971	8.2569	17.1699	19.8069	15.2112	16.2319	15.5041	6.7795	9.7267	11.0292	14.0468	12.0632	11.2323
PC	PC(16:0/16:1)	nmol/mL	12.9337	20.229	13.2234	19.2435	6.1495	8.7965	5.8793	6.6249	10.09	7.9712	11.3828	15.9715	13.3818	11.9135	14.0081	26.147	7.1216	46.9078	6.5613	8.1753	5.2596	7.073	2.71	4.1288	4.1759	16.439	10.1159	7.5845	14.091	12.2176	3.52	7.0015	5.0447	7.5999	6.1952	4.4733
PC	PC(16:0/18:0)	nmol/mL	25.8318	53.7561	34.3562	29.9362	30.0465	19.4023	19.7926	26.8717	21.6073	27.3772	31.2595	42.5975	30.4126	32.9825	31.6185	40.2066	29.764	45.4605	27.978	29.7332	19.3182	22.7028	16.8952	18.0686	17.4439	31.3096	27.4797	29.5467	30.059	29.4752	21.414	19.2772	21.4282	24.955	18.2231	26.5021
PC	PC(16:0/18:1)	nmol/mL	352.166	552.664	405.161	457.866	235.165	203.315	212.202	257.275	248.327	299.404	325.355	388.464	413.688	284.238	434.237	481.619	310.272	883.351	251.508	313.365	225.496	234.732	143.36	188.146	186.463	444.995	338.844	338.692	429.696	358.371	128.274	252.847	165.748	293.858	212.99	219.025
PC	PC(16:0/18:2)	nmol/mL	603.95	1370.16	1093.13	669.62	294.511	310.643	672.385	451.322	546.4	785.222	590.204	772.036	1045.51	795.595	567.347	935.441	705.276	1262.16	506.674	652.248	405.348	667.558	352.504	325.415	342.563	778.813	812.631	770.336	745.009	892.691	260.51	525.184	453.175	623.047	513.543	448.893
PC	PC(16:0/18:3)	nmol/mL	3.7188	8.639	6.0591	5.5859	4.6378	3.4384	7.0037	8.3629	7.3399	8.9326	11.6359	13.0878	8.5106	3.7595	10.8296	26.472	19.1758	70.5004	6.855	10.8755	7.2086	5.834	12.8957	7.3945	7.6478	7.084	5.8729	5.6767	5.5396	4.3735	7.3154	4.619	7.7281	3.7813	8.6612	16.2148
PC	PC(16:0/18:4)	nmol/mL																		1.6822		0.5552
PC	PC(16:0/20:1)	nmol/mL	0.9018	2.0766	1.1262	1.0782	1.5044	0.6582	0.7913	1.065	0.8874	1.7146	1.0645	1.3116	1.6477	1.0331	1.1071	1.1944	1.35	2.3564	0.8855	2.5351	1.5755	1.2065	0.8341	1.7827	1.4751	1.4774	1.7877	1.8192	1.4976	1.357	0.7016	0.726	1.0609	1.6678	1.2945	1.2962
PC	PC(16:0/20:2)	nmol/mL	3.076	8.7634	4.7118	4.0226	3.1848	2.2983	3.945	3.3805	3.0166	5.7043	3.9285	5.8485	5.8449	3.2234	3.6989	5.8056	4.5625	10.9281	4.4177	5.7355	4.8656	4.3738	2.0467	4.3127	2.4047	5.1415	6.018	7.6288	4.4705	4.5607	2.7433	2.5911	6.5005	6.8279	3.6736	3.1165
PC	PC(16:0/20:3)	nmol/mL	45.4381	106.99	49.3593	59.011	33.7975	15.4384	29.0425	22.3869	24.4003	42.7574	33.4417	41.747	55.6533	49.1853	43.5506	31.6693	37.8476	55.0258	24.2487	34.0187	27	43.3006	14.0281	25.1242	20.6248	55.3797	44.1709	52.0773	63.4845	52.8009	20.6122	44.1771	20.79	44.5063	24.5029	29.3473
PC	PC(16:0/20:4)	nmol/mL	973.475	906.833	901.353	683.829	368.392	332.248	452.736	446.053	521.225	815.549	583.3	411.721	1105.35	730.567	460.106	391.525	501.303	733.971	573.382	420.66	370.611	619.294	162.652	282.183	304.54	812.148	763.775	900.767	771.485	898.408	214.91	512.355	308.621	598.426	484.992	348.853
PC	PC(16:0/20:5)	nmol/mL	16.9315	13.3149	40.0909	5.0521	18.7232	5.3104	4.2509	12.4155	9.8567	33.4696	26.0086	114.681	7.4811	27.8572	25.5425	88.8092	33.0236	222.448	9.6913	137.278	23.4825	14.2667	86.4022	67.398	173.108	47.1568	27.8896	10.3062	52.704	32.2169	41.4977	11.5809	65.642	44.7315	9.3487	17.8461
PC	PC(16:0/22:1)	nmol/mL													0.4077
PC	PC(16:0/22:2)	nmol/mL													0.2929
PC	PC(16:0/22:4)	nmol/mL	25.3193	31.0096	14.1558	15.7502	4.5637	10.036	19.2805	12.3563	25.3184	17.4192	17.321	5.0772	37.6991	8.7564	6.2965	6.2776	8.0375	12.3984	19.4345	4.0317	9.7776	18.666	2.0635	5.3048	2.4479	18.0118	17.5653	23.9586	16.102	14.2721	3.6477	15.3029	6.7352	8.9295	34.532	13.911
PC	PC(16:0/22:5)	nmol/mL	77.3763	70.707	114.21	43.6654	58.4122	60.9533	53.4799	84.649	88.0237	170.595	81.2562	99.2404	45.4551	63.6727	44.3055	123.765	70.6537	242.009	87.5161	62.2602	93.9494	94.6552	41.2515	80.8489	40.14	110.774	91.0825	83.3436	105.469	78.1429	50.629	44.1756	114.287	108.045	74.0229	96.4385
PC	PC(16:0/22:6)	nmol/mL	42.5884	28.4843	74.7815	14.4115	47.6432	23.3918	19.2333	11.601	26.2808	106.748	38.713	152.9	27.3992	37.5848	18.9459	181.473	44.2735	307.181	21.9708	131.206	69.8825	54.8935	93.9736	70.6685	168.724	147.118	72.9684	27.7669	120.941	104.981	35.9777	18.3282	104.272	203.102	40.0588	18.5996
PC	PC(17:0/16:1)	nmol/mL	1.1881			0.6589		0.6357			0.6127		0.8511	1.6595			0.7852	1.6063	0.6547	2.6544		1.3648	0.4285	0.8742		0.446	0.9907	1.8573	0.7987		1.5892		0.5311	0.6695	0.7053	0.9689	0.6202
PC	PC(17:0/18:1)	nmol/mL	6.1319	6.2117	2.9281	3.2265	3.2402	2.6538	1.4587	3.8856	2.5068	3.1742	5.2075	5.2348	2.5992	2.051	3.3013	4.3903	6.2825	7.6855	3.863	6.3428	4.4034	3.2134	2.3497	2.4749	3.7883	7.8416	2.29	3.032	8.1219	2.2662	2.4112	4.6599	2.0418	2.8876	2.4397	2.9824
PC	PC(17:0/18:2)	nmol/mL	11.8801	15.8437	7.7858	4.3329	4.127	4.8862	4.2143	7.5144	5.4688	6.7089	9.7985	10.4151	5.7985	5.0387	4.9932	9.9905	12.7017	12.7541	7.1726	12.0413	7.4145	7.0544	5.9316	5.6415	7.6968	11.6627	6.0877	5.8772	13.1268	4.5834	5.5186	9.0728	5.2511	6.4054	4.1054	6.3589
PC	PC(17:0/18:3)	nmol/mL								0.6029								0.8826	1.1852	2.0923		0.7506	0.5649		1.1089	0.6933	1.0759						0.8097		0.4099			0.8076
PC	PC(17:0/20:3)	nmol/mL	2.658	3.9649	1.0544	1.339	1.8371	1.3712	0.9212	1.6442	1.0992	1.2141	1.8478	2.0499	1.016	1.4048	1.6985	1.744	2.1712	2.8204	1.5205	2.1355	1.6527	1.7213	1.0577	1.5867	1.2911	2.3118	1.1866	1.5564	2.9401	1.1971	1.5943	2.0253	1.1574	1.3609	0.8766	1.6873
PC	PC(17:0/20:4)	nmol/mL	25.7749	25.1264	11.1107	8.7202	12.9245	10.3772	5.394	15.2236	9.0098	9.7505	17.3524	11.4699	10.2112	10.2103	9.0739	8.6658	16.1941	23.0781	15.6344	15.1093	12.4139	10.9631	6.0373	8.7194	11.4405	20.2132	11.1161	12.9547	21.3949	9.6026	9.1749	14.2477	8.187	11.5274	7.91	12.5616
PC	PC(17:0/20:5)	nmol/mL	1.0006				1.2171	0.489		0.6577		0.8556	1.0574	4.4171		0.7685	0.6689	2.6186	1.545	9.2437	0.5068	5.0578	1.261	0.6156	3.7894	2.5209	8.0693	1.3436			1.6463		2.2712	0.3587	1.8989	1.3438		1.1372
PC	PC(17:0/22:4)	nmol/mL						0.4194			0.542				0.4278							0.7559	0.4906										0.3835
PC	PC(17:0/22:5)	nmol/mL	0.9061		0.757		0.9892	1.0595		1.2058	1.094	1.036	1.1257	1.1755	0.644			1.4038	1.164	2.4046	1.0263	1.3648	1.4936	0.947	0.9895	1.0973	1.3718	1.4486	0.7138		1.1522		1.0077	0.5529	1.4468	1.5118	0.7029	1.3412
PC	PC(17:0/22:6)	nmol/mL	1.1492		1.0004	0.4905	0.7873	0.596			0.8534	1.0144	1.0277	2.294	0.5855			2.4837	0.9933	3.4976	0.4912	2.8741	1.7017	0.8346	2.0231	1.1029	3.5864	2.1339	1.0136	0.6948	1.8276		1.2305	0.3928	1.4649	1.9947
PC	PC(18:0/12:0)	nmol/mL																0.4508		0.6676		0.3365														0.3879
PC	PC(18:0/14:0)	nmol/mL	1.0908		0.6977	0.6765	0.777	0.5773		0.6839	0.4787	0.8993	1.0393	0.9532	0.4704	0.4768	0.8348	1.8239	0.662	3.2446	0.7792	1.7345	0.3388	0.7395	0.6612	0.4202	0.7243	1.7899	0.5203		0.7825	0.7644	0.42	0.5107	0.976	0.9874	0.3628	0.3949
PC	PC(18:0/16:1)	nmol/mL	4.7543	8.228	5.5978	7.2917	4.2992	5.1678	1.8604	4.3759	3.7503	3.3696	6.2246	8.0001	4.4951	6.0932	7.348	12.3962	3.6436	19.3902	3.685	4.3805	1.9887	2.5695	1.1338	1.3841	1.8523	5.5179	4.2485	3.3556	4.6622	4.2642	1.6095	2.255	2.0088	3.1247	2.0924	2.0971
PC	PC(18:0/18:0)	nmol/mL	3.5099	6.1575	4.3396	4.482	5.5342	2.9255	1.8353	4.2777	2.2295	3.4363	4.366	6.3677	3.8175	3.9044	4.9456	6.303	3.8552	8.6371	3.4523	4.7674	2.8884	2.3577	2.548	2.7003	2.6876	4.07	3.3094	4.3964	3.7641	3.3924	2.7274	2.3005	2.5243	3.3792	1.887	3.4858
PC	PC(18:0/18:1)	nmol/mL	125.885	241.605	165.084	173.971	179.748	100.522	74.5942	167.304	82.181	110.43	163.116	241.006	133.532	151.452	185.866	226.326	160.749	306.188	120.1	182.566	111.045	85.5785	78.8508	92.0839	87.5997	134.941	114.484	151.144	130.557	121.86	91.2886	81.6117	74.8527	115.415	63.3826	130.862
PC	PC(18:0/18:2)	nmol/mL	464.794	1356.79	825.783	526.113	531.844	334.736	414.6	668.351	368.123	519.047	670.636	1008.79	678.591	739.633	592.215	979.857	765.482	878.526	505.95	663.818	411.262	447.708	326.604	304.584	301.376	495.354	522.058	583.361	462.011	608.295	404.441	347.093	397.048	455.266	306.313	504.249
PC	PC(18:0/18:3)	nmol/mL	2.8759	3.928	5.0115	3.035	5.0548	2.0566	1.9931	7.6242	3.4677	4.4127	9.2852	10.5061	4.4014	2.7124	7.8898	13.3637	15.8309	30.863	5.2912	7.3936	5.2681	2.9505	10.3664	4.9198	3.7767	4.5843	2.7655	3.1217	3.056	3.194	7.7891	3.2821	4.4804	1.7359	4.293	13.475
PC	PC(18:0/18:4)	nmol/mL																0.9951		1.1975		0.8328					0.5588								0.4862
PC	PC(18:0/20:0)	nmol/mL	0.3369		0.8409		1.2525	0.6687			0.7677	1.0061	0.7011	2.0783	0.6312	0.5621	0.5476	1.8562	0.8413	3.6434	0.6136	1.4266	0.9776	0.6279	1.658	1.3318	1.8662	1.378	1.0046	0.6121	1.1738	0.7274	0.8103		1.1443	1.5807	0.4558	0.5883
PC	PC(18:0/20:1)	nmol/mL	0.5896	0.8595	0.5652		1.0483	0.6106	0.3512	0.7163	0.5657	0.8733	0.8865	1.172	0.9747	0.8117	0.5801	0.6768	0.5379	1.1748	0.561	1.9911	0.7433	0.5232	0.4496	0.8914	0.8158		0.8006	0.9572	0.7741	0.6285	0.5712	0.4288	0.4704	1.1637	0.4232	0.6544
PC	PC(18:0/20:2)	nmol/mL	1.9673	7.5156	3.2378	3.8158	4.0553	1.7369	1.7824	2.4234	1.6101	2.4942	3.1791	5.0244	2.774	3.3281	3.2429	4.6498	2.5793	4.9246	2.2139	4.4023	3.1571	2.2574	1.1398	2.4826	1.3936	2.3821	2.6721	4.0449	2.7308	2.4278	2.2808	1.451	3.2408	3.5466	1.2324	2.6023
PC	PC(18:0/20:3)	nmol/mL	57.4124	200.199	73.8316	105.186	116.099	34.1476	46.757	58.2528	30.8843	55.9993	68.551	82.2294	60.4955	108.532	74.7015	58.3487	70.9169	67.1893	49.8602	59.4325	43.4807	62.1556	19.1431	32.5286	27.2437	52.5909	58.2355	92.6859	71.6147	71.5697	52.3062	47.3293	35.21	55.6217	25.094	55.0423
PC	PC(18:0/20:4)	nmol/mL	1246.25	1590.81	1404.58	1107.99	1384.51	741.388	677.042	1257.84	748.013	1126.5	1236.74	748.173	1264.05	1627.55	905.057	755.155	979.263	961.649	1348.06	759.91	670.031	884.81	261.697	435.215	461.757	857.735	1138.81	1727.04	768.965	1263.32	573.235	531.289	663.782	755.701	563.414	825.478
PC	PC(18:0/20:5)	nmol/mL	22.6329	19.6999	53.2255	9.3896	68.0147	12.0847	6.4243	36.4968	14.1633	45.7875	57.0669	225.393	8.8504	39.1556	52.6484	173.342	75.24	301.323	19.7033	229.295	50.3391	18.0112	144.516	118.62	244.939	50.5808	35.2073	13.7021	52.002	32.6514	132.328	12.747	131.251	56.948	11.8354	53.2824
PC	PC(18:0/22:1)	nmol/mL						0.3142							0.3035							0.5343
PC	PC(18:0/22:2)	nmol/mL													0.368					0.3527
PC	PC(18:0/22:4)	nmol/mL	13.9003	26.1729	9.5731	12.9757	6.67	8.4046	13.34	11.6125	15.6488	11.0799	14.8765	4.148	23.6064	9.4202	4.2955	4.5818	5.8328	4.4336	16.8189	4.7749	7.4583	12.3694	1.6064	3.7446	2.0886	10.2442	12.8269	19.423	9.2557	10.1943	4.1688	8.995	6.3876	7.148	16.4006	12.7171
PC	PC(18:0/22:5)	nmol/mL	43.1291	63.7952	80.0398	38.5577	80.4568	48.0529	34.2312	75.5833	53.422	101.105	58.9754	76.9187	26.0623	79.9774	32.6611	84.8839	53.6108	82.4563	70.914	57.5772	67.4618	54.0729	30.6398	55.1811	31.6784	58.1874	59.1674	66.3998	52.1529	52.405	65.4664	21.6238	101.223	65.0131	37.7788	87.0779
PC	PC(18:0/22:6)	nmol/mL	36.7886	27.3704	91.0933	14.199	108.359	34.1092	16.3266	19.2407	27.2943	101.405	45.4037	191.752	20.7591	70.2138	24.3887	171.181	49.792	163.997	29.9674	196.999	88.7936	51.6813	98.0667	80.1845	196.827	120.822	75.7434	37.3584	96.0356	111.357	79.5851	14.7558	140.91	172.033	28.5355	27.6248
PC	PC(18:1/16:1)	nmol/mL	52.6159	74.5377	55.1539	64.6116	47.8339	43.6513	22.9312	77.0179	40.6778	43.868	75.2477	88.2615	33.6103	35.0502	73.341	100.047	53.0024	223.748	40.1087	45.5261	33.8759	27.947	19.6281	28.7012	13.7154	58.7092	38.9586	38.0831	51.0717	47.4049	25.154	19.4284	15.8677	33.7798	20.1503	36.4697
PC	PC(18:1/18:1)	nmol/mL	41.6744	61.0402	49.3085	66.2432	57.5523	46.7675	23.6836	72.8463	31.8224	37.8143	75.8702	81.2401	45.4003	37.7879	66.9725	79.5824	78.4168	194.311	43.3868	70.7822	37.3441	24.3087	49.5715	48.0518	21.4778	47.1	40.3435	40.4436	44.0138	40.9672	31.971	22.174	20.4128	45.8462	22.0158	65.4125
PC	PC(18:1/18:2)	nmol/mL	136.297	274.324	225.713	186.925	152.198	162.86	131.831	263.341	145.122	172.877	303.915	325.355	181.924	171.914	199.438	373.561	346.101	702.194	187.607	261.241	130.165	135.999	205.069	160.214	74.4515	153.196	188.061	163.17	149.682	182.157	139.129	87.26	122.58	170.084	100.529	245.439
PC	PC(18:1/18:3)	nmol/mL	1.6905	5.1463	2.7446	3.891	5.8722	3.1152	4.134	10.3684	3.6644	4.449	10.7293	15.0155	2.2398	1.9532	5.6107	18.7698	22.917	48.7793	5.973	7.6322	4.4941	2.4871	13.0929	5.9099	3.0949	2.9392	2.9657	2.7501	2.5217	1.6045	7.5067	1.324	4.18	2.7092	3.3249	15.7097
PC	PC(18:1/18:4)	nmol/mL												0.9493	0.3897					2.2273		0.6741	0.2976		0.5984
PC	PC(18:1/20:1)	nmol/mL	0.3931		0.4909	0.7004	0.5455	0.4179	0.2743	0.9202	0.3906	0.7227	0.7489	1.172	0.5222		0.4982	0.7176	0.456	1.9576	0.4052	1.7653	0.5752	0.4186	0.8322	1.2479	0.5106	0.6688	0.6817	0.5891		0.5073	0.504			0.7538	0.3265	0.9761
PC	PC(18:1/20:2)	nmol/mL	0.7523	1.742	1.3102	1.3236	1.7307	1.1579	0.7922	1.5477	0.6587	1.0162	1.6009	2.2662	1.0113	0.8728	1.3543	1.6092	1.731	4.6064	1.2923	2.3479	1.1617	0.8264	0.7465	1.9336	0.5862	0.9701	0.9178	1.0256	0.7908	0.8168	0.965	0.5167	1.0521	1.3656	0.5254	1.469
PC	PC(18:1/20:3)	nmol/mL	9.874	21.2456	8.6482	21.3034	18.0993	8.6033	7.1751	12.0854	6.4402	9.2654	15.8224	18.2861	8.6178	10.1324	21.276	16.7924	15.8511	38.201	8.9914	12.6367	7.6768	7.8759	7.8252	10.4903	4.1905	9.8702	9.3315	10.4155	12.5674	9.4518	9.9544	8.1599	5.1	10.0897	4.3778	15.1528
PC	PC(18:1/20:4)	nmol/mL	191.887	169.31	168.513	218.955	192.339	187.054	104.036	257.702	143.192	176.723	273.979	157.556	165.042	157.179	195.986	193.222	213.02	538.126	228.469	144.389	110.811	113.797	88.2292	129.876	61.8219	144.083	164.082	189.527	141.426	160.435	102.618	83.7826	86.3922	132.102	82.8442	204.2
PC	PC(18:1/20:5)	nmol/mL	4.3384	2.8405	8.4191	2.1771	10.6121	2.9277	1.0892	7.1128	2.866	6.3208	13.9023	48.678	1.6532	6.221	13.0269	46.0856	15.5571	183.46	3.7233	53.7035	7.8275	2.8974	48.7098	33.6246	38.1308	8.6112	6.1788	2.0928	10.332	6.3	22.7488	1.8286	18.5751	10.234	1.8616	12.1046
PC	PC(18:1/22:1)	nmol/mL													0.5007							0.4736
PC	PC(18:1/22:4)	nmol/mL	2.6146	2.9618	1.504	2.7184	1.655	2.2922	1.6675	2.5672	2.8022	1.7364	4.2604	1.0951	2.99	1.1696	1.2006	1.4836	1.5123	3.2173	3.4789	1.5003	1.2241	1.9745	1.1643	1.0142		2.1389	2.1127	2.4492	1.6413	1.6505	1.0883	1.4102	0.7387	1.1608	2.2374	3.9189
PC	PC(18:1/22:5)	nmol/mL	6.4338	5.5765	7.7535	6.8288	14.8536	10.8862	3.6454	15.073	7.9398	14.0274	13.8107	15.6644	2.9346	6.9253	6.5953	22.0842	9.7171	50.578	14.1173	10.963	10.2648	6.4412	10.5908	16.0879	3.986	7.0323	6.5452	6.69	6.69	5.4511	9.5571	2.7286	13.1861	8.6749	3.9156	21.1221
PC	PC(18:1/22:6)	nmol/mL	6.1385	3.2849	7.9526	2.8217	17.1116	7.7973	2.1954	3.4358	3.9841	11.7476	9.4365	35.992	2.7259	7.4556	5.6505	39.1501	8.1105	86.6045	6.4923	32.3801	14.2818	6.3531	33.4158	23.241	24.5673	16.3883	8.8708	3.3449	13.5812	10.9454	11.8518	2.7725	19.6344	24.8178	2.8737	5.5328
PC	PC(18:2/16:1)	nmol/mL	49.198	114.414	74.2183	67.7442	47.7625	53.4672	54.5029	100.182	62.9641	73.5981	100.751	125.138	43.5339	52.141	77.4745	202.245	73.3401	331.559	68.4488	50.9044	42.5533	40.5117	25.4306	28.7748	15.4779	58.5862	56.7495	59.7243	44.844	63.0962	32.2845	22.9635	37.0345	39.1669	28.1974	39.8547
PC	PC(18:2/18:2)	nmol/mL	16.1364	47.4128	29.7685	18.3454	14.494	14.2525	25.0799	23.0851	24.1658	28.9291	35.1915	45.4045	25.5699	26.5485	22.0728	74.4276	37.4419	111.072	26.1745	31.6465	16.3976	29.7041	31.5189	13.886	7.3657	22.4946	33.0515	29.6826	16.8905	27.5791	18.3276	16.4888	28.8002	24.948	19.8459	31.6565
PC	PC(18:2/18:3)	nmol/mL	0.548	5.1212	2.5581	3.0235	3.2884	2.5226	6.7179	7.0028	3.5318	4.5154	7.4832	18.0408	1.5842	1.0723	3.3014	17.1432	13.8124	31.8109	7.7653	4.4999	3.351	2.4892	9.1417	2.8453	1.4942	1.6336	3.7208	2.6797	1.3722	1.3261	6.2742	0.5859	5.6864	1.9747	2.1377	9.1942
PC	PC(18:2/18:4)	nmol/mL																		2.338		0.5136													0.5049
PC	PC(18:2/20:1)	nmol/mL		1.5157	0.5446	0.8985	1.0211	0.6582	0.5774	1.0767	0.4215	0.9211	1.0933	2.5471	0.8238	0.792	0.619	1.4042	1.2591	4.9303	0.6289	1.9193	0.7469	0.6279	1.8309	2.2966	0.5587	0.4991	0.675	0.7916	0.5262	0.5945	0.9388		0.722	0.8215	0.4353	1.8853
PC	PC(18:2/20:2)	nmol/mL	0.4273	1.4364	0.6551	0.7142	0.9319	0.8158	0.6892	1.0488	0.7472	0.8429	1.2064	1.8885	0.9568	0.5087	0.7176	1.8998	1.089	4.8831	0.9617	1.1991	0.7585	0.5482	0.9953	1.6551	0.3454	0.592	0.9258	0.8881	0.6124	0.7586	0.8693	0.4518	1.0897	1.0119	0.5605	0.9031
PC	PC(18:2/20:3)	nmol/mL	1.893	8.0677	2.2666	4.1997	3.3008	1.997	2.0463	2.3942	1.806	2.5196	4.1609	4.1379	2.6384	2.3398	5.1148	6.3809	4.2126	13.5154	2.5825	2.6058	1.9353	2.3167	1.9693	1.8294	0.6874	2.9429	2.7389	3.8723	2.5675	2.5238	2.3942	1.9345	2.228	3.0854	1.3505	3.5473
PC	PC(18:2/20:4)	nmol/mL	33.0474	50.0637	31.3707	36.9086	25.8064	24.6049	22.8737	33.9284	27.9174	39.5761	52.8963	37.1218	39.6583	30.6501	47.2049	74.2431	37.6696	174.06	47.9308	24.6421	20.4799	27.5754	18.4421	14.0253	8.9358	33.8916	39.9657	52.3869	24.1267	34.656	18.1731	19.6677	28.9049	29.4987	20.5971	36.4087
PC	PC(18:2/20:5)	nmol/mL	0.7845	1.6036	1.7654	0.8642	1.5601	0.5637	0.4474	1.0152	0.5199	1.9696	3.5728	11.8874	0.6561	1.5765	2.7534	22.0377	2.8218	61.5841	1.049	9.1313	1.5909	1.0276	9.8325	3.696	6.0618	1.9462	2.3227	0.9383	1.9454	1.6133	3.7931	0.3098	6.9061	2.417		2.2524
PC	PC(18:2/22:1)	nmol/mL						0.3996							0.3793							0.2835			0.245
PC	PC(18:2/22:2)	nmol/mL													0.3397							0.2138	0.1609
PC	PC(18:2/22:4)	nmol/mL		1.15305		0.67735		0.60015	0.50885	0.54115	0.72265		1.10785		0.93745						0.95095	0.69715		0.36465					0.76895	1.08055					0.64055		0.53355	0.93725
PC	PC(18:2/22:5)	nmol/mL	1.521	1.7175	2.2079	1.2809	1.9156	1.656	0.7874	2.0116	1.7399	2.4866	1.9237	2.0804	1.0466		1.3795	3.7766	1.5095	6.3273	2.1179	1.8802	1.3023	1.3014	1.5939	1.4791	1.0756	1.2847	1.2473	1.7082	1.0714		1.792	0.7032	4.557	2.0569	0.7526	2.4548
PC	PC(18:2/22:6)	nmol/mL		1.6647	2.3496		2.7795	1.8861	0.93		1.4853	2.0803	1.9724	7.392	1.3368	1.7893	1.7216	14.5804	2.3217	14.3867	1.7083	5.1959	2.2161	1.6585	4.4622	2.9814	3.8961	3.0519	3.2384	1.2648	2.9016	2.9124	2.4352		5.185	5.5518	1.1166	2.0012
PC	PC(20:0/14:1)	nmol/mL		0.572	0.4345	0.3994			0.2661	0.2835	0.4003	0.3064	0.2417	0.4977	0.4619	0.3956	0.2799	0.3246		0.5759	0.352	0.3186	0.1897	0.3355	0.2824	0.1909	0.214	0.3067		0.3106	0.372	0.419		0.2445	0.2872	0.3751	0.2369	0.2473
PC	PC(20:0/16:1)	nmol/mL													0.166
PC	PC(20:0/18:1)	nmol/mL	0.6132	1.1895	0.9573	1.0174	0.6126	0.6883	0.5094	0.6218	0.7794	0.5119	1.0241	1.2189	1.1023	0.7596	0.8981	1.0633	0.8307	2.0664	0.6674	1.129	0.6787		0.946	0.8599	0.7955	0.8097	0.7535	0.8284	0.6881	0.6435	0.5145	0.4288	0.445	0.7141	0.5191	0.7676
PC	PC(20:0/18:2)	nmol/mL	1.3587	3.25	2.2047	1.4788	1.3006	1.0878	1.2595	1.7004	1.314	1.7176	1.9415	3.136	2.4307	2.0364	1.3745	2.8962	2.0291	3.9009	1.3123	2.482	1.5922	1.169	3.3551	1.9017	1.7215	1.7677	1.6497	1.8323	1.5288	1.5316	1.1005	0.8531	1.2775	2.0631	1.0519	2.0672
PC	PC(20:0/18:3)	nmol/mL													0.3105					0.4917
PC	PC(20:0/18:4)	nmol/mL													0.6288
PC	PC(20:0/20:1)	nmol/mL						0.2411							0.3804						0.3454	0.2326	0.3064
PC	PC(20:0/20:2)	nmol/mL						0.2113
PC	PC(20:0/20:3)	nmol/mL		0.5756		0.4395	0.3993	0.3235					0.3296		0.4873			0.5034		0.6099	0.2706	0.4795	0.2711		0.2704		0.352								0.2914			0.3617
PC	PC(20:0/20:4)	nmol/mL	3.1224	2.9247	3.2644	2.3782	3.2646	2.001	1.4969	2.6661	2.5169	2.4738	2.6837	2.3374	3.5602	3.0344	1.6858	2.5027	2.1566	3.5422	3.106	2.9477	1.8685	1.5158	3.4979	2.534	2.5789	2.5679	2.9607	3.499	2.1436	2.7379	1.9212	1.3435	1.7445	2.8284	1.4984	2.7606
PC	PC(20:0/20:5)	nmol/mL						0.3309						0.9817	0.4968				0.8323	1.7986		1.0992	0.4378		1.5059	0.9841	1.4398						0.5783			0.5982
PC	PC(20:0/22:2)	nmol/mL						0.261				0.2617			0.436							0.4324	0.2406										0.1669
PC	PC(20:0/22:4)	nmol/mL						0.8484							0.9553					1.1673	0.8597		0.5947												0.8926
PC	PC(20:0/22:5)	nmol/mL						0.7337							0.9158				0.6862	1.4616		0.9031	0.9586			0.7737									0.8928	0.8652		0.8189
PC	PC(20:0/22:6)	nmol/mL						0.8937			1.0397	0.809			1.5224			1.5834		2.677		1.5599	0.7814		2.0533		2.3305		1.3682		1.0847		0.9465		1.0802	1.4168
PE	PE(16:0/18:1)	nmol/mL	0.3673	0.7865	0.5804	0.6569	0.1641	0.2708	0.2592	0.2203	0.3195	0.317	0.4256	0.6654	0.4166	0.1976	0.9749	3.5517	0.3213	2.31	0.2358	0.4632	0.2979	0.38	0.1505	0.2498	0.106	0.3652	0.2791	0.5143	0.3955	0.5208	0.2103	0.2792	0.1474	0.3526	0.2039	0.2412
PE	PE(16:0/18:2)	nmol/mL	0.6007	2.6939	0.92	0.9279	0.2012	0.3699	0.9927	0.3559	0.4895	0.6312	0.4877	1.2459	1.2142	0.7194	0.9902	4.134	0.4084	2.5408	0.4615	0.9839	0.4718	0.8191	0.2857	0.3516	0.2757	0.5273	0.539	1.0071	0.4148	1.078	0.3196	0.6046	0.3312	0.6396	0.3335	0.3675
PE	PE(16:0/18:3)	nmol/mL																0.3813		0.3354
PE	PE(16:0/20:2)	nmol/mL																0.2641
PE	PE(16:0/20:3)	nmol/mL		0.3075											0.109			0.3105		0.1962		0.0884								0.1336
PE	PE(16:0/20:4)	nmol/mL	2.295	4.2236	2.2994	1.1858	1.1113	0.7548	1.5272	0.7864	1.3629	1.9638	1.3216	1.6668	3.0636	1.5631	1.1913	4.507	1.032	2.6766	1.4316	1.6639	1.3848	2.581	0.5339	0.804	0.7599	2.0636	1.1939	2.4376	1.6823	2.3327	0.9074	1.7924	0.6033	1.6115	1.0296	0.884
PE	PE(16:0/20:5)	nmol/mL																1.0007		0.9275		0.8862
PE	PE(16:0/22:4)	nmol/mL	0.9628	1.3383	0.6792	0.452		0.4095	0.4892	0.3218	0.8573	0.7587	0.4012	0.4019	1.6737			0.4878	0.5022	0.5516	0.7538	0.3042	0.4876	0.8104		0.2441		1.2221	0.6046	1.0146	0.6194	0.4632	0.3358	0.6374		0.4709	0.8015
PE	PE(16:0/22:5)	nmol/mL	1.6382	1.7074	1.9218	0.5524	0.7578	0.861	1.0573	0.9713	1.3299	2.1185	1.5207	1.944	1.1617	0.8731	1.1068	6.9062	0.8529	3.204	0.8914	1.1842	1.6109	1.6379	0.6108	1.74	0.6658	1.3551	0.96	1.5916	1.294	1.1282	1.039	0.9221	1.2681	1.2053	0.8238	1.2791
PE	PE(16:0/22:6)	nmol/mL	2.4701	2.1103	5.1551		2.0225	1.1029	0.8319		1.495	5.7942	1.8298	7.2899	1.4931	1.3426	1.4078	23.9136	1.6618	11.0454	1.1703	7.6585	4.425	3.7339	2.2404	3.4298	5.5624	4.1554	2.0377	1.7067	3.7405	5.2253	2.1066	0.6831	2.0611	7.1484	1.5375	0.8936
PE	PE(17:0/18:1)	nmol/mL																0.4598
PE	PE(17:0/18:2)	nmol/mL																																0.1585
PE	PE(17:0/20:4)	nmol/mL	0.2981	0.6056																		0.2939	0.229	0.2103				0.3157						0.2017
PE	PE(17:0/22:6)	nmol/mL																				0.3404	0.1964
PE	PE(18:0/16:0)	nmol/mL																0.1258
PE	PE(18:0/16:1)	nmol/mL																0.1633		0.1184
PE	PE(18:0/18:0)	nmol/mL	0.1765	0.2778	0.1594	0.1281	0.1033	0.0706	0.0705		0.0829	0.3331	0.154	0.3099	0.2564	0.1937	0.0995	0.4504	0.1328	0.4894	0.1057	0.7785	0.1397	0.1475	0.199	0.1929	0.2939	0.343	0.2627	0.1282	0.1858	0.199	0.1327	0.0657	0.1867	0.2783	0.1068	0.1041
PE	PE(18:0/18:1)	nmol/mL	1.1304	1.8252	1.6718	1.3426	0.8241	0.7996	0.8334	0.8081	0.5358	0.8905	1.8201	1.9468	1.7	0.7477	2.4985	9.8612	1.278	5.0212	0.7427	2.6921	1.0112	1.0112	0.4933	0.9325	0.4408	1.1571	0.5444	1.4776	0.774	1.4248	0.9328	0.7832	0.462	1.5592	0.4942	0.987
PE	PE(18:0/18:2)	nmol/mL	3.5377	13.4884	6.4285	4.7092	2.5407	2.449	7.014	2.4774	2.3026	3.9062	4.7912	7.3124	7.7165	3.934	6.5571	25.5531	3.6797	11.7261	2.8732	8.1606	3.489	5.144	2.1616	2.6059	1.7323	3.3317	2.3442	5.4047	2.7689	5.2005	3.6455	3.5049	2.3926	5.0874	1.7828	2.6431
PE	PE(18:0/18:3)	nmol/mL							0.2667				0.339				0.2319	0.9103	0.2416	0.6933		0.2159	0.2104			0.1449							0.2004					0.3348
PE	PE(18:0/20:1)	nmol/mL													0.0661			0.1555				0.1995	0.0501													0.0877
PE	PE(18:0/20:2)	nmol/mL													0.1095			0.5161		0.2334		0.1729	0.1146													0.1846
PE	PE(18:0/20:3)	nmol/mL	0.6794	1.9938	0.8086	0.6669	0.6799	0.4703	0.6756	0.3849	0.4462	0.5658	0.8188	0.8847	0.7373	0.5858	1.1738	3.7193	0.5584	1.28	0.4047	1.104	0.6313	0.8891	0.1864	0.491	0.2873	0.68	0.4236	1.0151	0.4542	0.6977	0.7753	0.6405	0.2185	0.8428	0.242	0.3794
PE	PE(18:0/20:4)	nmol/mL	20.2956	50.5731	24.8774	14.4124	15.5809	10.2306	20.5807	11.1574	11.8114	18.232	19.3175	16.4793	25.993	13.0542	22.26	48.764	13.956	22.2232	19.3967	18.6881	17.1117	18.8069	3.1568	8.4417	7.5081	16.227	10.6223	27.9766	10.5928	18.9803	11.5592	14.2088	6.0598	17.2961	7.2397	7.6634
PE	PE(18:0/20:5)	nmol/mL			0.8285		0.5048					0.7579	0.7589	3.1219			0.6832	9.1404	0.7496	5.0126		5.76	0.8959	0.7402	1.6524	1.8154	2.8685	0.583			0.8134	0.8478	2.0084		1.2063	1.2977		0.6313
PE	PE(18:0/22:4)	nmol/mL	1.06	2.4924	0.9907	1.0025	0.3858	0.4738	1.3355	0.4549	1.209	0.9484	1.1564		2.5906	0.4238	0.6533	1.5497	0.6557	0.861	1.1022	0.803	0.7418	0.9602	0.3006	0.3498		1.0064	0.5928	1.4353	0.5819	0.9427	0.3515	0.8817	0.2652	0.641	0.7624	0.7072
PE	PE(18:0/22:5)	nmol/mL	1.9782	3.7696	3.088	0.8452	1.6888	1.7828	2.0898	1.977	1.5477	2.3538	2.6402	3.195	1.3317	1.3138	2.3276	17.3719	1.8466	6.03	1.703	2.8399	2.8393	2.116	0.6601	2.685	1.2537	1.6539	1.2267	2.2206	1.0905	1.785	2.0267	1.0487	2.1158	2.6032	0.8613	1.6238
PE	PE(18:0/22:6)	nmol/mL	2.7725	2.3213	6.5419	1.4994	3.8071	1.6056	1.0844		1.2816	5.5655	3.1767	13.4664	1.4488	2.5709	2.179	55.5422	3.075	15.621	1.658	14.6498	5.1964	3.7559	2.1086	5.4911	10.8898	3.5113	2.5397	2.4325	3.4651	5.7414	4.3831	0.9208	3.6235	13.0388	1.4414	1.2808
PE	PE(18:1/16:1)	nmol/mL	0.1256	0.1765		0.1023		0.0905					0.1092	0.1144					0.1365	0.1667		0.081	0.0882								0.107			0.1178
PE	PE(18:1/18:1)	nmol/mL	0.4137	0.9105	0.4782	0.6064	0.2588	0.4713	0.3557	0.3495	0.2629	0.3384	0.6938	0.6958	0.4696	0.1823	0.9587	2.4931	0.5658	2.115	0.3027	0.7086	0.311	0.3919	0.3285	0.4972	0.0817	0.2509	0.2741	0.4183	0.2745	0.5059	0.3904	0.2484	0.1356	0.3949	0.1595	0.4604
PE	PE(18:1/18:2)	nmol/mL	0.9869	4.1622	1.1382	1.2604	0.6986	1.2393	1.8519	0.8669	0.9272	1.0536	1.4919	1.8205	1.4138	0.7043	1.5284	5.7765	1.1706	4.2046	0.8235	2.081	1.2701	1.2053	0.8068	0.9893	0.3433	0.6066	0.6306	1.1548	0.5177	1.1382	1.1223	0.6952	0.5027	0.8264	0.4391	0.9563
PE	PE(18:1/18:3)	nmol/mL																0.3869		0.4784			0.1122		0.1707	0.1985
PE	PE(18:1/20:1)	nmol/mL																				0.1238
PE	PE(18:1/20:2)	nmol/mL																0.3302		0.1657		0.1247
PE	PE(18:1/20:3)	nmol/mL	0.1506	0.4089					0.0935				0.1245		0.13		0.1371	0.4448	0.2279	0.2681		0.1641	0.0837			0.1656								0.114				0.1619
PE	PE(18:1/20:4)	nmol/mL	2.4215	4.7025	2.0303	1.8649	1.8596	1.9192	1.666	1.8276	1.7146	2.0754	2.7154	1.3831	2.7652	0.9486	2.2769	4.2679	2.244	3.7202	2.8759	2.1457	2.3244	2.0172	0.9362	1.6869	0.6758	1.7253	1.0377	2.45	1.3024	1.7944	1.7167	1.8574	0.6292	1.5512	0.9253	1.7749
PE	PE(18:1/20:5)	nmol/mL																0.9729		1.0203		0.8329				0.3724	0.4107
PE	PE(18:1/22:0)	nmol/mL													0.1323			0.3244		0.1575		0.0835			0.0761
PE	PE(18:1/22:1)	nmol/mL																				0.0884
PE	PE(18:1/22:4)	nmol/mL	0.4133	0.5009	0.3119	0.3927			0.2997	0.2748	0.3737		0.3744		0.4366					0.289		0.1764	0.1501	0.3102										0.256			0.2611
PE	PE(18:1/22:5)	nmol/mL	0.4351	0.4948	0.4105	0.2904	0.4469	0.5786	0.2794	0.4749	0.3648	0.505	0.7463	0.7172	0.2371		0.3044	2.6775	0.3737	1.35	0.4523	0.5292	0.6289	0.3037	0.2819	0.8625	0.2208	0.2973	0.2921	0.3436	0.3689	0.2829	0.4053	0.2186	0.4686	0.3333	0.2653	0.5668
PE	PE(18:1/22:6)	nmol/mL			1.1531		1.3335					1.2628	1.0801	2.1124				6.7266	1.1266	4.0344		2.9735	1.3286	1.1513	1.5402	1.6558	1.5473	0.6792	0.811		0.7802	0.7067	1.1167		0.7724	2.0155
PE	PE(18:2/16:1)	nmol/mL	0.1216	0.4297							0.1367				0.1168				0.1671				0.0831											0.1328
PE	PE(18:2/18:2)	nmol/mL		0.2942				0.1048	0.1688		0.0744	0.0785	0.1	0.1243	0.0709			0.2358	0.0744	0.1807	0.082	0.1119	0.088		0.0747					0.0777	0.0978	0.0557			0.071	0.0842		0.1048
PE	PE(18:2/20:4)	nmol/mL	0.3942	0.587				0.2205	0.2334			0.4584			0.3566					0.4001	0.3976	0.2621	0.2242					0.4154			0.4305			0.3423	0.2528
PE	PE(18:2/22:6)	nmol/mL																		0.6273
PE	PE(O-16:0/18:1)	nmol/mL		0.1901											0.1257					0.0932		0.0747			0.0775					0.1355
PE	PE(O-16:0/18:2)	nmol/mL		0.3173		0.1298			0.0944						0.1608		0.1239					0.1104														0.1
PE	PE(O-16:0/20:4)	nmol/mL	0.6613	1.1664	1.0641	1.0564	0.5113		0.2248	0.3728	0.436	0.7811	0.4798		1.2953	0.6144	0.4464	0.3596	0.459		0.6731	0.6681	0.2423	0.3744	0.3006	0.2898	0.3464	0.7788	0.7364	0.894	0.4349	0.5981		0.3113	0.266	0.3846	0.325	0.461
PE	PE(O-16:0/22:1)	nmol/mL																				0.0747
PE	PE(O-16:0/22:4)	nmol/mL	1.9158	2.9958	1.5594	2.544	0.6734	0.7308	1.1834	1.0691	2.5206	3.5817	2.3231	0.8512	8.856	1.0672	0.8839	0.6351	1.716	0.4566	2.8633	1.6703	1.0089	1.5592	1.0755	1.0839	0.3965	3.304	2.9568	3.5141	1.2156	1.1663	0.9565	1.1636	0.4827	1.422	2.9845	1.8858
PE	PE(O-16:0/22:5)	nmol/mL	1.7773	4.3683	2.3137	2.4616	1.1475	1.0308	1.0635	2.0457	2.2126	3.4719	2.0338	1.431	2.8843	2.9186	1.7579	2.0931	2.2774	2.124	2.448	3.5735	1.0703	1.0278	2.1963	2.6925	1.0696	2.4771	2.96	2.8421	1.5951	1.4295	1.0619	0.998	1.2819	1.2548	1.5835	2.7268
PE	PE(O-16:0/22:6)	nmol/mL	2.0812	2.3703	3.1353	1.329	1.9036	0.7841	0.5682		1.2455	2.7446	1.2961	2.3593	1.9367	2.1928	0.9737	3.2123	1.7761	4.2312	1.308	10.8785	1.0286	1.4496	3.5582	2.9567	4.6223	3.4282	3.8096	1.308	1.9506	2.6879	1.1892	0.7722	1.2134	3.095	1.1531	1.1021
PE	PE(O-18:0/16:0)	nmol/mL	0.2165	0.1509	0.1283	0.225		0.105			0.1169	0.2315	0.1581		0.248			0.1693	0.1861	0.1366	0.1473	0.1351	0.0927	0.1229	0.0958	0.0841		0.2669	0.1577	0.2088	0.1841	0.0876		0.1046	0.0745	0.1309	0.134
PE	PE(O-18:0/16:1)	nmol/mL			0.1042	0.1176		0.1002				0.0745											0.058								0.1642						0.1258
PE	PE(O-18:0/18:0)	nmol/mL																				0.0724						0.0937
PE	PE(O-18:0/18:1)	nmol/mL	0.92	0.9062	0.8011	0.9312	0.3395	0.4506	0.5132	0.3912	0.5257	0.805	0.7232	0.3346	0.8452	0.4353	0.6359	1.0075	1.1495	0.7275	0.6441	0.7453	0.4898	0.5026	0.547	0.3438	0.39	1.0889	0.7766	0.8712	1.2616	0.4129	0.4484	0.5229	0.2601	0.6033	0.7077	0.5014
PE	PE(O-18:0/18:2)	nmol/mL	1.1538	2.9553	1.3388	1.8063	0.5198	0.8434	1.4692	0.7483	1.1272	1.4512	0.9181	0.5835	2.1063	1.2577	0.7491	1.5149	1.2387	1.4033	1.0769	0.9022	0.6657	0.9592	0.7013	0.5894	0.6905	1.5492	1.1442	1.9035	1.5436	0.8883	0.576	0.7081	0.5378	0.9759	1.1984	0.7261
PE	PE(O-18:0/18:3)	nmol/mL		0.2238							0.2036							0.2046	0.3313			0.2159			0.2942								0.2054				0.1579	0.403
PE	PE(O-18:0/20:1)	nmol/mL										0.1892										0.1144									0.0911						0.0544
PE	PE(O-18:0/20:3)	nmol/mL	0.3883	0.5363	0.2317	0.2385		0.1604	0.2608	0.1493	0.219	0.2585			0.4648		0.1887	0.2565	0.1798	0.2054	0.2048	0.171	0.0968	0.3313		0.1172		0.2709	0.316	0.3388	0.2844	0.1563		0.1641		0.1616	0.1603
PE	PE(O-18:0/20:4)	nmol/mL	9.8512	13.248	9.6134	12.2996	4.6325	4.248	5.9237	4.176	5.4294	8.8036	3.2626	1.6077	17.5082	6.5325	3.3433	4.4831	5.28	4.9235	7.6776	5.6983	3.0217	5.4967	2.0194	2.4837	3.3369	10.4647	7.7659	11.891	9.7245	6.689	2.1663	4.5026	2.239	5.9808	6.0798	3.106
PE	PE(O-18:0/20:5)	nmol/mL			0.6463						0.3014	0.9205		0.838				1.573	0.7098	1.6572		1.38	0.4184		1.5588	0.6117	2.1796	1.0002			1.555	0.6666	0.5665		0.4792	0.8348	0.4827
PE	PE(O-18:0/22:4)	nmol/mL	8.0327	8.2999	5.0513	8.4944	2.6628	3.5976	6.1749	3.2622	6.5065	7.1299	3.7995	0.9221	15.7763	3.6543	1.9118	1.9247	4.74	2.0995	6.0179	2.2292	2.0178	3.7526	1.5939	1.9597	1.4868	8.3447	6.5385	9.7998	5.8499	3.2498	2.4034	2.7175	1.5251	3.5506	6.8943	2.9859
PE	PE(O-18:0/22:5)	nmol/mL	5.9732	10.5659	7.0996	7.8906	3.327	3.3128	4.0613	5.0713	5.3903	9.6928	4.674	2.997	5.2077	5.987	4.3947	7.65	6.9114	5.778	5.202	5.3864	3.3064	2.8965	3.5844	4.515	4.9654	7.1983	5.8311	7.344	8.9359	3.4464	3.1285	1.915	4.0386	4.8817	5.1999	4.0443
PE	PE(O-18:0/22:6)	nmol/mL	5.9988	5.4265	6.7529	6.3324	4.7833	2.4776	1.9312	1.8844	2.9561	9.7079	2.643	5.4873	3.5037	5.8727	2.5252	10.1859	6.044	7.3062	2.8226	11.7488	4.0714	4.305	5.0371	4.5111	13.8473	12.3	7.442	4.5896	11.9787	6.236	2.6163	1.202	2.7426	11.1419	3.8438	1.7872
PE	PE(P-16:0/16:0)	nmol/mL										0.1897	0.2206		0.133				0.1264			0.1353						0.1409										0.1287
PE	PE(P-16:0/18:1)	nmol/mL	0.214	0.701	0.2918	0.3862	0.1361	0.1708	0.1512	0.1658	0.2616	0.285	0.2907	0.2091	0.2865	0.2306	0.3293	0.2767	0.3527	0.4125	0.2094	0.305	0.2104	0.2616	0.1734	0.1905	0.1843	0.3133	0.4935	0.3181	0.1807	0.2455	0.2165	0.1751	0.2379	0.1628	0.1895	0.35
PE	PE(P-16:0/18:2)	nmol/mL	0.2786	2.3642	0.5138	0.6501		0.1845	0.2647	0.2763	0.2447	0.5467	0.4877	0.438	0.6312	0.4125	0.3248	0.371	0.2858	0.5103	0.3846	0.4609	0.2341	0.248	0.1775	0.2161	0.212	0.42	0.5645	0.5273	0.2351	0.3748	0.1698	0.2233	0.2182	0.2824	0.2526	0.3985
PE	PE(P-16:0/20:1)	nmol/mL										0.1254					0.0777					0.081	0.0528			0.0771
PE	PE(P-16:0/20:3)	nmol/mL	0.1934	0.4505	0.148		0.1334		0.1246	0.1599	0.1264	0.1658	0.1805		0.1926				0.1823	0.2196		0.1231				0.1631		0.2267	0.2233	0.1703		0.1092		0.1251	0.0854	0.1416	0.1175
PE	PE(P-16:0/20:4)	nmol/mL	3.073	11.6518	5.3082	4.9479	1.5735	1.582	1.7784	1.6722	1.949	7.1076	4.1402	1.7496	7.1095	2.6949	2.2865	2.6062	3.252	3.3519	3.4714	3.8096	1.5579	1.9115	1.0029	1.9597	1.0325	4.364	4.3627	4.7886	2.3552	2.8112	1.3488	1.6334	2.4256	2.1976	2.3329	2.9489
PE	PE(P-16:0/20:5)	nmol/mL										0.4737		0.7262				0.8733		0.9347		1.072			0.5653	0.3368	0.9126						0.4463		0.6675
PE	PE(P-16:0/22:4)	nmol/mL	3.6468	6.9985	2.7519	3.1584	1.0563	1.4294	2.0958	1.5443	2.6158	5.6905	7.5886	1.5841	10.5879	1.8541	1.0856	1.0042	2.52	1.0682	4.941	1.6382	1.3452	1.7882	0.6752	0.9906	0.669	4.3979	3.7602	5.0608	2.518	1.904	1.0709	2.0381	1.5332	1.7925	3.9098	2.7178
PE	PE(P-16:0/22:5)	nmol/mL	2.4418	7.1954	2.351	2.6405	0.9166	1.4587	1.8596	1.9684	2.0008	5.1196	5.1777	2.853	3.451	2.5029	1.8311	4.4837	3.1831	5.067	2.754	3.8722	1.5999	1.3136	1.6387	3.0525	1.7637	3.5409	3.9022	3.1074	2.3682	1.8236	1.4672	0.9423	2.9497	1.8822	2.2201	4.1209
PE	PE(P-16:0/22:6)	nmol/mL	1.8652	5.2154	3.4066	2.0212	1.4936	1.6166	0.8997	1.1074	1.3421	6.5566	2.0521	4.9571	3.9472	2.6969	0.6231	5.4362	2.1406	9.4464	1.5117	13.2138	2.0464	2.2404	3.3761	4.0549	7.3839	6.0461	5.4929	1.8817	3.8323	3.3115	1.7499	0.7128	2.942	5.4312	1.7485	2.3128
PE	PE(P-16:1/18:1)	nmol/mL																		0.0691
PE	PE(P-18:0/16:0)	nmol/mL	0.296	0.2751	0.2779	0.3336	0.1846	0.1592	0.1419	0.1344	0.2245	0.4453	0.7197	0.2662	0.5105	0.1518	0.1725		0.4926	0.2207	0.2605	0.3554	0.182	0.156	0.1297	0.1756	0.1151	0.5086	0.4302	0.3685	0.3116	0.1433	0.1519	0.1633	0.1743	0.2652	0.2855	0.2775
PE	PE(P-18:0/16:1)	nmol/mL	0.1299	0.2325	0.1853	0.2077		0.1203				0.1776	0.2976		0.1254	0.1216		0.1451	0.14		0.1105	0.0962					0.0649	0.1161	0.1683	0.1251	0.1703			0.0838			0.1251
PE	PE(P-18:0/18:0)	nmol/mL																				0.0682
PE	PE(P-18:0/18:1)	nmol/mL	1.3158	2.2911	1.3734	1.3968	0.8933	0.6898	0.5869	0.9548	0.6817	0.9974	2.0693	0.8403	1.3051	0.8296	1.0459	0.8495	1.9527	0.81	1.0877	0.8897	0.8827	0.715	0.4811	0.47	0.4702	1.164	1.1078	1.0938	1.4594	0.5059	0.8349	0.9323	0.4869	0.647	0.9357	0.9586
PE	PE(P-18:0/18:2)	nmol/mL	2.3362	8.2374	2.6598	2.8384	1.1477	1.3059	1.7725	1.5832	1.4133	2.4054	2.9264	1.5154	3.3462	2.0726	1.1711	1.6647	2.5681	1.7169	2.3891	1.4492	1.2803	0.921	0.8136	0.7687	1.0019	1.9505	2.329	2.763	1.7269	1.2122	1.1223	1.1284	1.3054	1.574	1.7102	1.2972
PE	PE(P-18:0/18:3)	nmol/mL		0.4227				0.1384	0.1452			0.2586	0.5604	0.3011			0.1993	0.3627	0.6106		0.2866	0.1601	0.1551		0.2225	0.2058	0.1766		0.2973				0.3081				0.1579	0.5192
PE	PE(P-18:0/20:1)	nmol/mL	0.1778	0.1393	0.2027	0.1687		0.0838		0.1102		0.171	0.1569		0.0887				0.1727			0.1072	0.0844	0.0721				0.1015			0.1338		0.0905	0.1073				0.0893
PE	PE(P-18:0/20:2)	nmol/mL	0.1283										0.1626		0.133													0.1388		0.1793				0.1557
PE	PE(P-18:0/20:3)	nmol/mL	0.8782	2.7194	0.8949	0.8436	0.8368	0.3704	0.3614	0.4281	0.3772	0.7413	0.6236	0.3112	0.8463	0.5398	0.3228	0.3725	0.6294	0.4091	0.3903	0.4538	0.2995	0.3899	0.2139	0.2338	0.2785	0.525	0.6467	0.5794	0.5473	0.3017	0.2927	0.457	0.211	0.5126	0.4493	0.4046
PE	PE(P-18:0/20:4)	nmol/mL	24.5842	64.0543	40.6918	33.3631	22.5461	12.8726	13.5596	13.9445	12.2877	25.3396	20.4738	7.7549	32.615	14.7358	8.6081	11.4408	18.78	10.6082	19.0673	13.2018	10.3313	11.0551	4.9982	5.9867	7.4255	22.1811	22.6728	25.6256	21.4026	12.4409	6.7933	13.2982	9.0695	12.315	13.7105	10.2703
PE	PE(P-18:0/20:5)	nmol/mL	0.6524	1.0475	1.5483	0.6956	1.2072	0.4494	0.5266	0.3552	0.4046	2.0974	1.1319	3.927	0.5315	0.6606	0.295	2.8059	1.3416	3.8055	0.6267	3.1765	1.2011		2.9462	1.5087	4.2088	1.8124	0.742		2.5218	0.9441	1.5621	0.4947	1.7866	1.3328	0.6758	0.6166
PE	PE(P-18:0/22:4)	nmol/mL	13.3035	16.1701	8.8551	10.1544	4.0713	4.3765	6.5914	5.3731	6.1988	9.2611	14.0106	2.3998	18.5633	4.646	2.6036	2.7616	7.716	2.8239	10.4775	2.6853	3.2047	4.2899	1.1683	2.0745	1.462	9.3483	8.4912	12.2498	7.1848	3.7781	3.3598	5.3337	3.2206	4.5416	8.0803	3.9103
PE	PE(P-18:0/22:5)	nmol/mL	7.4877	12.872	7.5287	8.5877	4.6983	4.7586	4.3661	7.8821	5.1137	11.2564	13.2569	7.56	6.681	7.6916	6.2502	10.3806	8.925	9.243	6.0468	6.3243	4.7334	3.4571	3.4363	4.83	4.7387	8.5316	7.9822	7.6547	9.6113	3.6936	4.7156	3.2626	7.202	5.3275	6.2698	5.8749
PE	PE(P-18:0/22:6)	nmol/mL	6.5533	7.175	10.0993	5.9155	7.053	3.3034	2.4065	2.5649	3.2279	13.8756	6.887	12.2205	5.8395	7.5615	3.075	15.2377	8.9864	13.53	3.3504	15.6796	5.0786	4.8102	6.0329	6.5048	18.1954	13.048	11.1926	4.3142	12.9425	6.236	5.2156	2.0127	7.0309	12.8791	5.4415	2.891
PE	PE(P-18:1/16:0)	nmol/mL	0.1865	0.2119			0.1681	0.1419	0.0979	0.1966	0.1311	0.285	0.4464	0.3232	0.2552	0.1703	0.1182	0.1898	0.357	0.2287	0.172	0.2637	0.1414	0.124	0.1275	0.1336	0.1395	0.2287	0.2346	0.1479	0.2029	0.1508	0.1402	0.1034	0.1085	0.1677	0.1775	0.2144
PE	PE(P-18:1/16:1)	nmol/mL		0.1151
PE	PE(P-18:1/18:1)	nmol/mL	0.3138	1.2952	0.3188	0.5522	0.3923	0.2708	0.2007	0.3526	0.1836	0.1995	0.5433	0.384	0.2635	0.2604	0.6295	0.4312	0.5962	0.69	0.359	0.4357	0.3128	0.2766	0.2564	0.3018	0.2059	0.3119	0.3312	0.3531	0.1703	0.2277	0.2984	0.1988	0.2047	0.2536	0.2135	0.3185
PE	PE(P-18:1/18:2)	nmol/mL	0.2938	5.0084	0.5721	1.1115	0.4283	0.3477	0.7653	0.5612	0.3309	0.5964	0.899	0.6321	0.4734	0.7395	0.8697	0.6992	0.667	1.0525	0.7647	0.7199	0.3698	0.2589	0.3302	0.4274	0.2352	0.4016	0.4831	0.7909	0.4052	0.3331	0.3605	0.3266	0.265	0.2118	0.3235	0.456
PE	PE(P-18:1/18:3)	nmol/mL												0.2103																			0.1417
PE	PE(P-18:1/20:1)	nmol/mL															0.139			0.1177			0.0654
PE	PE(P-18:1/20:3)	nmol/mL	0.139	0.5931	0.1853	0.295	0.2727	0.147	0.1183	0.1661	0.1264	0.185	0.1965	0.2032	0.1805		0.2264	0.2457	0.1724	0.2307	0.1346	0.1744	0.119		0.1305	0.1172		0.2419	0.2161	0.2138		0.1207	0.1714	0.1329	0.1014	0.1329
PE	PE(P-18:1/20:4)	nmol/mL	5.1833	15.9737	8.3169	8.9256	6.8111	4.6656	2.8164	4.7243	3.158	5.7128	6.5355	3.9366	6.6292	4.1394	5.7067	3.1561	5.736	6.1022	5.6505	4.2657	3.1553	2.6515	1.8956	3.058	1.9576	5.2774	5.3223	5.4567	4.2653	3.0504	3.2781	2.768	2.5229	3.292	2.9715	3.4481
PE	PE(P-18:1/20:5)	nmol/mL											0.6324	1.0475						1.7825		1.0165	0.4304		0.8447	0.566	0.714						0.4612
PE	PE(P-18:1/22:4)	nmol/mL	1.7991	3.3642	1.3255	2.4901	1.0233	1.2608	1.1834	1.4803	1.2896	1.3278	2.7051	1.0167	2.4232	1.078	1.2682	0.8256	1.632	1.3751	2.3185	0.7645	0.9248	1.3918	0.4521	0.8542	0.3109	1.59	1.4505	1.7694	1.3132	0.752	0.9728	1.0913	0.5516	0.6636	1.1795	1.0908
PE	PE(P-18:1/22:5)	nmol/mL	0.9814	3.1709	1.0635	1.4375	1.0825	1.1734	0.7277	1.6246	0.7768	1.4207	2.5469	1.953	0.6063	1.3055	1.4649	2.4756	1.6003	3.987	1.1575	1.2785	0.9268	0.5661	1.1598	1.74	0.9633	1.1147	1.4667	0.9099	1.3265	0.5177	1.2731	0.4458	1.1509	0.732	0.8292	1.3021
PE	PE(P-18:1/22:6)	nmol/mL	1.3359	2.7434	2.1525	1.8828	2.7821	1.2322	0.8586	0.7735		3.6087	2.1347	5.3813	0.8325	1.8211	1.2925	5.3813	2.2002	6.7404	0.9883	5.1202	1.9821	1.7132	2.4014	2.9398	5.2882	3.4074	2.9532	1.341	2.9832	1.2566	2.1066	0.5301	1.3464	3.6541	0.993
PE	PE(P-18:2/18:2)	nmol/mL		0.3092		0.1406
PE	PE(P-18:2/20:4)	nmol/mL	0.2671	0.6392		0.452		0.2275							0.3358						0.4128	0.2028	0.1822
PI	PI(16:0/16:0)	nmol/mL													0.0819							0.0715
PI	PI(16:0/18:1)	nmol/mL	0.2263	0.3377	0.233	0.315	0.2171	0.1439	0.1269	0.1966	0.249	0.2422	0.2837	0.1576	0.4358	0.2293	0.3067		0.1922		0.187	0.2752	0.1108	0.2734	0.1842	0.1149	0.1476	0.3584	0.2284	0.2533	0.2114	0.3415	0.1033	0.1458	0.1969	0.2128	0.1919	0.1572
PI	PI(16:0/18:2)	nmol/mL	0.2378	0.8959	0.5603	0.3771	0.2121	0.1677	0.4729	0.1939	0.3964	0.3926	0.4064	0.2918	0.7858	0.4427	0.4026	0.3223	0.3448	0.2711	0.2941	0.3018	0.168	0.3735	0.3234	0.1861	0.2217	0.4386	0.5136	0.353	0.3521	0.546	0.1306	0.2316	0.4209	0.4677	0.4455	0.3011
PI	PI(16:0/20:3)	nmol/mL		0.3407		0.1823	0.2462								0.2078	0.2267	0.1356					0.1172	0.0519	0.2133			0.1372				0.1528	0.1977		0.1136		0.1932
PI	PI(16:0/20:4)	nmol/mL	0.8169	1.4741	1.5044	1.1319	1.0453	0.5782	0.681	0.4569	1.231	1.5063	0.9434	0.7662	2.4014	1.6062	0.5335		0.744	0.4175	1.8117	0.9379	0.3066	1.198	0.441	0.3661	0.9251	1.6013	1.5509	1.5096	1.5303	1.6648	0.3077	0.636	0.8642	1.1807	0.6516	0.5916
PI	PI(16:0/22:4)	nmol/mL	0.3188					0.2389			0.347				0.3634								0.1501	0.2246												0.2198	0.2295
PI	PI(16:0/22:5)	nmol/mL		0.319			0.3775	0.2119	0.2196		0.3064	0.3164		0.2514	0.334	0.2718			0.2616		0.4176	0.2375	0.1584	0.2741	0.1452	0.3145			0.2806				0.104		0.4394	0.2673		0.3294
PI	PI(18:0/16:0)	nmol/mL				0.1074					0.0713		0.098		0.148													0.087		0.087					0.0773
PI	PI(18:0/16:1)	nmol/mL				0.1278							0.0966		0.0972							0.0804
PI	PI(18:0/18:1)	nmol/mL	0.4279	0.7951	0.6009	0.6497	0.6131	0.2989	0.282	0.5086	0.4251	0.4417	0.782	0.5818	0.5779	0.6138	0.5359	0.1905	0.6676	0.2325	0.5597	0.6902	0.3613	0.374	0.4664	0.3315	0.3152	0.6349	0.4368	0.5143	0.4296	0.4204	0.2847	0.1846	0.3762	0.5479	0.3023	0.4919
PI	PI(18:0/18:2)	nmol/mL	0.8487	2.9117	1.5688	1.2951	0.7443	0.9248	1.7436	1.5649	1.6408	1.6897	2.6251	1.4798	2.4573	1.0363	1.0376	0.5837	1.8376	0.8558	1.5249	1.7572	1.0125	1.269	1.777	0.9755	0.8422	1.7032	1.256	1.334	1.2301	1.0179	0.8175	0.388	1.7497	1.574	1.2447	1.6956
PI	PI(18:0/18:3)	nmol/mL																							0.1394
PI	PI(18:0/20:2)	nmol/mL	0.1351	0.983	0.2622	0.2193	0.4325		0.1578	0.1884	0.1282		0.2613	0.2593	0.2029	0.2666			0.18		0.1538	0.1995	0.1274				0.1096	0.1247	0.1498	0.2482	0.1845	0.2425	0.104			0.2521		0.1274
PI	PI(18:0/20:3)	nmol/mL	0.9984	4.4545	1.1902	1.1263	3.3108	0.6701	0.8453	1.3736	0.8153	1.0486	1.5995	2.3671	1.3784	2.911	0.4787	0.2717	1.448	0.375	1.113	1.3679	0.5731	1.3924	0.4265	0.5417	0.7869	1.3	0.9374	1.2037	0.8989	1.3345	0.7005	0.6083	0.7536	1.9158	0.3606	0.8997
PI	PI(18:0/20:4)	nmol/mL	16.1042	29.6882	22.7859	14.4879	26.8815	11.5877	10.8689	18.349	17.5413	18.9015	24.0978	15.8409	25.4182	23.6398	5.1783	2.4268	21.72	3.1186	32.0534	18.232	8.724	14.4642	7.9384	6.1303	13.0256	22.0457	15.8107	24.6728	14.9992	20.3759	7.1284	6.6852	13.4744	17.8907	7.4417	11.6107
PI	PI(18:0/20:5)	nmol/mL													0.5547							0.6514			0.5768		0.5078								0.4792	0.5217
PI	PI(18:0/22:4)	nmol/mL	0.434	0.8349	0.4958	0.3806	0.6492	0.378	0.4496	0.3773	0.4593	0.4268	0.4827	0.3865	0.8223	0.4032			0.544		0.8235	0.3354	0.3462	0.3794		0.2339		0.623	0.5399	0.7212	0.3295	0.352		0.3213	0.4039	0.5128	0.2354	0.4153
PI	PI(18:0/22:5)	nmol/mL	0.4105	1.0131	0.6641	0.3802	1.1403	0.5786	0.5154	0.7306	0.7003	0.9163	1.0729	0.864	0.459	0.7775	0.298	0.2779	0.6771	0.4998	0.8182	0.7702	0.5333	0.4122	0.3474	0.4845	0.6021	0.4736	0.5667	0.5608	0.6999	0.5167	0.5277	0.1651	1.0338	0.6329	0.3638	0.7406
PI	PI(18:0/22:6)	nmol/mL			0.8969		1.117	0.6828	0.484			1.0441		0.936	0.58							1.0443	0.4423		0.5145		1.1782	0.8073	0.9622		0.829	0.6468			0.6216	1.0445
PI	PI(18:1/16:1)	nmol/mL													0.0819							0.069
PI	PI(18:1/18:1)	nmol/mL	0.2746	0.436	0.3311	0.5125	0.4879	0.212	0.1539	0.4181	0.3195	0.285	0.6575	0.4905	0.4936	0.336	0.4519	0.186	0.4998	0.2805	0.4002	0.6283	0.2533	0.2679	0.6447	0.2993	0.2271	0.5837	0.3122	0.3377	0.3079	0.3348	0.1907	0.2237	0.1522	0.5217	0.2519	0.741
PI	PI(18:1/18:2)	nmol/mL	0.1837	0.5848	0.3141	0.3269	0.2356	0.3302	0.3032	0.4608	0.3654	0.3907	0.5738	0.3296	0.4734	0.3069	0.2836	0.256	0.4719	0.247	0.4344	0.3615	0.2574	0.3438	0.4493	0.2827	0.2133	0.3322	0.4526	0.2531	0.2109	0.2452	0.2132	0.106	0.3478	0.3696	0.2575	0.5313
PI	PI(18:1/20:3)	nmol/mL			0.1069		0.2075	0.1179		0.1371	0.1084				0.1752				0.1671		0.1814	0.1605	0.0968		0.116				0.1585			0.0902						0.1551
PI	PI(18:1/20:4)	nmol/mL	0.9299	1.191	1.0274	1.0995	1.3864	0.7629	0.4215	1.1331	1.1211	1.0377	1.3422	0.9672	1.077	0.7546	0.3769	0.421	1.332	0.6262	1.685	1.0472	0.4748	0.8016	1.238	0.4379	0.7599	1.9396	0.5802	0.8545	0.8574	0.7676	0.5038	0.6577	0.4827	0.9393	0.5677	1.137
PI	PI(18:2/18:2)	nmol/mL					0.1237						0.151		0.1408	0.1513					0.2189														0.0883
SM	SM(14:0)	nmol/mL	4.976	3.5966	3.35	3.1814	3.0353	3.0336	1.5785	2.7641	2.5843	4.7487	5.1591	4.7798	3.5748	2.7867	3.8201	6.5665	3.3667	8.6489	3.3868	3.5643	2.8349	5.3099	4.2997	3.657	4.1171	4.3699	3.9343	2.9924	3.8774	2.6931	3.6326	2.2457	3.1189	3.0318	2.3957	3.6969
SM	SM(16:0)	nmol/mL	212.761	278.859	212.56	241.732	130.878	173.402	137.529	169.91	175.113	260.182	239.063	200.006	316.46	178.543	189.056	278.777	200.582	330.932	162.122	137.034	149.795	185.633	148.097	156.73	182.894	232.185	291.679	192.41	247.725	199.908	146.812	137.058	158.529	155.731	191.215	211.586
SM	SM(18:0)	nmol/mL	50.6531	91.2273	47.8665	72.5864	31.6326	47.255	40.9386	41.3381	37.815	61.0403	34.9258	32.2359	70.8466	41.8637	52.4404	56.9557	42.3976	49.6076	35.2334	29.5315	39.4342	47.5157	28.5678	24.6869	36.5285	58.9429	59.3065	47.1271	69.1368	43.9719	29.8715	42.0911	36.5301	39.7489	46.7784	39.7235
SM	SM(18:1)	nmol/mL	12.7142	14.8563	13.1419	12.009	7.7368	13.0469	11.08	9.0969	8.7573	12.7769	7.8047	8.0215	14.3264	7.8645	10.8478	10.788	9.0351	14.398	8.6798	7.2262	9.8402	9.9928	7.483	8.3073	8.032	13.8501	13.7234	10.2401	12.0257	10.9101	7.4898	10.9818	9.9051	8.6767	10.0965	12.2405
SM	SM(20:0)	nmol/mL	9.8655	22.402	14.0848	15.6098	8.6269	10.8658	9.9749	13.3039	10.7944	11.6986	11.7586	11.9194	17.687	11.5142	14.3416	13.2934	14.1703	22.4534	10.1555	9.0622	11.0341	10.3976	7.9724	9.1829	4.9575	12.2921	14.1041	11.3117	12.2888	12.2917	7.434	7.6716	8.8492	7.5125	9.9975	14.1423
SM	SM(20:1)	nmol/mL	3.5983	5.3862	4.3838	4.7241	3.5804	5.4675	3.7924	5.0804	3.7988	4.4731	3.3974	3.8578	3.6637	2.9574	4.2327	4.139	4.367	7.6047	3.7117	2.5433	4.3141	3.5924	4.884	5.0643	3.2457	3.6331	5.1864	3.3564	3.778	3.5764	3.4212	2.6098	3.9567	2.3824	3.2534	6.8489
SM	SM(22:0)	nmol/mL	30.3188	67.4162	41.8452	33.6258	25.6538	23.7193	24.1555	41.2279	28.7864	25.6535	37.1017	47.285	46.8246	41.626	41.0302	44.7122	43.0408	63.2744	29.6168	30.4078	27.0663	25.7547	14.8042	17.948	11.6747	30.7563	36.0555	31.1228	27.4695	35.3459	19.5942	21.4491	23.666	19.1642	21.4376	37.2572
SM	SM(22:1)	nmol/mL	9.0044	11.7354	10.2374	8.9213	7.2185	10.2515	7.3167	11.4357	10.1391	9.6488	9.5197	11.9556	10.3068	8.2377	8.5542	12.0865	11.9057	24.8905	8.2919	8.6771	9.7258	8.7769	9.1193	9.6554	8.7735	8.6738	12.8606	7.332	7.8318	9.1864	8.0933	6.5975	8.5414	6.1461	7.1945	16.5847
SM	SM(24:0)	nmol/mL	14.4301	21.2899	18.4965	19.7356	14.8251	17.4403	12.905	22.3872	14.8616	19.1193	16.3132	19.7559	24.9816	17.3574	20.2192	23.9733	21.8398	28.3042	15.3277	10.0055	16.0708	17.0053	10.9289	14.8221	9.2717	18.4944	22.4784	13.804	19.3592	17.9062	13.746	12.2757	17.1428	11.0492	13.1949	23.23
SM	SM(24:1)	nmol/mL	33.801	70.8923	48.7375	50.408	52.044	55.4608	37.9706	59.743	36.3175	71.9581	49.8959	54.1519	64.5876	40.3212	48.2494	85.6581	59.175	88.2716	38.7403	38.9631	52.0618	43.7703	43.4171	62.2276	49.0617	50.1523	65.0728	37.4563	51.2668	47.0006	49.6475	29.7876	42.7397	36.6784	39.6367	65.5083
SM	SM(26:0)	nmol/mL	0.4353	0.6898	0.7159	1.2583	0.7047	0.3802	0.3494	0.6456	0.3918	0.5067	0.4106	0.4654	0.5403	0.867	0.8276	0.4687	0.5295	0.4885	0.5512	0.4208	0.4372	0.5094	0.2095	0.3201	0.2108	0.4522	0.7213	0.5248	0.552	0.4971	0.3623	0.4501	0.4538	0.4117	0.2797	0.4005
SM	SM(26:1)	nmol/mL	0.801	1.8196	1.4422	2.5984	2.1316	0.7524	0.7746	1.6309	0.6595	1.359	0.9304	1.2404	0.9264	1.4738	1.8475	1.568	1.139	1.0311	1.0577	0.8066	1.019	0.9989	0.7746	0.8899	0.7229	0.8287	1.3986	1.0294	1.2894	1.2108	0.8853	0.5913	0.8032	0.8998	0.6663	0.8783
TAG	TAG36:0-FA12:0	nmol/mL	0.0218	0.031	0.0232	0.0167	0.0276	0.015	0.0126	0.0245	0.0169	0.0286	0.0225	0.0245	0.0187	0.0274	0.0146	0.0243	0.0172	0.0312	0.018	0.0192	0.0159	0.0144	0.0151	0.0102	0.0077	0.0081	0.017	0.0161	0.0183	0.0148	0.0179	0.0125	0.0182	0.0282	0.0062	0.0179
TAG	TAG38:0-FA12:0	nmol/mL	0.0112	0.0277	0.0391	0.02	0.00560001	0.00520001	0.0319	0.0194	0.0378	0.0341	0.0262	0.0267	0.00430001	0.0121	0.0283	0.00600001	0.0156	0.0137	0.025	0.0141	0.0178	0.0387	0.0135	0.0097	0.000500001		0.0268	0.00160001	0.00700001	0.0157	0.00120001		0.0106	0.0106
TAG	TAG40:0-FA12:0	nmol/mL	0.013	0.0108	0.0456	0.0107	0.0066	0.0062	0.0053	0.0104	0.0171	0.0212	0.0124	0.0123	0.0135	0.0097	0.0128	0.0237	0.009	0.0181	0.0067	0.0281	0.0047	0.017	0.0074	0.0104	0.0055	0.0118	0.014	0.013	0.011	0.0086	0.0057	0.0075	0.0058	0.0288	0.0014	0.0066
TAG	TAG40:0-FA14:0	nmol/mL	0.0228	0.0216	0.0986	0.0283	0.0162	0.0149	0.0227	0.0314	0.0546	0.0315	0.0296	0.0313	0.0089	0.0241	0.0311	0.0371	0.0273	0.0279	0.0204	0.0436	0.014	0.0505	0.015	0.0206	0.008	0.0068	0.029	0.025	0.0135	0.0333	0.0167	0.0069	0.0236	0.0549	0.0069	0.0047
TAG	TAG40:0-FA16:0	nmol/mL	0.0321	0.0161	0.3453	0.0169	0.0142	0.012	0.0115	0.0134	0.016	0.027	0.0197	0.0194	0.0158	0.0258	0.022	0.0537	0.0098	0.0197	0.0132	0.0816	0.0088	0.0355	0.0087	0.0091	0.0048	0.0111	0.0105	0.0363	0.0156	0.073	0.008	0.0236	0.014	0.1207	0.0075	0.0073
TAG	TAG42:0-FA12:0	nmol/mL	0.0259	0.0142	0.1633	0.0109	0.0075	0.0093	0.0077	0.0074	0.0061	0.0213	0.0158	0.0057	0.0095	0.0174	0.0171	0.0499	0.0068	0.0179	0.0076	0.0505	0.0059	0.0643	0.007	0.0053	0.004	0.0124	0.0121	0.0244	0.0144	0.0381	0.0075	0.013	0.0219	0.1227	0.0061	0.0076
TAG	TAG42:0-FA14:0	nmol/mL	0.0293	0.0176	0.2009	0.0113	0.0099	0.0084	0.0138	0.0099	0.0131	0.0126	0.0207	0.0089	0.0146	0.0162	0.0163	0.0671	0.0029	0.0163	0.0094	0.0906	0.0066	0.0828	0.0067	0.0079	0.0086	0.0132	0.0118	0.0299	0.0231	0.0572	0.0078	0.0256	0.0363	0.1969	0.0034	0.0109
TAG	TAG42:0-FA16:0	nmol/mL	0.1062	0.0031	1.4491	0.0423	0.0089	0.01	0.0452	0.0209	0.0537	0.027	0.0245	0.0106	0.0371	0.0628	0.0402	0.1455	0.0046	0.0182	0.0075	0.3486	0.0049	0.1374	0.0227	0.0156	0.000299997	0.0144	0.0123	0.1385	0.0322	0.2778	0.0093	0.0612	0.033	0.486	0.0086	0.0057
TAG	TAG42:1-FA12:0	nmol/mL	0.0223	0.0176	0.1219	0.0108	0.0089	0.0125	0.0114	0.01	0.0098	0.0437	0.0133	0.0111	0.0108	0.0117	0.0191	0.044	0.0094	0.0216	0.0081	0.0357	0.0045	0.0519	0.0095	0.0081	0.0072	0.0087	0.0085	0.018	0.0148	0.0307	0.0119	0.0096	0.0119	0.068	0.0052	0.0094
TAG	TAG42:1-FA14:0	nmol/mL	0.0282	0.0132	0.161	0.0165	0.0148	0.0078	0.0073	0.0125	0.0147	0.0131	0.0201	0.0174	0.0178	0.0188	0.0142	0.0718	0.0095	0.0165	0.0104	0.0735	0.0066	0.0637	0.0106	0.0113	0.0089	0.0089	0.0097	0.0273	0.0247	0.0503	0.0092	0.0242	0.0214	0.1211	0.0056	0.0125
TAG	TAG42:1-FA16:0	nmol/mL	0.0923	0.0208	0.8648	0.0213	0.0201	0.0136	0.0164	0.0134	0.0116	0.024	0.0431	0.0282	0.0429	0.0638	0.0177	0.2596	0.0142	0.0309	0.0141	0.2101	0.0109	0.0825	0.0071	0.0117	0.0077	0.0259	0.0118	0.0984	0.0244	0.1792	0.0145	0.0343	0.0361	0.3064	0.0152	0.0134
TAG	TAG42:1-FA16:1	nmol/mL	0.0449	0.0157	0.4239	0.0277	0.0196	0.0284	0.028	0.0187	0.0379	0.0404	0.0393	0.0297	0.0257	0.0505	0.0333	0.1588	0.0299	0.0422	0.0284	0.1041	0.0267	0.0945	0.0265	0.0291	0.0195	0.014	0.0371	0.0562	0.0276	0.0993	0.0161	0.0273	0.0293	0.1471	0.0068	0.0058
TAG	TAG42:1-FA18:1	nmol/mL	0.0549	0.0186	0.5397	0.0186	0.0135	0.0107	0.0231	0.0132	0.0164	0.0503	0.0332	0.0298	0.0301	0.0472	0.0343	0.1322	0.0194	0.0275	0.0131	0.1353	0.0075	0.0679	0.0105	0.013	0.0136	0.0161	0.0125	0.0722	0.0278	0.1134	0.0131	0.0218	0.0221	0.2334	0.0097	0.0125
TAG	TAG42:2-FA12:0	nmol/mL	0.0165	0.0186	0.0452	0.0094	0.0085	0.0088	0.009	0.0078	0.0079	0.0266	0.0177	0.013	0.0101	0.0105	0.0137	0.0258	0.0058	0.0179	0.0109	0.0221	0.0066	0.029	0.0097	0.0072	0.0027	0.0077	0.0143	0.0219	0.0061	0.0181	0.0081	0.0089	0.0124	0.0252	0.0041	0.0113
TAG	TAG42:2-FA18:2	nmol/mL	0.0331	0.0167	0.283	0.0212	0.0149	0.023	0.0317	0.0188	0.0366	0.0374	0.0283	0.0146	0.0172	0.0259	0.0303	0.1	0.019	0.0209	0.0242	0.0953	0.0208	0.0497	0.0245	0.0186	0.0071	0.0211	0.0133	0.0534	0.017	0.0728	0.0174	0.0317	0.0368	0.128	0.0129	0.0207
TAG	TAG44:0-FA12:0	nmol/mL	0.0913	0.0196	1.5689	0.0178	0.009	0.0075	0.014	0.0112	0.0161	0.0526	0.0274	0.0291	0.0405	0.0614	0.0448	0.1598	0.0141	0.0281	0.0109	0.3032	0.0112	0.1341	0.0083	0.0084	0.0061	0.0342	0.0154	0.1123	0.0358	0.2912	0.008	0.0573	0.0525	0.608	0.0166	0.0097
TAG	TAG44:0-FA14:0	nmol/mL	0.1234	0.0243	1.1076	0.014	0.0176	0.0135	0.0094	0.0163	0.0181	0.0301	0.0419	0.0287	0.0278	0.0817	0.0411	0.2892	0.0211	0.0493	0.0091	0.494	0.0062	0.3177	0.0138	0.0136	0.015	0.0627	0.02	0.2076	0.128	0.3351	0.0126	0.1304	0.1428	1.0925	0.0198	0.0153
TAG	TAG44:0-FA16:0	nmol/mL	0.2946	0.0604	4.6662	0.0503	0.0316	0.0193	0.0351	0.0153	0.0301	0.0941	0.0937	0.0671	0.1164	0.2455	0.0944	0.526	0.0361	0.0649	0.0146	1.0431	0.0196	0.4209	0.0133	0.0228	0.0177	0.107	0.0355	0.4307	0.1393	0.8977	0.0262	0.2286	0.1608	2.0179	0.0268	0.0275
TAG	TAG44:0-FA18:0	nmol/mL	0.6362	0.7847	1.0414	0.4152	0.3724	0.71	0.8487	0.7413	1.1523	0.783	1.0323	0.6577	0.5428	0.4844	0.9151	0.8195	0.7721	0.9953	0.2965	0.423	0.5624	1.0954	0.7354	0.737	0.4938	0.4785	0.9083	0.4436	0.4953	0.9231	0.5175	0.5809	0.6764	0.8499	0.3667	0.0562
TAG	TAG44:1-FA12:0	nmol/mL	0.0897	0.0156	1.0166	0.0123	0.0112	0.0151	0.0052	0.0116	0.0204	0.0473	0.0445	0.0244	0.0235	0.0552	0.0351	0.3515	0.0113	0.0351	0.0148	0.2635	0.003	0.2067	0.0072	0.0091	0.0064	0.0277	0.0132	0.0826	0.0308	0.2181	0.0098	0.0399	0.077	0.5164	0.0089	0.0146
TAG	TAG44:1-FA14:0	nmol/mL	0.1037	0.0184	0.7378	0.0185	0.0165	0.0118	0.0074	0.0136	0.0309	0.034	0.0423	0.0269	0.023	0.045	0.0317	0.3655	0.0211	0.0428	0.0134	0.2852	0.0112	0.3147	0.0149	0.017	0.0099	0.0465	0.0179	0.0989	0.0692	0.2205	0.0151	0.0712	0.0886	0.5983	0.0169	0.0217
TAG	TAG44:1-FA14:1	nmol/mL	0.0508	0.0163	0.3033	0.0102	0.0123	0.0092	0.0057	0.0154	0.023	0.021	0.0231	0.0196	0.0197	0.0235	0.0134	0.1729	0.0125	0.0335	0.0125	0.0928	0.0061	0.0876	0.0106	0.0127	0.0067	0.023	0.0158	0.0399	0.0332	0.0973	0.0094	0.033	0.0342	0.1912	0.0101	0.0099
TAG	TAG44:1-FA16:0	nmol/mL	0.3419	0.0773	3.4103	0.0941	0.0583	0.0221	0.0404	0.0349	0.0534	0.1047	0.1117	0.0825	0.1184	0.2267	0.0681	1.0985	0.0554	0.0919	0.0361	0.8125	0.0213	0.3971	0.0089	0.034	0.0179	0.0845	0.0288	0.3649	0.1121	0.6658	0.0276	0.1694	0.1324	1.3821	0.038	0.0357
TAG	TAG44:1-FA16:1	nmol/mL	0.0969	0.0235	1.348	0.0251	0.0192	0.0158	0.0151	0.0172	0.0335	0.0376	0.0588	0.0431	0.0415	0.063	0.0283	0.4572	0.0195	0.0391	0.0092	0.3173	0.016	0.2519	0.0124	0.0172	0.0112	0.0322	0.0195	0.1141	0.0436	0.2991	0.0133	0.0533	0.0805	0.5748	0.0147	0.0214
TAG	TAG44:1-FA18:1	nmol/mL	0.2634	0.1009	2.2874	0.1211	0.0613	0.0556	0.0787	0.0548	0.0987	0.1485	0.146	0.1198	0.1072	0.1574	0.1169	0.6259	0.0854	0.0892	0.0481	0.6741	0.04	0.3146	0.0377	0.0672	0.0302	0.1087	0.0736	0.3575	0.0741	0.4449	0.0464	0.1418	0.1158	1.1763	0.0464	0.0604
TAG	TAG44:2-FA12:0	nmol/mL	0.0481	0.0161	0.3287	0.0109	0.0091	0.0058	0.0092	0.0104	0.0155	0.041	0.0279	0.0236	0.0153	0.0194	0.0157	0.182	0.0094	0.0274	0.0121	0.0967	0.0052	0.1085	0.006	0.0102	0.0054	0.0104	0.0127	0.039	0.0154	0.064	0.0099	0.0176	0.0592	0.1871	0.0051	0.012
TAG	TAG44:2-FA14:0	nmol/mL	0.0706	0.0161	0.2423	0.0125	0.0138	0.0131	0.0101	0.0111	0.022	0.0426	0.0296	0.0261	0.0249	0.0286	0.0211	0.2331	0.0211	0.0243	0.0134	0.1059	0.0122	0.1553	0.0128	0.0172	0.0102	0.021	0.0158	0.0411	0.0354	0.0814	0.0128	0.0334	0.0609	0.2059	0.0141	0.0186
TAG	TAG44:2-FA16:0	nmol/mL	0.1911	0.0383	1.445	0.0386	0.0233	0.0058	0.0155	0.0185	0.0287	0.0704	0.0771	0.0552	0.0559	0.0992	0.0226	0.9406	0.0238	0.051	0.0199	0.3785	0.0051	0.1787		0.0055		0.0202	0.0032	0.2669	0.0278	0.3103	0.0114	0.0663	0.115	0.704	0.0177	0.0144
TAG	TAG44:2-FA16:1	nmol/mL	0.1043	0.0301	0.9486	0.0306	0.0274	0.0214	0.0118	0.0305	0.0313	0.0368	0.0804	0.0381	0.0358	0.0699	0.0293	0.6305	0.0249	0.0527	0.0162	0.2204	0.0168	0.1455	0.0113	0.0247	0.0121	0.0195	0.0161	0.0948	0.0388	0.1894	0.0216	0.0325	0.0493	0.3441	0.0222	0.0225
TAG	TAG44:2-FA18:1	nmol/mL	0.1649	0.0452	1.3301	0.0728	0.0487	0.0286	0.0231	0.0439	0.0332	0.0605	0.0959	0.0835	0.053	0.1082	0.0345	0.5901	0.0615	0.0797	0.0317	0.3438	0.0189	0.1262	0.0225	0.0403	0.0195	0.0448	0.0239	0.1776	0.0458	0.2486	0.0354	0.0468	0.0506	0.5724	0.0246	0.0414
TAG	TAG44:2-FA18:2	nmol/mL	0.1443	0.0389	1.2607	0.0593	0.0328	0.0289	0.0486	0.0361	0.0578	0.0784	0.0669	0.0507	0.0629	0.1007	0.0622	0.5422	0.0331	0.0451	0.0339	0.3328	0.0258	0.2328	0.0269	0.0313	0.0195	0.0351	0.0229	0.2461	0.0423	0.2627	0.0356	0.0718	0.1241	0.6111	0.0306	0.0275
TAG	TAG44:3-FA18:2	nmol/mL	0.1139	0.0313	0.7451	0.0361	0.0371	0.0215	0.0307	0.0365	0.0288	0.0525	0.0674	0.0525	0.0386	0.0625	0.021	0.4408	0.0348	0.0513	0.0279	0.1738	0.0185	0.0974	0.0164	0.0244	0.0095	0.0202	0.0184	0.1344	0.0225	0.1658	0.0212	0.0327	0.0589	0.3272	0.0192	0.0184
TAG	TAG45:0-FA14:0	nmol/mL	0.0846	0.0159	0.2738	0.0094	0.0123	0.0145	0.0076	0.01	0.011	0.0136	0.0248	0.0138	0.0187	0.0343	0.0168	0.0637	0.015	0.0257	0.0149	0.1447	0.0054	0.0704	0.0091	0.0092	0.0095	0.0404	0.0103	0.0496	0.0422	0.0735	0.0098	0.0576	0.022	0.2327	0.0048	0.0074
TAG	TAG45:0-FA15:0	nmol/mL	0.1062	0.0258	0.2574	0.0154	0.0197	0.0185	0.017	0.0305	0.0201	0.0244	0.0554	0.0287	0.0209	0.0272	0.0302	0.0908	0.0471	0.0974	0.0179	0.1381	0.0107	0.0869	0.0314	0.0226	0.0115	0.0627	0.0183	0.0571	0.044	0.0703	0.0243	0.0661	0.0452	0.2111	0.0151	0.0339
TAG	TAG45:0-FA16:0	nmol/mL	0.165	0.0253	0.6217	0.024	0.0293	0.0134	0.0203	0.0173	0.0215	0.0302	0.0443	0.0369	0.0388	0.0755	0.0355	0.1342	0.0234	0.0302	0.0148	0.2745	0.0073	0.1097	0.0115	0.0142	0.0215	0.0727	0.0169	0.0912	0.054	0.1884	0.0162	0.1161	0.0375	0.4639	0.0181	0.0135
TAG	TAG45:1-FA15:0	nmol/mL	0.0715	0.0337	0.1741	0.0145	0.0214	0.0173	0.0177	0.0151	0.0157	0.0337	0.0363	0.0377	0.0206	0.0232	0.0179	0.105	0.0311	0.0579	0.0233	0.0865	0.0102	0.0842	0.0248	0.0122	0.0143	0.0341	0.0228	0.0263	0.0353	0.0448	0.0217	0.0331	0.0367	0.1448	0.0147	0.0241
TAG	TAG45:1-FA16:0	nmol/mL	0.1487	0.0764	0.6116	0.0722	0.0729	0.029	0.0355	0.0351	0.0378	0.0617	0.0798	0.0689	0.0696	0.1419	0.0553	0.3303	0.0467	0.0549	0.0688	0.2501	0.0256	0.1569	0.02	0.0304	0.0241	0.0571	0.0293	0.1103	0.0537	0.1959	0.0339	0.1224	0.0515	0.4239	0.028	0.0248
TAG	TAG45:1-FA18:1	nmol/mL	0.0981	0.0278	0.4143	0.0333	0.0426	0.0081	0.0116	0.0074	0.0086	0.0288	0.0679	0.0419	0.0252	0.056	0.0316	0.207	0.0248	0.0212	0.0219	0.194	0.0075	0.0919	0.0079	0.013	0.0027	0.0217	0.0094	0.0894	0.0345	0.1109	0.0164	0.0547	0.018	0.326	0.0084	0.0145
TAG	TAG46:0-FA12:0	nmol/mL	0.1619	0.0379	1.1545	0.0316	0.0244	0.018	0.03	0.0136	0.021	0.0662	0.0577	0.0558	0.0471	0.0793	0.0581	0.2186	0.0284	0.041	0.0124	0.2654	0.0128	0.1374	0.0115	0.01	0.01	0.0409	0.022	0.1493	0.0362	0.2343	0.0157	0.0711	0.0388	0.6502	0.0141	0.0153
TAG	TAG46:0-FA14:0	nmol/mL	0.5899	0.0967	10.6266	0.0768	0.0563	0.0309	0.0364	0.0278	0.0606	0.104	0.224	0.1546	0.3215	0.7534	0.1275	1.1107	0.0476	0.1861	0.0239	2.8814	0.022	0.8457	0.0319	0.0443	0.0381	0.3951	0.0804	1.3015	0.4796	2.9591	0.0375	0.743	0.3563	5.6172	0.0719	0.0282
TAG	TAG46:0-FA16:0	nmol/mL	1.4168	0.246	24.7257	0.173	0.145	0.0617	0.0872	0.0432	0.1371	0.2662	0.4774	0.3168	0.7161	1.6812	0.2793	2.2981	0.1163	0.3493	0.0599	6.3044	0.0488	1.5364	0.0578	0.1019	0.0946	0.9326	0.1556	2.8553	0.9882	6.4427	0.087	1.5558	0.6791	11.0497	0.1721	0.067
TAG	TAG46:0-FA18:0	nmol/mL	0.3194	0.0587	1.383	0.0781	0.0342	0.0272	0.0384	0.0238	0.0262	0.1013	0.0838	0.0569	0.0704	0.1405	0.0571	0.2657	0.0489	0.0449	0.0234	0.4169	0.0184	0.2147	0.0144	0.0096	0.0132	0.0793	0.034	0.2565	0.0915	0.3268	0.028	0.1408	0.0653	0.9451	0.0154	0.0157
TAG	TAG46:1-FA12:0	nmol/mL	0.4162	0.0656	5.0254	0.0739	0.0528	0.0376	0.0351	0.0551	0.0701	0.2778	0.1821	0.1864	0.1362	0.2245	0.1548	1.5871	0.0691	0.198	0.0319	1.0818	0.0367	0.733	0.0385	0.05	0.0326	0.0955	0.0509	0.5077	0.1235	0.9232	0.0741	0.2072	0.2943	2.8004	0.0621	0.0703
TAG	TAG46:1-FA14:0	nmol/mL	0.7958	0.0771	7.2221	0.0712	0.0909	0.0733	0.0253	0.0464	0.1329	0.1262	0.362	0.2477	0.1878	0.6524	0.1053	3.2118	0.072	0.3431	0.0401	2.44	0.0354	1.7008	0.0558	0.1007	0.0522	0.3058	0.0625	1.0018	0.4398	2.2374	0.05	0.5711	0.5671	5.0987	0.1176	0.0888
TAG	TAG46:1-FA14:1	nmol/mL	0.2355	0.0503	2.8736	0.0383	0.027	0.0189	0.0179	0.0196	0.0349	0.0474	0.0857	0.0609	0.1313	0.2052	0.0279	0.6381	0.021	0.0948	0.0102	0.7406	0.0148	0.2065	0.0135	0.0152	0.0259	0.1144	0.0286	0.2503	0.1099	0.7834	0.014	0.151	0.0957	0.8701	0.0283	0.0189
TAG	TAG46:1-FA16:0	nmol/mL	1.2557	0.1563	16.5067	0.145	0.1561	0.1121	0.0642	0.0897	0.1787	0.4167	0.531	0.4792	0.4734	1.1725	0.2232	4.9731	0.141	0.5178	0.0803	3.8542	0.071	2.1599	0.0464	0.1065	0.0742	0.5651	0.1388	1.6878	0.5347	4.1457	0.1129	0.8678	0.7288	6.8961	0.1882	0.1185
TAG	TAG46:1-FA16:1	nmol/mL	0.6676	0.1007	7.4847	0.0915	0.1379	0.0804	0.037	0.0561	0.1203	0.1399	0.3634	0.2816	0.2174	0.7109	0.1001	3.0123	0.076	0.3795	0.0515	1.9165	0.0285	1.1749	0.0392	0.0802	0.0446	0.3324	0.0835	0.9257	0.3276	2.3123	0.0519	0.4304	0.4028	3.7131	0.1112	0.0668
TAG	TAG46:1-FA18:0	nmol/mL	0.3082	0.0764	1.0846	0.0895	0.0404	0.0524	0.07	0.0443	0.0412	0.0737	0.1019	0.0708	0.0519	0.1026	0.0556	0.3801	0.0688	0.0667	0.0288	0.2968	0.0053	0.1661	0.0401	0.0224	0.0103	0.0465	0.0415	0.1485	0.0678	0.2433	0.029	0.0927	0.0423	0.6149	0.0109	0.0016
TAG	TAG46:1-FA18:1	nmol/mL	0.693	0.0976	7.6881	0.1229	0.0787	0.0461	0.0589	0.077	0.1064	0.3671	0.321	0.2872	0.1765	0.4289	0.1997	2.3353	0.1204	0.2363	0.0437	2.0244	0.0483	1.267	0.0551	0.0907	0.0425	0.193	0.0694	0.8902	0.2878	1.3387	0.1001	0.415	0.4071	4.8301	0.0899	0.1066
TAG	TAG46:2-FA12:0	nmol/mL	0.3704	0.0788	3.6517	0.0509	0.0426	0.0547	0.0351	0.0561	0.0981	0.3005	0.2048	0.1657	0.1247	0.2049	0.1039	2.0965	0.0768	0.1395	0.0388	0.8151	0.0439	0.7554	0.0339	0.0477	0.0201	0.0642	0.073	0.4523	0.0953	0.7357	0.0663	0.1477	0.4715	2.2753	0.0637	0.0903
TAG	TAG46:2-FA14:0	nmol/mL	0.3363	0.0321	2.1566	0.0305	0.048	0.0449	0.0186	0.0405	0.0965	0.0604	0.2171	0.141	0.0623	0.2252	0.06	1.9343	0.0446	0.1602	0.0302	0.836	0.0257	0.9222	0.0382	0.069	0.0282	0.0972	0.0396	0.4272	0.1598	0.6966	0.0438	0.1898	0.4345	1.9505	0.0544	0.0688
TAG	TAG46:2-FA14:1	nmol/mL	0.2736	0.0297	1.8935	0.026	0.0292	0.034	0.0131	0.0372	0.0621	0.0483	0.1537	0.0826	0.0804	0.2042	0.0241	1.5899	0.0272	0.1418	0.0139	0.4942	0.0147	0.3634	0.0118	0.0377	0.0224	0.0904	0.0317	0.1613	0.104	0.5623	0.0223	0.1212	0.1164	0.7082	0.0431	0.034
TAG	TAG46:2-FA16:0	nmol/mL	0.7431	0.1064	5.0187	0.0946	0.0773	0.0711	0.0657	0.0919	0.1459	0.2983	0.2848	0.236	0.217	0.4136	0.0988	3.5813	0.0992	0.262	0.0611	1.2747	0.0608	1.0542	0.0334	0.0697	0.041	0.1837	0.0783	0.6935	0.1983	1.264	0.0713	0.3078	0.5786	2.8139	0.1259	0.0971
TAG	TAG46:2-FA16:1	nmol/mL	0.5184	0.0646	4.622	0.0786	0.1038	0.0985	0.023	0.0892	0.1602	0.1351	0.389	0.2857	0.1366	0.4429	0.0714	3.6338	0.0774	0.3616	0.0488	1.1243	0.0223	1.0648	0.0299	0.0765	0.0247	0.1696	0.065	0.4286	0.1652	1.3845	0.0647	0.1876	0.256	1.8582	0.0816	0.0784
TAG	TAG46:2-FA18:1	nmol/mL	0.6169	0.1176	5.0714	0.1982	0.144	0.0716	0.0504	0.1259	0.1087	0.2191	0.3434	0.2601	0.1667	0.338	0.142	2.5087	0.1535	0.2443	0.0721	1.3041	0.0405	0.6449	0.0637	0.0953	0.0237	0.1425	0.0514	0.586	0.2022	0.8903	0.0991	0.227	0.2127	2.4953	0.0868	0.1128
TAG	TAG46:2-FA18:2	nmol/mL	0.4189	0.0716	3.9875	0.07	0.0455	0.0362	0.0549	0.0439	0.0855	0.2611	0.1753	0.1697	0.1161	0.2524	0.1113	1.9892	0.0749	0.1402	0.0404	1.0763	0.0367	0.9333	0.044	0.0569	0.0333	0.0835	0.0505	0.7165	0.1215	0.7896	0.0644	0.2238	0.5352	2.7443	0.0639	0.076
TAG	TAG46:3-FA12:0	nmol/mL	0.0851	0.0239	0.8357	0.0194	0.02	0.0251	0.0195	0.0222	0.0467	0.0892	0.0743	0.0576	0.0325	0.0497	0.0301	0.7699	0.0324	0.0697	0.0223	0.2227	0.0137	0.2331	0.0222	0.0204	0.0095	0.0209	0.0226	0.1019	0.0154	0.1684	0.0294	0.028	0.146	0.4618	0.0175	0.0384
TAG	TAG46:3-FA14:0	nmol/mL	0.08	0.0232	0.3737	0.0193	0.0184	0.0226	0.0103	0.0183	0.0318	0.0323	0.0426	0.0429	0.029	0.0478	0.0188	0.4965	0.0275	0.0536	0.0176	0.1948	0.0167	0.2209	0.0226	0.0227	0.011	0.0218	0.029	0.0915	0.0384	0.1268	0.0274	0.0393	0.089	0.317	0.0152	0.0319
TAG	TAG46:3-FA14:1	nmol/mL	0.1244	0.0254	0.5326	0.018	0.0252	0.0255	0.0072	0.0302	0.0463	0.032	0.1005	0.0541	0.0331	0.0621	0.0235	0.9706	0.0266	0.0742	0.0142	0.1724	0.0145	0.1894	0.0152	0.0237	0.0139	0.0311	0.0154	0.0735	0.0395	0.1812	0.0164	0.0399	0.072	0.2911	0.0219	0.0345
TAG	TAG46:3-FA16:0	nmol/mL	0.2492	0.0411	0.7738	0.0578	0.0275	0.0415	0.0347	0.0436	0.0942	0.1051	0.0993	0.0716	0.0683	0.0929	0.0255	1.4736	0.0467	0.0968	0.0367	0.248	0.033	0.222	0.0227	0.0306	0.0238	0.0508	0.0298	0.1815	0.0474	0.2055	0.0278	0.0768	0.1946	0.574	0.0596	0.0457
TAG	TAG46:3-FA16:1	nmol/mL	0.2401	0.0452	1.4014	0.0407	0.0541	0.0575	0.0209	0.062	0.098	0.0863	0.1666	0.12	0.0659	0.1283	0.0418	1.8863	0.0443	0.1288	0.0321	0.3641	0.0234	0.3531	0.0179	0.0409	0.0157	0.0591	0.0354	0.1634	0.0661	0.3858	0.0487	0.0652	0.182	0.6182	0.0583	0.0545
TAG	TAG46:3-FA18:1	nmol/mL	0.2875	0.0726	2.1468	0.1157	0.0954	0.0435	0.0453	0.0876	0.0756	0.1201	0.204	0.1424	0.0725	0.1512	0.0525	1.5469	0.1152	0.1236	0.0558	0.6247	0.0254	0.24	0.0471	0.0756	0.0179	0.058	0.0291	0.3621	0.0839	0.4357	0.0565	0.0664	0.1417	1.0318	0.0455	0.0555
TAG	TAG46:3-FA18:2	nmol/mL	0.3823	0.0794	2.6401	0.1021	0.0517	0.0471	0.0607	0.0723	0.0948	0.1677	0.1984	0.1477	0.1067	0.1837	0.0667	2.0394	0.0811	0.115	0.056	0.6662	0.0259	0.4406	0.0348	0.0503	0.015	0.0588	0.0337	0.4907	0.0826	0.5298	0.0584	0.1258	0.239	1.3789	0.0635	0.0678
TAG	TAG46:3-FA18:3	nmol/mL	0.0427	0.0224	0.3225	0.0173	0.0138	0.0144	0.0096	0.012	0.0153	0.0663	0.0393	0.0387	0.0197	0.0259	0.0189	0.2875	0.0231	0.0371	0.014	0.1495	0.0101	0.1557	0.0165	0.0106	0.0045	0.0186	0.0141	0.066	0.0151	0.0642	0.026	0.0205	0.0809	0.2085	0.0097	0.0244
TAG	TAG46:4-FA18:2	nmol/mL	0.1714	0.0583	1.0544	0.0611	0.0525	0.0402	0.0522	0.0661	0.0527	0.0839	0.1254	0.0784	0.0549	0.1072	0.0338	0.9721	0.0563	0.0828	0.0554	0.3107	0.0223	0.1662	0.0323	0.0464	0.0103	0.0302	0.0235	0.2798	0.031	0.2245	0.0381	0.0421	0.1307	0.4735	0.0385	0.043
TAG	TAG47:0-FA14:0	nmol/mL	0.2099	0.0307	0.5148	0.0239	0.0172	0.0175	0.013	0.0108	0.0208	0.034	0.0572	0.0258	0.0313	0.0695	0.03	0.1272	0.0312	0.0326	0.0258	0.2811	0.0112	0.1127	0.0165	0.0224	0.0217	0.1183	0.0205	0.1272	0.1023	0.1387	0.0189	0.1593	0.036	0.4401	0.0153	0.0161
TAG	TAG47:0-FA15:0	nmol/mL	0.8151	0.0838	2.4855	0.064	0.0357	0.0332	0.0441	0.0343	0.0575	0.0588	0.196	0.0903	0.1462	0.2357	0.062	0.289	0.0703	0.094	0.0463	0.7804	0.0346	0.273	0.0307	0.0317	0.0423	0.3628	0.0815	0.3856	0.1812	0.6565	0.0543	0.4009	0.1288	1.3281	0.0582	0.0265
TAG	TAG47:0-FA16:0	nmol/mL	1.3816	0.1483	5.4228	0.1087	0.0647	0.0367	0.0648	0.0297	0.0893	0.1308	0.351	0.1741	0.2785	0.5327	0.111	0.6169	0.1071	0.1185	0.0862	1.8322	0.0432	0.4533	0.0379	0.0555	0.0836	0.7086	0.1533	0.7886	0.3954	1.4849	0.0875	0.8536	0.1582	2.7206	0.0848	0.038
TAG	TAG47:0-FA17:0	nmol/mL	1.0137	1.1288	1.3289	0.8408	1.0351	0.5909	0.5024	0.9318	0.607	0.744	1.0377	0.6734	0.7819	1.1085	0.7809	0.6781	0.7629	1.0942	0.9369	0.7763	0.4555	0.7406	0.2832	0.3724	0.2947	0.6641	0.7517	1.1279	0.6643	0.8691	0.4161	0.5359	0.4542	0.8888	0.3562	0.7123
TAG	TAG47:1-FA14:0	nmol/mL	0.2602	0.0384	0.6727	0.0273	0.032	0.0264	0.0097	0.0213	0.0257	0.0317	0.1083	0.0506	0.0373	0.0991	0.0376	0.3759	0.031	0.0779	0.027	0.3827	0.0165	0.2541	0.0243	0.0342	0.0222	0.1209	0.0286	0.1636	0.118	0.1908	0.0282	0.1668	0.0732	0.7047	0.032	0.0203
TAG	TAG47:1-FA15:0	nmol/mL	0.5753	0.0582	1.4605	0.0557	0.0549	0.0583	0.0241	0.0274	0.0663	0.0631	0.2526	0.0968	0.0884	0.1829	0.0492	0.6356	0.0625	0.1291	0.0474	0.6147	0.0279	0.3956	0.0347	0.0493	0.0334	0.2883	0.0499	0.2389	0.1678	0.4176	0.0493	0.2686	0.1285	1.0399	0.0656	0.043
TAG	TAG47:1-FA16:0	nmol/mL	0.6431	0.0865	2.5089	0.0653	0.0648	0.0405	0.0273	0.0371	0.0706	0.0839	0.2419	0.1386	0.1339	0.3091	0.0672	0.9239	0.0756	0.1552	0.08	0.8315	0.0294	0.4323	0.035	0.0533	0.0671	0.3112	0.0705	0.3501	0.1981	0.6622	0.0661	0.3537	0.132	1.5281	0.0692	0.0398
TAG	TAG47:1-FA16:1	nmol/mL	0.4847	0.13	1.5492	0.1766	0.0903	0.0983	0.097	0.0782	0.1163	0.1229	0.2274	0.1386	0.1327	0.217	0.1416	0.6816	0.1127	0.2154	0.0867	0.6266	0.072	0.3047	0.0452	0.0677	0.063	0.3168	0.1016	0.2581	0.1925	0.5107	0.0583	0.281	0.1133	0.7786	0.067	0.0458
TAG	TAG47:1-FA17:0	nmol/mL	0.2212	0.1499	0.3502	0.1298	0.1215	0.1037	0.0731	0.1342	0.0997	0.1283	0.2036	0.1504	0.1046	0.132	0.1463	0.2823	0.1581	0.3772	0.1598	0.2219	0.0719	0.1923	0.0649	0.0753	0.0375	0.1187	0.1088	0.1504	0.1299	0.1703	0.0722	0.1216	0.0874	0.291	0.0622	0.1215
TAG	TAG47:1-FA18:1	nmol/mL	0.3496	0.0509	1.0235	0.0518	0.0466	0.032	0.0222	0.0324	0.0389	0.0728	0.1438	0.1028	0.041	0.14	0.0575	0.5938	0.0574	0.1017	0.0351	0.5236	0.0212	0.323	0.0305	0.0594	0.0485	0.1139	0.0185	0.1802	0.1388	0.2765	0.0406	0.2055	0.0879	1.0707	0.0391	0.0379
TAG	TAG47:2-FA14:0	nmol/mL	0.1123	0.0214	0.3022	0.0179	0.0194	0.0201	0.0086	0.0114	0.0227	0.0265	0.0676	0.0381	0.0214	0.057	0.0183	0.307	0.0178	0.0469	0.0243	0.18	0.0105	0.1488	0.0156	0.0213	0.0133	0.0498	0.018	0.0777	0.0397	0.0997	0.025	0.061	0.0719	0.375	0.014	0.0164
TAG	TAG47:2-FA15:0	nmol/mL	0.2275	0.0236	0.4299	0.0259	0.0258	0.0331	0.014	0.0282	0.0393	0.0336	0.0987	0.0543	0.038	0.0713	0.0264	0.4901	0.0312	0.0736	0.0228	0.1974	0.0217	0.2328	0.0196	0.0221	0.0161	0.0925	0.0251	0.1016	0.0627	0.1403	0.0258	0.0945	0.1072	0.3948	0.0372	0.0277
TAG	TAG47:2-FA16:1	nmol/mL	0.2299	0.0463	0.7169	0.0602	0.057	0.0613	0.0196	0.0517	0.0619	0.0458	0.1858	0.0884	0.0616	0.1135	0.0515	0.7719	0.0415	0.1473	0.0808	0.2428	0.0215	0.2174	0.0175	0.049	0.026	0.0923	0.0406	0.0974	0.0736	0.2432	0.0389	0.0822	0.0644	0.434	0.0353	0.0296
TAG	TAG47:2-FA18:1	nmol/mL	0.2515	0.0967	0.7931	0.1018	0.1122	0.053	0.0419	0.064	0.0658	0.1017	0.1752	0.1274	0.0818	0.1516	0.0759	0.6864	0.0959	0.0981	0.0975	0.3409	0.0418	0.2084	0.0559	0.0668	0.0274	0.0941	0.0517	0.1495	0.1161	0.2364	0.0805	0.1171	0.0664	0.6647	0.0514	0.0673
TAG	TAG47:2-FA18:2	nmol/mL	0.2151	0.0427	0.5244	0.0417	0.0306	0.0241	0.0186	0.024	0.0412	0.0655	0.0882	0.0572	0.042	0.0903	0.0367	0.4774	0.0391	0.0692	0.0364	0.2679	0.0238	0.1962	0.0237	0.0354	0.0413	0.0663	0.0257	0.1289	0.0665	0.1693	0.04	0.1167	0.1083	0.5972	0.0322	0.0291
TAG	TAG48:0-FA14:0	nmol/mL	1.5065	0.2785	8.7236	0.2168	0.1852	0.0685	0.0649	0.0597	0.1022	0.2169	0.5006	0.4052	0.3624	1.0915	0.1898	1.8914	0.1554	0.2292	0.0781	2.7425	0.0523	1.1737	0.0543	0.0957	0.078	0.6894	0.1329	1.9788	0.6961	2.651	0.0951	1.1287	0.3227	6.1952	0.1723	0.0689
TAG	TAG48:0-FA16:0	nmol/mL	11.0365	2.3876	229.439	2.3014	1.0333	0.3106	1.5003	0.2121	1.0093	1.9661	3.6941	3.2577	10.6234	15.8034	1.4553	10.2049	0.9819	1.9597	0.5987	50.5132	0.3978	6.8774	0.2467	0.4997	0.6376	6.5942	1.9914	23.109	4.4115	60.3021	0.6148	10.0089	2.2716	68.6058	1.1319	0.3848
TAG	TAG48:0-FA18:0	nmol/mL	1.8327	0.3387	8.6505	0.2898	0.1762	0.0699	0.1008	0.0639	0.1103	0.2977	0.5327	0.3753	0.3888	1.187	0.2001	1.4221	0.1629	0.168	0.1004	2.6635	0.0466	1.1896	0.0535	0.0841	0.0867	0.86	0.1594	2.0716	0.7248	2.6807	0.1158	1.2737	0.283	6.1825	0.1657	0.0673
TAG	TAG48:1-FA12:0	nmol/mL	0.2149	0.0444	1.3799	0.0621	0.0413	0.0236	0.0254	0.029	0.027	0.1119	0.0959	0.1111	0.0606	0.1165	0.0567	0.4777	0.0512	0.0727	0.0223	0.3962	0.0206	0.2156	0.0222	0.0259	0.0174	0.0508	0.036	0.1888	0.0656	0.2527	0.0431	0.0848	0.076	0.9208	0.0234	0.0446
TAG	TAG48:1-FA14:0	nmol/mL	5.796	1.1529	39.8281	0.8666	0.9989	0.3779	0.2246	0.3294	0.6084	1.3119	2.468	2.4331	1.396	5.2834	0.8231	15.4744	0.7596	2.0035	0.3807	12.4861	0.2634	6.6016	0.2644	0.7509	0.4378	2.7983	0.5143	8.2621	2.4433	11.8794	0.4596	4.0483	2.1758	28.4849	0.9966	0.5208
TAG	TAG48:1-FA14:1	nmol/mL	0.5624	0.0938	2.3601	0.1044	0.0713	0.0439	0.0413	0.0328	0.06	0.0812	0.1693	0.1212	0.1526	0.3148	0.0505	0.9514	0.0475	0.1019	0.0248	0.5861	0.0266	0.2928	0.0186	0.0274	0.0306	0.1854	0.0412	0.3274	0.1753	0.651	0.0333	0.2503	0.0712	0.9456	0.063	0.0395
TAG	TAG48:1-FA16:0	nmol/mL	12.9507	3.0715	159.618	2.57	2.3471	0.912	0.8222	0.6606	1.6571	2.8105	6.0298	5.3759	6.483	16.5356	1.8015	34.2102	1.4309	4.8749	0.9117	39.0854	0.6035	11.8561	0.3898	1.323	0.8912	6.9882	1.6323	19.4224	5.1174	46.377	0.8562	8.567	4.1833	60.9882	2.1804	0.8412
TAG	TAG48:1-FA16:1	nmol/mL	3.5825	0.7683	68.0017	0.9209	0.7016	0.3441	0.3298	0.1838	0.6096	0.7188	2.2358	1.5763	2.8956	5.7036	0.5026	11.5695	0.3641	1.858	0.2928	14.4966	0.1742	2.8916	0.0903	0.2635	0.2157	1.9845	0.6598	6.1271	1.3164	19.9531	0.2159	2.2497	1.1647	19.685	0.533	0.1818
TAG	TAG48:1-FA18:0	nmol/mL	0.9904	0.1805	5.0594	0.2188	0.1475	0.0763	0.0654	0.0771	0.088	0.2296	0.3993	0.3187	0.2038	0.6189	0.128	1.7775	0.0991	0.1926	0.068	1.3824	0.0423	0.9029	0.0355	0.0596	0.0424	0.3675	0.0719	0.9001	0.3507	1.3675	0.0969	0.4825	0.1965	2.9508	0.1045	0.048
TAG	TAG48:1-FA18:1	nmol/mL	8.2063	1.8327	49.2037	1.348	1.4829	0.5488	0.3379	0.4978	0.8004	2.1091	3.2892	3.5218	1.8005	7.5382	1.2202	18.8412	1.1059	2.519	0.547	14.6527	0.3609	8.0004	0.3419	1.0405	0.6417	4.2355	0.7291	11.3013	3.205	13.8571	0.668	5.8474	2.3329	34.7256	1.4464	0.6611
TAG	TAG48:2-FA12:0	nmol/mL	0.4084	0.0982	4.3916	0.0875	0.0942	0.0596	0.0566	0.1	0.1038	0.3426	0.2695	0.304	0.1182	0.2556	0.1585	1.7034	0.1366	0.189	0.0519	1.1378	0.0589	0.6851	0.0759	0.0951	0.0391	0.0998	0.0698	0.4737	0.1276	0.7645	0.1206	0.1739	0.2814	2.5567	0.0785	0.1316
TAG	TAG48:2-FA14:0	nmol/mL	4.0647	0.7452	27.3565	0.545	0.772	0.4463	0.197	0.3905	0.8278	1.1652	2.3943	2.1222	0.9925	3.8017	0.4947	19.3141	0.5605	1.932	0.4328	8.5965	0.2398	5.997	0.2177	0.6912	0.311	1.3491	0.4459	6.5718	1.2993	8.6944	0.4598	2.3906	3.1296	19.9696	0.7304	0.5106
TAG	TAG48:2-FA14:1	nmol/mL	1.7623	0.2437	10.5362	0.2925	0.3016	0.2028	0.0889	0.2635	0.3139	0.3966	0.8545	0.7486	0.4478	1.4929	0.1898	7.5792	0.2556	0.7524	0.1109	2.6712	0.1211	1.6024	0.0559	0.1929	0.1418	0.7044	0.1547	1.2613	0.5489	2.8085	0.1849	0.8398	0.4987	4.2328	0.3252	0.2193
TAG	TAG48:2-FA16:0	nmol/mL	6.3646	1.2559	48.3469	1.0288	1.2769	0.7764	0.3447	0.56	1.274	1.6139	3.3084	3.0435	2.0729	6.9094	0.7649	29.6864	0.722	3.0294	0.6639	13.1352	0.3647	7.8133	0.2147	0.7496	0.4364	2.8062	0.7231	8.7576	1.9352	15.4533	0.468	3.5445	3.6158	23.652	1.2093	0.5636
TAG	TAG48:2-FA16:1	nmol/mL	5.2239	0.8199	46.224	1.1259	1.8152	0.9779	0.1892	0.6553	1.4424	1.0857	4.6877	3.5007	1.7623	6.2277	0.7555	32.8823	0.6129	4.1369	0.5604	11.4375	0.2507	6.1946	0.1493	0.8089	0.2784	2.1963	0.6479	5.1386	1.3464	15.6167	0.4958	1.9894	1.7347	17.3116	0.9224	0.492
TAG	TAG48:2-FA18:0	nmol/mL	0.5176	0.0946	1.6496	0.0985	0.068	0.0547	0.0518	0.0514	0.0534	0.1421	0.1724	0.1454	0.0962	0.2009	0.0641	1.0754	0.0697	0.1075	0.0407	0.4679	0.037	0.3629	0.02	0.0353	0.0205	0.1079	0.0505	0.3433	0.1147	0.4282	0.0598	0.1521	0.1583	1.0613	0.0565	0.0377
TAG	TAG48:2-FA18:1	nmol/mL	4.4196	0.594	28.6013	0.6686	0.9405	0.5397	0.1538	0.6028	0.8822	1.291	2.7208	2.5741	0.8179	3.3141	0.6942	17.2978	0.6897	1.9211	0.3685	7.7544	0.222	5.4272	0.2235	0.7061	0.2218	1.7575	0.3659	3.6951	1.3639	6.9474	0.573	2.0076	1.265	15.1205	0.7257	0.5759
TAG	TAG48:2-FA18:2	nmol/mL	3.6781	0.9116	24.9039	0.5303	0.5832	0.3155	0.2662	0.2983	0.5535	1.2846	1.6409	1.7037	1.0487	3.7657	0.4826	12.5545	0.5091	1.189	0.5136	7.4897	0.2705	4.9048	0.1886	0.5218	0.3172	1.4633	0.4406	6.901	1.1446	7.4846	0.396	2.5944	2.566	17.5171	0.7479	0.3608
TAG	TAG48:3-FA12:0	nmol/mL	0.3455	0.0569	3.8653	0.0551	0.0638	0.0501	0.0486	0.0895	0.1231	0.3832	0.285	0.2545	0.1125	0.2099	0.1198	2.1629	0.1201	0.1712	0.0364	0.9503	0.0503	0.8292	0.0877	0.1004	0.0364	0.0641	0.0439	0.5237	0.0959	0.6985	0.1111	0.1325	0.5008	2.3304	0.0845	0.1271
TAG	TAG48:3-FA14:0	nmol/mL	0.9472	0.1373	6.1484	0.1357	0.2529	0.1842	0.0383	0.1818	0.3498	0.376	0.8549	0.7756	0.2107	0.8902	0.1053	8.4165	0.1804	0.7569	0.1617	2.3506	0.0775	2.1176	0.1014	0.269	0.1004	0.272	0.1359	1.5059	0.272	2.0171	0.2059	0.4487	1.2037	4.5629	0.2093	0.238
TAG	TAG48:3-FA14:1	nmol/mL	1.2875	0.1714	7.2796	0.186	0.2419	0.2257	0.0837	0.3426	0.4258	0.4517	0.8445	0.6831	0.3702	1.0603	0.1156	9.957	0.2211	0.7049	0.1396	1.8639	0.1364	1.4181	0.0631	0.2129	0.1516	0.3967	0.1535	1.1054	0.3126	2.0938	0.1806	0.4903	0.801	3.4417	0.2526	0.2475
TAG	TAG48:3-FA16:0	nmol/mL	1.2168	0.1965	8.4033	0.194	0.2537	0.1967	0.0909	0.1977	0.3641	0.438	0.797	0.6974	0.4065	1.1539	0.1189	7.9765	0.2423	0.6909	0.1936	2.641	0.1195	1.6795	0.0894	0.206	0.1154	0.4509	0.1783	1.415	0.336	2.4299	0.1713	0.6214	0.9948	4.1797	0.2701	0.2287
TAG	TAG48:3-FA16:1	nmol/mL	2.1212	0.289	13.8509	0.4031	0.87	0.6085	0.0684	0.5404	0.9904	0.5484	2.5445	1.841	0.4373	2.2067	0.2548	20.549	0.3443	2.0665	0.3537	3.669	0.1197	3.2027	0.0836	0.4517	0.1128	0.7455	0.2766	2.036	0.4842	4.6969	0.2984	0.6413	1.3166	6.3238	0.3693	0.3334
TAG	TAG48:3-FA18:1	nmol/mL	1.5275	0.2241	8.0807	0.3183	0.2564	0.2163	0.1093	0.3515	0.417	0.6401	0.9678	0.7851	0.2844	0.7894	0.2676	7.4105	0.3464	0.601	0.1428	2.1429	0.1311	1.6027	0.1292	0.2501	0.0764	0.3919	0.1277	1.1624	0.4562	1.8415	0.245	0.505	0.7248	4.3699	0.3679	0.2838
TAG	TAG48:3-FA18:2	nmol/mL	2.0699	0.2994	14.4469	0.2784	0.3939	0.3038	0.13	0.3746	0.6018	0.908	1.3345	1.1201	0.4581	1.654	0.2823	11.8763	0.3251	0.9119	0.3027	3.8727	0.1505	3.1241	0.1345	0.3505	0.1157	0.6059	0.2137	2.5017	0.5168	3.8849	0.3303	0.8455	1.4597	7.7757	0.3809	0.3534
TAG	TAG48:3-FA18:3	nmol/mL	0.4413	0.0732	2.0113	0.0684	0.1373	0.0751	0.026	0.0539	0.1064	0.2749	0.3168	0.3094	0.1345	0.3262	0.0761	1.959	0.1367	0.3093	0.112	1.1219	0.0457	0.8032	0.0788	0.1336	0.076	0.2299	0.0737	0.7067	0.1239	0.6299	0.1353	0.3289	0.4163	1.4279	0.1151	0.1215
TAG	TAG48:4-FA12:0	nmol/mL	0.1449	0.0353	1.1982	0.0394	0.0301	0.0324	0.0341	0.0453	0.0667	0.1904	0.1134	0.1085	0.0528	0.0796	0.0533	0.8713	0.0543	0.0727	0.0359	0.3858	0.0338	0.3284	0.0493	0.0457	0.0192	0.0287	0.0327	0.2489	0.0294	0.2561	0.0721	0.0391	0.231	0.6581	0.0433	0.0623
TAG	TAG48:4-FA14:0	nmol/mL	0.1321	0.0222	0.7198	0.0258	0.0537	0.0475	0.011	0.0381	0.0665	0.0712	0.168	0.1464	0.0283	0.0958	0.0268	1.3042	0.0502	0.1316	0.036	0.4003	0.0181	0.3778	0.0356	0.0651	0.0204	0.0459	0.0323	0.1948	0.0442	0.22	0.0599	0.0501	0.2178	0.6415	0.0296	0.0715
TAG	TAG48:4-FA14:1	nmol/mL	0.2846	0.0437	1.6292	0.0501	0.086	0.0859	0.0257	0.1346	0.1658	0.1508	0.319	0.2413	0.084	0.2324	0.034	3.8411	0.0832	0.2806	0.0623	0.5335	0.0511	0.3904	0.0419	0.0869	0.0451	0.0848	0.0425	0.2671	0.0712	0.4972	0.0896	0.0919	0.2641	0.7034	0.0709	0.0997
TAG	TAG48:4-FA16:0	nmol/mL	0.294	0.0622	2.6207	0.0387	0.0648	0.0608	0.0386	0.0693	0.1374	0.1583	0.195	0.1532	0.1032	0.2587	0.0249	2.0642	0.0909	0.168	0.0501	0.4621	0.0439	0.3062	0.035	0.0537	0.041	0.073	0.0481	0.3244	0.0576	0.593	0.053	0.0862	0.3036	1.0841	0.0573	0.1005
TAG	TAG48:4-FA16:1	nmol/mL	0.3767	0.051	2.3507	0.0735	0.1458	0.1165	0.0295	0.1578	0.2218	0.1481	0.4824	0.3831	0.1112	0.3636	0.0509	4.5761	0.1175	0.4094	0.1043	0.7719	0.0374	0.6426	0.0411	0.1256	0.0358	0.1045	0.064	0.3814	0.0879	0.7607	0.1137	0.1032	0.3332	1.0112	0.0684	0.1475
TAG	TAG48:4-FA18:1	nmol/mL	0.4432	0.0985	1.3457	0.1473	0.0867	0.0829	0.0594	0.1577	0.1391	0.2298	0.2651	0.1872	0.0841	0.1874	0.0818	2.6453	0.1298	0.1983	0.085	0.453	0.0614	0.2756	0.0674	0.0937	0.0246	0.1154	0.0386	0.2497	0.1275	0.2965	0.0982	0.1259	0.2085	0.7956	0.2191	0.0911
TAG	TAG48:4-FA18:2	nmol/mL	0.7679	0.1485	3.9282	0.1797	0.1288	0.142	0.1133	0.2361	0.2852	0.4476	0.4956	0.3528	0.1747	0.4208	0.1327	4.849	0.1693	0.3084	0.123	1.1147	0.0924	0.7948	0.0773	0.1482	0.0427	0.182	0.0936	0.8094	0.1846	0.9462	0.1535	0.2405	0.6696	1.9904	0.2534	0.1649
TAG	TAG48:4-FA18:3	nmol/mL	0.2475	0.0367	1.2246	0.0405	0.0852	0.0754	0.0183	0.0776	0.1232	0.197	0.2896	0.2602	0.06	0.1582	0.0585	2.0535	0.0961	0.2408	0.0797	0.5815	0.0264	0.5969	0.0558	0.0928	0.0243	0.0867	0.0488	0.2727	0.0657	0.3185	0.121	0.1109	0.249	0.6588	0.0649	0.1265
TAG	TAG48:4-FA20:4	nmol/mL	0.2394	0.0468	0.5445	0.0397	0.0394	0.0267	0.0262	0.0259	0.0409	0.0863	0.0569	0.0301	0.0504	0.0582	0.0354	0.1882	0.0269	0.0511	0.0388	0.1001	0.0186	0.236	0.0149	0.0189	0.0132	0.0445	0.0326	0.1811	0.0279	0.1154	0.0254	0.0469	0.0549	0.337	0.0329	0.0318
TAG	TAG48:5-FA18:2	nmol/mL	0.2397	0.0956	0.6393	0.0867	0.0487	0.068	0.0647	0.0971	0.1118	0.1622	0.1501	0.0935	0.0661	0.132	0.0428	1.5952	0.0886	0.1108	0.0745	0.2398	0.0503	0.1849	0.051	0.062	0.0222	0.0595	0.0418	0.2139	0.0506	0.158	0.0733	0.0649	0.2363	0.4157	0.1677	0.0728
TAG	TAG48:5-FA18:3	nmol/mL	0.0932	0.0322	0.3596	0.0287	0.0424	0.0359	0.0229	0.0542	0.0645	0.0981	0.1206	0.0793	0.0365	0.0592	0.0318	0.8924	0.0608	0.0808	0.0456	0.1629	0.0181	0.1721	0.0464	0.036	0.0165	0.0334	0.0361	0.0956	0.0352	0.0855	0.0657	0.0374	0.1314	0.194	0.0468	0.0583
TAG	TAG49:0-FA15:0	nmol/mL	1.5984	0.1584	2.3305	0.1279	0.081	0.0549	0.066	0.0471	0.0711	0.1083	0.3827	0.1865	0.1804	0.3466	0.0826	0.5324	0.1543	0.1072	0.1096	0.8233	0.0568	0.3733	0.039	0.0457	0.0681	0.5383	0.0992	0.5637	0.2396	0.671	0.1	0.5788	0.1807	1.6329	0.0883	0.0506
TAG	TAG49:0-FA16:0	nmol/mL	3.3592	0.4207	10.1183	0.3277	0.2079	0.0843	0.1908	0.0688	0.1556	0.3205	0.8997	0.378	0.5588	0.9573	0.2115	1.3647	0.3609	0.2317	0.2186	3.3125	0.1152	0.8593	0.0663	0.1234	0.2148	1.537	0.262	1.8614	0.8809	2.5082	0.2016	1.9671	0.2986	5.4691	0.2028	0.0617
TAG	TAG49:0-FA17:0	nmol/mL	1.1813	0.1676	3.9195	0.1246	0.0864	0.0402	0.0727	0.0335	0.062	0.1177	0.289	0.1542	0.2213	0.3329	0.08	0.4618	0.1043	0.1338	0.0708	1.4151	0.042	0.3535	0.0396	0.0576	0.0752	0.5709	0.088	0.6923	0.3749	1.0075	0.0739	0.7664	0.1167	2.3386	0.069	0.0449
TAG	TAG49:0-FA18:0	nmol/mL	1.7473	0.1909	2.4302	0.1446	0.0939	0.0437	0.0662	0.0488	0.0704	0.1511	0.4198	0.1747	0.1581	0.3263	0.0783	0.5284	0.1595	0.0579	0.123	0.9288	0.0421	0.3405	0.0289	0.0563	0.0762	0.5467	0.1086	0.6048	0.2945	0.711	0.1201	0.6551	0.1357	1.6274	0.0709	0.0314
TAG	TAG49:1-FA14:0	nmol/mL	0.5729	0.0864	1.163	0.0532	0.0585	0.0325	0.0213	0.03	0.0393	0.0739	0.1549	0.1209	0.042	0.144	0.0509	0.5078	0.0764	0.0821	0.0418	0.5641	0.0221	0.3433	0.0239	0.0476	0.0409	0.2472	0.0339	0.2978	0.2066	0.2812	0.0479	0.3087	0.0802	1.2388	0.0483	0.0286
TAG	TAG49:1-FA15:0	nmol/mL	3.8829	0.4208	8.4585	0.3138	0.3043	0.2031	0.1053	0.145	0.2773	0.3966	1.3152	0.6735	0.5265	1.1614	0.2629	2.9112	0.4913	0.6448	0.2793	3.3501	0.1977	1.556	0.1355	0.2371	0.2443	1.8642	0.2561	1.6059	0.9892	2.2296	0.249	1.8807	0.5725	5.7986	0.3841	0.1749
TAG	TAG49:1-FA16:0	nmol/mL	5.0812	0.7071	14.0982	0.4685	0.4528	0.2075	0.1619	0.1591	0.2924	0.5316	1.5884	0.9763	0.7521	1.7441	0.4086	4.1063	0.6269	0.7242	0.3631	5.3361	0.1987	1.9825	0.1316	0.3512	0.383	2.7838	0.3723	2.423	1.4993	3.6107	0.3538	2.9633	0.5835	8.71	0.4555	0.1611
TAG	TAG49:1-FA16:1	nmol/mL	1.0073	0.2188	2.9712	0.2456	0.2283	0.1297	0.0983	0.1379	0.1391	0.1619	0.5643	0.2856	0.1877	0.3647	0.1656	1.1929	0.1915	0.2482	0.152	1.0429	0.0878	0.4407	0.0614	0.0913	0.1012	0.5326	0.1258	0.502	0.3148	0.8145	0.1062	0.4967	0.1514	1.4976	0.1058	0.0928
TAG	TAG49:1-FA17:0	nmol/mL	1.2211	0.1935	2.678	0.1257	0.1501	0.0782	0.0391	0.0642	0.0922	0.1444	0.4113	0.246	0.144	0.3676	0.0878	1.1639	0.1459	0.2041	0.0937	1.1667	0.0551	0.6105	0.0431	0.1011	0.0809	0.5685	0.0825	0.5391	0.4315	0.7528	0.0861	0.7176	0.1412	1.984	0.1086	0.0511
TAG	TAG49:1-FA18:1	nmol/mL	4.913	0.553	9.6825	0.3586	0.3922	0.2097	0.1344	0.1515	0.2409	0.4987	1.4529	0.927	0.4952	1.3298	0.3458	3.6071	0.6556	0.6341	0.3101	4.2953	0.1883	1.844	0.1383	0.3507	0.3747	2.2662	0.283	1.9274	1.3865	2.6231	0.3467	2.6407	0.4603	7.0549	0.4164	0.1873
TAG	TAG49:2-FA14:0	nmol/mL	0.4293	0.0769	0.8343	0.0437	0.0644	0.035	0.0201	0.0447	0.0484	0.0667	0.1565	0.1333	0.0402	0.1347	0.0402	0.7141	0.0543	0.105	0.0388	0.4453	0.0264	0.3751	0.0257	0.0532	0.0375	0.1565	0.0329	0.2658	0.1437	0.2224	0.0392	0.2181	0.1083	1.0821	0.0494	0.0385
TAG	TAG49:2-FA15:0	nmol/mL	2.9903	0.3718	6.3309	0.297	0.3062	0.33	0.1508	0.1918	0.3921	0.4203	1.3394	0.7737	0.4529	1.1141	0.2074	3.9644	0.4576	0.729	0.3733	2.3565	0.1954	1.561	0.1203	0.2668	0.1934	1.2942	0.2598	1.5358	0.5993	1.8637	0.2433	1.172	0.7542	4.3277	0.4007	0.1862
TAG	TAG49:2-FA16:0	nmol/mL	2.6009	0.4541	6.9695	0.2625	0.3383	0.1831	0.1416	0.1163	0.2677	0.3622	1.0604	0.6366	0.448	1.1144	0.1953	3.843	0.3562	0.5149	0.3123	2.4558	0.1506	1.3449	0.0894	0.2264	0.2216	1.1775	0.2335	1.4966	0.6016	1.9991	0.2101	1.1896	0.5325	4.2978	0.3051	0.1178
TAG	TAG49:2-FA16:1	nmol/mL	1.7383	0.266	4.0841	0.2987	0.4214	0.2708	0.0889	0.2495	0.2812	0.2319	1.1806	0.6541	0.2434	0.663	0.2593	3.948	0.3153	0.6752	0.251	1.6447	0.1293	0.9869	0.0843	0.2492	0.1305	0.8575	0.1793	0.6928	0.4842	1.2066	0.1628	0.6821	0.2393	2.4514	0.2146	0.1422
TAG	TAG49:2-FA17:0	nmol/mL	0.5676	0.0861	0.9139	0.0682	0.0847	0.0432	0.0259	0.0458	0.0587	0.0639	0.2153	0.1606	0.0468	0.1543	0.0516	0.8788	0.0796	0.114	0.0598	0.4561	0.0283	0.3748	0.0216	0.0374	0.0383	0.2063	0.0504	0.264	0.1679	0.2607	0.0467	0.2745	0.1083	0.7634	0.0656	0.0371
TAG	TAG49:2-FA18:1	nmol/mL	1.9526	0.2452	4.2346	0.2165	0.3513	0.2209	0.0697	0.204	0.2531	0.3335	1.074	0.6625	0.2075	0.7005	0.1933	3.7423	0.3353	0.5581	0.2078	1.7612	0.1201	1.1309	0.1538	0.3182	0.1931	0.7894	0.1649	0.7343	0.5488	1.2146	0.2101	0.7836	0.2771	3.4757	0.2518	0.1548
TAG	TAG49:2-FA18:2	nmol/mL	2.3611	0.3947	5.3782	0.1982	0.2117	0.1522	0.1673	0.1097	0.203	0.3539	0.891	0.5469	0.3604	0.8469	0.151	2.4925	0.3614	0.3412	0.3064	2.2628	0.1334	1.172	0.0851	0.1928	0.1996	0.9353	0.2022	1.4164	0.501	1.598	0.2128	1.2142	0.5058	3.6125	0.246	0.0935
TAG	TAG49:3-FA15:0	nmol/mL	0.7229	0.0805	1.5303	0.0903	0.1087	0.1604	0.0408	0.0961	0.1739	0.1472	0.5266	0.3003	0.1009	0.2997	0.0698	2.0836	0.1633	0.3315	0.1514	0.686	0.0695	0.5289	0.0531	0.1102	0.0609	0.2869	0.094	0.3839	0.1398	0.4077	0.1056	0.2684	0.3184	1.0543	0.1364	0.0731
TAG	TAG49:3-FA16:0	nmol/mL	0.3151	0.0633	1.0661	0.0459	0.0698	0.05	0.0282	0.0363	0.072	0.0858	0.2199	0.1517	0.0795	0.2001	0.0339	1.0189	0.0891	0.1416	0.0837	0.4741	0.0363	0.3055	0.0384	0.0668	0.0573	0.1344	0.06	0.2803	0.0879	0.3009	0.0816	0.1625	0.1401	0.8201	0.0526	0.0442
TAG	TAG49:3-FA16:1	nmol/mL	0.7439	0.1648	1.9019	0.1917	0.2665	0.2113	0.0788	0.1971	0.2247	0.1892	0.7551	0.4228	0.1323	0.4235	0.146	3.1788	0.1867	0.4459	0.2244	0.7707	0.0908	0.5889	0.0737	0.1806	0.062	0.324	0.1374	0.4455	0.1685	0.6077	0.127	0.2717	0.2463	1.2417	0.1085	0.1122
TAG	TAG49:3-FA18:2	nmol/mL	0.9023	0.1689	2.2004	0.1375	0.1629	0.1628	0.0656	0.127	0.1899	0.2015	0.5955	0.3751	0.1551	0.4546	0.0909	2.664	0.1707	0.297	0.2601	0.8786	0.087	0.6232	0.1092	0.1886	0.1157	0.3252	0.1102	0.5458	0.188	0.6831	0.1502	0.3545	0.2998	1.7428	0.1467	0.1021
TAG	TAG49:3-FA18:3	nmol/mL	0.2681	0.0344	0.4331	0.0315	0.0482	0.027	0.0257	0.022	0.0387	0.0701	0.1573	0.0759	0.0546	0.0764	0.0333	0.4009	0.0822	0.0841	0.0803	0.3842	0.0263	0.2001	0.0307	0.0534	0.0439	0.1312	0.037	0.1496	0.0592	0.1417	0.0645	0.1547	0.081	0.2734	0.0442	0.0335
TAG	TAG50:0-FA14:0	nmol/mL	0.6483	0.1382	1.9572	0.1333	0.0724	0.0303	0.0272	0.0361	0.0387	0.0788	0.2237	0.1222	0.085	0.3662	0.0699	0.4462	0.0875	0.0508	0.0343	0.7448	0.0242	0.3057	0.0287	0.0325	0.0262	0.2156	0.0473	0.5381	0.2143	0.6164	0.0508	0.3222	0.089	1.7096	0.046	0.025
TAG	TAG50:0-FA16:0	nmol/mL	20.3484	5.3969	169.874	5.6708	2.4832	0.6044	2.5026	0.5847	1.4422	3.3345	7.5147	5.6334	10.4188	18.4307	2.5289	16.7401	2.2793	2.3414	1.6665	39.4038	0.783	8.3467	0.3294	0.7974	1.1166	9.2735	2.874	27.788	5.6938	50.769	1.1634	12.5412	2.675	71.2002	1.744	0.5837
TAG	TAG50:0-FA18:0	nmol/mL	11.9426	2.8313	72.7142	3.4885	1.2336	0.3291	1.4271	0.3562	0.76	1.692	4.3826	2.6464	4.9961	8.6457	1.2283	7.2235	1.2724	0.7513	0.9213	17.113	0.3766	4.6011	0.1766	0.3538	0.563	4.8291	1.5605	14.7728	3.07	22.9367	0.6891	6.8356	1.3689	36.2579	0.816	0.2431
TAG	TAG50:1-FA14:0	nmol/mL	2.4658	0.5553	11.3628	0.4775	0.4511	0.1515	0.098	0.164	0.1945	0.4256	1.107	0.9114	0.3981	1.8536	0.3457	4.7027	0.4422	0.5356	0.154	4.31	0.1093	2.2176	0.1345	0.2684	0.1273	0.8286	0.189	2.7714	1.1546	3.2791	0.2654	1.4916	0.5313	10.2994	0.2976	0.2335
TAG	TAG50:1-FA16:0	nmol/mL	57.8893	26.4847	684.365	17.2071	13.6985	3.9294	6.1536	2.8852	6.58	14.3027	31.218	31.3742	42.1214	90.1389	12.6543	122.741	9.6891	21.9931	6.872	184.094	4.0613	33.098	1.7648	5.4234	5.3702	32.9658	9.4345	101.581	22.7911	211.968	4.7371	43.4124	13.6756	275.821	9.4393	4.0649
TAG	TAG50:1-FA16:1	nmol/mL	7.5336	2.211	52.3273	2.5192	1.9582	0.6862	0.6222	0.576	0.9847	1.3856	5.1917	3.3646	2.9296	7.4789	1.1816	17.3695	0.9732	2.2191	0.949	11.2934	0.3671	3.9026	0.1246	0.5334	0.3723	3.404	0.9843	7.8647	2.0075	17.0218	0.518	3.2939	1.0595	19.7765	0.9654	0.365
TAG	TAG50:1-FA18:0	nmol/mL	9.5687	2.468	50.2078	2.7241	1.7865	0.5695	0.6507	0.4981	0.8188	1.3831	4.7852	3.047	2.6667	7.5985	1.2038	13.8614	1.1288	1.5426	0.8303	12.794	0.3554	5.2159	0.2315	0.546	0.3959	3.8695	0.9605	9.4129	3.0924	15.9611	0.6749	4.7683	1.2161	25.7093	1.0052	0.3615
TAG	TAG50:1-FA18:1	nmol/mL	36.1945	15.2334	405.248	10.1616	8.3347	2.4275	3.2559	1.86	3.885	8.9467	19.2085	18.337	22.9269	50.3494	7.6344	72.7604	6.0343	12.8944	3.8811	99.0515	2.3382	21.0553	1.1377	3.5789	3.0293	19.6426	5.2173	58.8995	13.3697	112.791	3.1374	25.9265	7.5308	173.911	5.543	2.5652
TAG	TAG50:1-FA20:1	nmol/mL	0.097	0.0495	0.5281	0.0196	0.0296	0.0145	0.0159	0.0171	0.0126	0.0304	0.04	0.0458	0.0237	0.1011	0.0202	0.2007	0.0211	0.0518	0.0202	0.3081	0.0104	0.1279	0.0151	0.0303	0.0163	0.0449	0.0252	0.1761	0.0488	0.1499	0.0201	0.0638	0.0277	0.6568	0.0256	0.0211
TAG	TAG50:2-FA14:0	nmol/mL	6.6974	1.3838	33.3515	1.2587	1.6565	0.717	0.2862	0.7709	1.0956	1.7435	4.3536	4.0252	1.0583	4.7543	1.0427	23.567	1.5572	3.0155	0.5026	13.0999	0.4103	7.6894	0.6399	1.5116	0.4256	1.8506	0.5388	7.6229	2.3402	9.0946	0.9329	3.2615	2.5037	31.9968	0.9703	1.4627
TAG	TAG50:2-FA14:1	nmol/mL	0.7885	0.167	3.1002	0.2048	0.1892	0.0903	0.054	0.1509	0.0965	0.1327	0.3841	0.2923	0.1426	0.539	0.0935	2.162	0.1459	0.2275	0.0522	0.8518	0.0487	0.4349	0.035	0.0765	0.0467	0.2348	0.0577	0.46	0.2687	0.8146	0.0958	0.3139	0.1154	1.3051	0.1041	0.0732
TAG	TAG50:2-FA16:0	nmol/mL	68.1088	35.1524	574.52	20.7011	22.3618	7.6802	9.1043	6.1674	11.8885	18.4191	43.1436	40.6285	37.6133	105.479	14.3064	228.011	10.9198	31.7573	12.243	144.966	5.4102	44.1227	1.6433	7.7591	5.66	31.7763	11.4868	106.27	18.0212	194.947	5.1649	35.7443	20.8038	214.892	12.2079	4.5214
TAG	TAG50:2-FA16:1	nmol/mL	34.405	14.5705	252.653	11.1472	15.336	5.3434	2.1693	4.5826	7.1542	8.5313	29.0507	25.3017	12.8833	45.6471	8.7083	150.86	5.9128	21.0774	5.9253	58.4779	2.4916	22.2849	0.7643	4.8925	2.5477	17.051	5.134	34.3204	9.1396	82.1411	2.9183	13.6396	6.9871	92.8989	6.119	2.956
TAG	TAG50:2-FA18:0	nmol/mL	3.305	0.7325	14.956	0.7717	0.792	0.3375	0.2396	0.3185	0.3885	0.5945	2.0462	1.4755	0.7121	2.6687	0.3903	9.4716	0.4837	0.838	0.3475	4.2199	0.1686	2.9283	0.116	0.2754	0.1404	1.0312	0.2995	3.433	1.0195	4.6673	0.31	1.5273	0.9325	9.4978	0.4069	0.208
TAG	TAG50:2-FA18:1	nmol/mL	53.5031	21.4479	303.492	15.6357	19.4876	7.0017	2.7623	6.2173	9.5179	12.7343	37.5534	33.5453	14.5149	56.4228	11.7737	186	9.0538	27.0035	7.4181	78.3986	3.3777	34.4573	1.9682	8.0213	3.381	22.4179	6.1149	45.6703	14.412	96.4811	4.7119	20.7993	10.1643	150.431	8.8312	5.4479
TAG	TAG50:2-FA18:2	nmol/mL	19.4003	10.472	241.238	5.5587	4.3847	1.6019	4.1262	1.252	2.9902	6.0027	11.6675	10.3228	15.1021	33.4125	3.4139	52.8621	3.4556	7.1128	3.9311	56.1076	1.782	14.1912	0.6516	2.057	1.9227	9.0087	3.8665	46.0493	5.7044	71.3759	1.9055	13.8461	8.3801	90.5081	3.4092	1.3742
TAG	TAG50:2-FA20:2	nmol/mL	0.1028	0.0452	0.3062	0.0286	0.0288	0.0125	0.0165	0.0221	0.019	0.0438	0.0469	0.0522	0.0296	0.0841	0.0229	0.1977	0.0265	0.0461	0.0178	0.1467	0.0152	0.1747	0.0123	0.0251	0.0102	0.0538	0.034	0.1909	0.053	0.1339	0.0192	0.0678	0.0651	0.5444	0.0339	0.0232
TAG	TAG50:3-FA14:0	nmol/mL	5.4857	1.0443	31.3327	0.9404	1.2879	0.8802	0.3065	1.0478	1.6524	2.2214	4.4389	5.0207	1.0166	4.7297	0.8437	36.4164	1.4876	3.4634	0.7508	11.3147	0.524	9.278	0.7173	1.7135	0.4602	1.3335	0.6602	9.2229	1.5218	8.5341	1.169	2.6408	5.1739	30.6776	1.0599	1.8314
TAG	TAG50:3-FA14:1	nmol/mL	1.6966	0.3339	8.9146	0.4027	0.4956	0.3112	0.1072	0.4956	0.4039	0.5472	1.3491	1.0633	0.387	1.2076	0.2525	9.0685	0.4518	0.9648	0.1543	2.3353	0.1561	1.198	0.1342	0.3756	0.1638	0.4716	0.1405	1.1401	0.5568	2.2209	0.3208	0.5829	0.4851	3.7424	0.3187	0.3437
TAG	TAG50:3-FA16:0	nmol/mL	20.73	10.6405	162.956	6.2755	9.4933	4.1283	2.5688	3.6552	6.6882	8.0167	19.2073	18.5475	9.6314	34.9604	4.7067	141.526	4.5673	14.6437	7.0494	41.3972	2.4357	18.0068	0.7649	3.7578	2.1116	8.5666	4.4575	31.8609	4.3207	52.2625	2.5178	9.0049	10.3684	59.4476	4.3698	2.2891
TAG	TAG50:3-FA16:1	nmol/mL	28.419	11.8701	201.177	9.5532	17.7008	7.3848	2.6655	7.4425	10.6334	9.2698	34.5402	30.3015	10.3086	44.2216	7.3391	212.427	6.1775	25.0576	8.7933	47.1325	2.8171	22.3556	0.7774	6.0372	2.25	11.3772	5.5488	33.6774	5.884	65.2807	3.525	8.8113	10.5901	67.7595	5.4619	3.4057
TAG	TAG50:3-FA18:0	nmol/mL	0.6982	0.1362	2.8759	0.152	0.1665	0.0912	0.0689	0.1247	0.1085	0.183	0.4561	0.3601	0.1583	0.4584	0.0728	2.5827	0.1532	0.2169	0.1053	0.9269	0.0513	0.626	0.0507	0.0886	0.0469	0.1699	0.0656	0.6503	0.1836	0.8234	0.1195	0.2809	0.2401	1.6042	0.0876	0.0709
TAG	TAG50:3-FA18:1	nmol/mL	15.6918	3.8788	87.6792	4.0268	7.7104	3.5525	0.8379	3.9914	4.8961	4.854	17.8999	15.0605	3.1114	15.8422	3.1171	99.6162	3.6946	11.6337	3.0739	25.2819	1.2578	15.8025	0.9695	3.8852	1.037	5.08	1.9673	16.6972	4.0524	25.5716	2.5046	5.6752	6.8806	53.5499	2.5021	3.0512
TAG	TAG50:3-FA18:2	nmol/mL	23.8748	11.1479	163.877	6.6891	9.3494	4.2415	2.3279	4.2062	7.1717	8.2905	19.975	19.028	8.7598	34.0002	4.7599	139.371	4.6092	13.9658	6.8734	42.3208	2.5011	20.8764	1.0534	4.4396	1.9061	8.8639	4.2274	33.3591	5.0481	53.1013	2.831	9.686	11.0453	75.3255	4.7117	3.1677
TAG	TAG50:3-FA18:3	nmol/mL	1.8457	0.5076	18.2566	0.5126	0.6336	0.2639	0.3281	0.1768	0.4615	1.0324	1.8851	1.4599	1.3423	2.1365	0.3733	7.8284	0.7705	1.3508	0.6208	6.4407	0.2194	2.2885	0.2237	0.4151	0.346	0.863	0.4078	3.8978	0.4605	4.9079	0.598	1.302	1.368	6.9449	0.452	0.434
TAG	TAG50:3-FA20:3	nmol/mL	0.4095	0.0731	0.7056	0.0626	0.0486	0.0279	0.0214	0.0308	0.0434	0.1379	0.146	0.0788	0.0799	0.1852	0.0385	0.3963	0.0426	0.0888	0.0495	0.2307	0.0221	0.5035	0.0151	0.0512	0.0163	0.1748	0.0612	0.4787	0.1078	0.3071	0.0258	0.2213	0.0896	0.7864	0.0999	0.0494
TAG	TAG50:4-FA14:0	nmol/mL	1.8341	0.3437	9.9319	0.3345	0.4723	0.3813	0.1725	0.461	0.8074	1.0815	1.7541	2.0104	0.3985	1.6222	0.2589	15.0295	0.6842	1.2492	0.4735	4.3515	0.2599	3.7992	0.4018	0.7617	0.2282	0.4499	0.3155	3.7929	0.4135	2.8434	0.6971	0.8288	2.7242	9.2068	0.4217	0.8885
TAG	TAG50:4-FA14:1	nmol/mL	1.2481	0.2643	7.5525	0.2773	0.3523	0.3224	0.1153	0.508	0.4957	0.708	1.2224	1.0789	0.3587	1.1214	0.1668	12.3532	0.3764	1.0101	0.1921	2.2733	0.2205	1.12	0.1861	0.4447	0.2042	0.3156	0.1496	1.207	0.361	2.1193	0.3425	0.4236	0.8695	3.3709	0.3733	0.3901
TAG	TAG50:4-FA16:0	nmol/mL	2.353	0.6223	17.1371	0.5522	1.3812	0.6769	0.2793	0.4974	1.0661	1.2269	3.1287	3.115	1.014	3.1176	0.4875	22.4543	0.9771	2.7017	1.2108	5.6696	0.3076	2.7682	0.2527	0.7407	0.4108	0.9741	0.5946	4.2243	0.4821	4.9503	0.5681	0.9707	1.982	8.5275	0.5794	0.6149
TAG	TAG50:4-FA16:1	nmol/mL	6.8918	2.3428	46.58	2.2348	6.5571	3.1159	0.6052	3.561	4.5071	2.9736	13.5367	11.8435	1.9981	11.3683	1.9483	92.4556	2.4197	9.6053	3.9064	12.6915	0.8818	7.2163	0.3608	2.5076	0.6971	2.4331	1.6455	8.704	1.0739	15.7231	1.7149	1.7589	3.7605	15.7089	1.3915	1.5041
TAG	TAG50:4-FA18:1	nmol/mL	2.1897	0.4417	14.4009	0.4697	1.0148	0.5749	0.204	0.754	0.8566	0.969	2.8121	2.5565	0.514	2.1479	0.3177	18.7074	1.0147	2.0349	0.6483	5.1825	0.2748	2.6475	0.3507	0.8879	0.2332	0.621	0.3275	2.8048	0.539	3.7573	0.752	0.7798	1.4573	7.3137	0.4253	0.8378
TAG	TAG50:4-FA18:2	nmol/mL	6.3263	1.7844	41.5828	1.5918	3.3038	1.795	0.613	2.4054	3.1396	2.6764	8.1466	7.6967	1.6249	8.2721	1.2004	58.7099	1.7086	5.0726	2.5057	12.3302	0.7871	7.719	0.4925	1.9757	0.4672	1.7508	1.2169	10.6056	1.2184	12.8266	1.38	2.3816	5.4735	22.1086	1.1764	1.5342
TAG	TAG50:4-FA18:3	nmol/mL	2.7396	0.6732	13.3047	0.7269	1.578	0.7941	0.2083	0.6073	1.2506	1.4782	3.7152	3.4771	0.9222	2.441	0.5946	20.6727	1.2245	2.8153	1.2731	6.0536	0.3029	3.598	0.4222	1.0026	0.4125	1.1113	0.5169	3.3024	0.4956	4.4402	1.0184	1.0618	1.7755	6.4284	0.6982	0.9448
TAG	TAG50:4-FA20:3	nmol/mL	0.2364	0.0357	0.3952	0.0435	0.0439	0.0376	0.0146	0.0289	0.046	0.0844	0.1246	0.0682	0.0619	0.0977	0.0229	0.3791	0.0388	0.0817	0.0455	0.1172	0.024	0.3883	0.0138	0.0366	0.0095	0.1035	0.0382	0.1576	0.0615	0.1464	0.0276	0.095	0.05	0.3684	0.065	0.047
TAG	TAG50:4-FA20:4	nmol/mL	1.8012	0.1839	3.4091	0.2543	0.1499	0.1313	0.0789	0.0823	0.2459	0.5274	0.5125	0.1746	0.4645	0.6354	0.109	1.0503	0.1636	0.2039	0.254	0.7804	0.087	1.5014	0.0679	0.15	0.1017	0.6444	0.2565	1.8697	0.2472	1.0067	0.0971	0.6257	0.355	2.2934	0.3722	0.1507
TAG	TAG50:5-FA14:0	nmol/mL	0.322	0.0622	1.6497	0.0628	0.1333	0.1204	0.0261	0.1083	0.2203	0.2883	0.4139	0.5439	0.07	0.2818	0.0609	3.6748	0.1949	0.3494	0.1537	1.1913	0.0572	0.9618	0.1626	0.2394	0.1184	0.1204	0.0864	0.637	0.0886	0.4627	0.2465	0.1313	0.7746	1.5874	0.1116	0.2833
TAG	TAG50:5-FA14:1	nmol/mL	0.4949	0.1187	2.5684	0.1305	0.1432	0.1445	0.0885	0.2413	0.2653	0.335	0.4966	0.4456	0.1606	0.3785	0.0778	4.8259	0.1837	0.4428	0.13	0.8839	0.1088	0.5296	0.1318	0.2129	0.1333	0.1435	0.0953	0.5598	0.1028	0.737	0.2133	0.1739	0.4877	1.0753	0.1989	0.2177
TAG	TAG50:5-FA16:0	nmol/mL	0.3972	0.0558	4.5547	0.0619	0.1624	0.1026	0.0461	0.086	0.2143	0.234	0.4675	0.4608	0.1476	0.6402	0.0437	2.9992	0.1726	0.434	0.22	1.2789	0.051	0.5195	0.0851	0.1629	0.147	0.1498	0.1178	0.9371	0.0984	1.0762	0.1218	0.1291	0.4861	2.205	0.1007	0.1701
TAG	TAG50:5-FA16:1	nmol/mL	0.8563	0.1481	4.8656	0.206	0.9334	0.5059	0.0659	0.4388	0.6827	0.4748	2.3911	1.9851	0.229	1.0263	0.2087	14.2279	0.4549	1.7884	0.6935	1.7953	0.115	1.105	0.1091	0.4895	0.1244	0.2823	0.2168	1.0787	0.1266	1.5189	0.4032	0.1932	0.6414	2.0325	0.1956	0.3854
TAG	TAG50:5-FA18:1	nmol/mL	0.4068	0.0982	4.1544	0.1052	0.1852	0.1513	0.0613	0.2149	0.2596	0.2522	0.6047	0.4885	0.1251	0.4844	0.0803	3.962	0.2251	0.4257	0.1438	0.8798	0.0862	0.453	0.1077	0.2356	0.0553	0.1112	0.0822	0.5305	0.0952	0.908	0.1862	0.0964	0.4073	1.6756	0.0982	0.2235
TAG	TAG50:5-FA18:2	nmol/mL	0.8558	0.1935	6.5069	0.2155	0.4141	0.301	0.1713	0.4411	0.5388	0.6003	1.2975	1.2397	0.3106	1.0877	0.1288	10.8263	0.4647	0.8976	0.5108	2.3178	0.1664	1.2636	0.1862	0.4549	0.1028	0.2447	0.1904	1.8832	0.1751	1.8577	0.4041	0.3136	1.3333	3.3078	0.2136	0.437
TAG	TAG50:5-FA18:3	nmol/mL	0.8287	0.1487	3.7247	0.2228	0.6036	0.42	0.0655	0.3849	0.6718	0.5639	1.7704	1.5964	0.1954	0.6885	0.1822	10.6274	0.4762	1.2692	0.6044	1.8814	0.1139	1.5978	0.2291	0.4934	0.1145	0.3036	0.1845	1.1243	0.1433	1.1571	0.5192	0.291	1.0747	2.0939	0.2212	0.504
TAG	TAG50:5-FA20:4	nmol/mL	1.0175	0.1004	1.8841	0.1429	0.1304	0.1498	0.0548	0.1003	0.2492	0.3157	0.4859	0.15	0.2443	0.3215	0.0701	0.9846	0.1212	0.1612	0.2607	0.3711	0.0674	1.0195	0.0487	0.1006	0.0414	0.3207	0.159	0.7168	0.107	0.4985	0.0864	0.2535	0.1902	0.913	0.2253	0.1335
TAG	TAG50:5-FA20:5	nmol/mL	0.2271	0.0279	1.6549	0.0207	0.112	0.0517	0.0084	0.0339	0.0418	0.1863	0.1803	0.3437	0.0331	0.3332	0.0361	1.0223	0.0658	0.2428	0.0786	1.6662	0.0402	0.4742	0.1283	0.2018	0.3912	0.1911	0.0919	0.309	0.1174	0.5259	0.1196	0.108	0.3831	1.6011	0.0721	0.0705
TAG	TAG50:6-FA20:4	nmol/mL	0.3956	0.0549	0.6407	0.077	0.0592	0.0776	0.0615	0.0595	0.1583	0.1549	0.1767	0.065	0.1158	0.0961	0.0318	0.4475	0.0569	0.101	0.093	0.1058	0.0477	0.2794	0.0391	0.0488	0.021	0.0901	0.0733	0.2334	0.0459	0.1415	0.0407	0.0636	0.152	0.3161	0.1026	0.0925
TAG	TAG51:0-FA16:0	nmol/mL	1.94	0.4621	8.7949	0.3031	0.2382	0.0826	0.1217	0.0764	0.1296	0.265	0.6751	0.3999	0.356	0.7702	0.1816	1.4536	0.3343	0.213	0.248	2.4515	0.0868	0.6375	0.095	0.1427	0.2276	0.8917	0.2143	1.5717	0.6278	2.0158	0.2009	1.2326	0.2444	4.5594	0.1388	0.0896
TAG	TAG51:0-FA17:0	nmol/mL	1.8816	0.3352	3.1257	0.2413	0.1746	0.0531	0.0965	0.0549	0.0823	0.1633	0.5182	0.2532	0.2025	0.4085	0.108	0.7578	0.2298	0.0882	0.1442	1.4279	0.0708	0.4081	0.0305	0.0575	0.1301	0.7243	0.1184	0.8597	0.468	0.9093	0.1128	0.9918	0.1447	2.4186	0.1008	0.0344
TAG	TAG51:0-FA18:0	nmol/mL	3.1724	0.4734	4.2622	0.3916	0.2759	0.0928	0.1661	0.0927	0.1126	0.2411	0.8893	0.3644	0.2526	0.5707	0.1464	1.0264	0.3671	0.1052	0.2642	1.5708	0.093	0.4874	0.0383	0.0791	0.1551	0.9327	0.1678	1.2098	0.5444	1.2746	0.2474	1.2441	0.2061	3.2089	0.115	0.0469
TAG	TAG51:1-FA15:0	nmol/mL	2.0572	0.2704	2.8784	0.2377	0.2215	0.1225	0.0769	0.1317	0.1269	0.2184	0.7823	0.4209	0.2083	0.5448	0.1646	1.2633	0.3646	0.2249	0.1832	1.2924	0.1244	0.547	0.099	0.1355	0.112	0.709	0.1306	0.7754	0.4941	0.7867	0.2093	0.8738	0.2024	2.4078	0.1972	0.1135
TAG	TAG51:1-FA16:0	nmol/mL	6.5412	1.8562	21.7333	0.8687	0.9215	0.246	0.3353	0.2656	0.3456	0.7492	2.1838	1.506	0.9925	2.5504	0.7324	5.4523	1.0574	0.8193	0.5749	7.1616	0.3328	2.1524	0.1396	0.3779	0.6537	3.3439	0.4941	4.0346	2.3914	5.2575	0.4142	4.0538	0.5339	12.1684	0.6179	0.2018
TAG	TAG51:1-FA17:0	nmol/mL	5.65	1.498	13.9734	0.7017	0.8088	0.2265	0.239	0.2182	0.2801	0.5928	2.0607	1.3275	0.7883	1.9982	0.5719	4.4553	0.9434	0.7054	0.5157	5.785	0.283	1.8004	0.1114	0.2993	0.5342	2.9113	0.3638	2.982	2.0121	3.6969	0.3593	3.4966	0.4662	9.3056	0.5144	0.1786
TAG	TAG51:1-FA18:0	nmol/mL	3.1269	0.4748	4.7484	0.4354	0.3668	0.1349	0.1256	0.1221	0.1406	0.2746	1.2036	0.5699	0.3159	0.77	0.2217	1.7964	0.4502	0.2013	0.281	1.9458	0.1061	0.8306	0.066	0.1337	0.1647	1.1773	0.1678	1.2286	0.8636	1.3765	0.3103	1.4185	0.2164	4.01	0.2053	0.0889
TAG	TAG51:1-FA18:1	nmol/mL	8.6017	1.8757	17.6665	1.0093	1.1326	0.3938	0.2993	0.3425	0.4011	0.9013	3.1168	1.8832	1.0127	2.5872	0.7964	6.4359	1.3734	1.0271	0.6866	6.9891	0.4108	2.343	0.1891	0.506	0.692	3.6124	0.4928	3.9181	2.7026	4.6578	0.6298	4.5891	0.6235	12.2102	0.6939	0.2909
TAG	TAG51:2-FA15:0	nmol/mL	5.4788	0.8223	9.5155	0.8123	0.8672	0.5955	0.2469	0.6451	0.6559	0.9643	2.8082	1.9509	0.6515	1.9704	0.6594	6.8659	1.6685	1.2973	0.7692	4.1984	0.5434	2.0637	0.4568	0.8214	0.4163	2.222	0.406	2.5138	1.3965	2.4231	0.64	2.1675	0.7951	7.235	0.8754	0.5138
TAG	TAG51:2-FA16:0	nmol/mL	7.9105	3.0115	20.1477	1.4125	1.8384	0.4877	0.5633	0.6332	0.6416	1.0527	2.9224	2.4025	1.1624	3.4498	1.0448	10.5375	1.2078	1.504	1.0126	6.7994	0.4855	2.8728	0.171	0.6068	0.8765	4.3409	0.5903	4.8677	2.5604	5.159	0.5169	4.3914	0.9071	12.9969	0.8613	0.2991
TAG	TAG51:2-FA16:1	nmol/mL	3.0875	0.7787	6.4794	0.4079	0.8223	0.2616	0.0978	0.3023	0.2978	0.3723	1.713	1.2181	0.2845	1.1338	0.3601	4.7681	0.551	0.5984	0.4441	2.3335	0.1587	1.0969	0.0632	0.2393	0.2461	1.3664	0.2318	1.1917	0.8477	1.7887	0.2261	1.1086	0.2302	3.8414	0.3209	0.1296
TAG	TAG51:2-FA17:0	nmol/mL	6.1852	1.897	12.4427	0.7512	1.0801	0.3987	0.3818	0.3951	0.4771	0.7608	2.6972	1.8818	0.811	2.3323	0.6058	7.6091	1.0435	1.0166	0.8714	4.6726	0.3535	2.2253	0.1167	0.3633	0.5566	2.5297	0.4661	3.201	1.7041	3.5513	0.3707	2.8306	0.6747	7.376	0.6359	0.198
TAG	TAG51:2-FA18:0	nmol/mL	1.6851	0.2801	2.7102	0.223	0.25	0.11	0.148	0.1123	0.1265	0.1788	0.7517	0.3935	0.1945	0.5451	0.1246	1.7258	0.2996	0.171	0.2549	0.9787	0.0978	0.5714	0.0635	0.1106	0.0984	0.4436	0.1358	0.8343	0.3319	0.7819	0.1898	0.5897	0.2052	2.1065	0.1196	0.0553
TAG	TAG51:2-FA18:1	nmol/mL	14.3054	3.4853	26.1475	2.2426	3.2972	1.321	0.4593	1.2525	1.2676	2.0746	7.5848	5.1849	1.3514	4.9583	1.9643	20.379	3.2055	3.3838	1.6397	12.2635	0.9005	5.1046	0.5215	1.8447	1.3237	6.7588	0.8758	6.0424	4.3316	6.889	1.397	6.415	1.3172	21.0038	1.5275	0.9756
TAG	TAG51:2-FA18:2	nmol/mL	5.1008	1.4267	10.9093	0.6433	0.6347	0.278	0.4194	0.2651	0.39	0.6798	2.0446	1.2729	0.7126	1.9475	0.3835	5.3529	0.9271	0.6364	0.8261	4.1271	0.3225	1.7528	0.13	0.3228	0.4764	1.7958	0.4323	3.3213	1.1777	3.0385	0.4315	2.6589	0.7352	7.1602	0.4676	0.1798
TAG	TAG51:3-FA15:0	nmol/mL	5.4433	0.9739	10.5104	0.8758	1.1174	0.9252	0.3283	1.0327	1.1122	1.3996	3.2714	2.7017	0.7277	2.7666	0.655	12.056	2.0353	1.662	1.4492	4.2211	0.7596	2.614	0.5754	1.1455	0.5263	2.0934	0.5823	3.8553	1.0292	2.7068	0.8421	2.08	1.4627	7.8252	1.1346	0.6376
TAG	TAG51:3-FA16:0	nmol/mL	3.6347	2.1908	7.7176	1.5457	1.698	0.9171	1.5978	1.1	1.5822	1.517	2.1785	1.838	1.2689	2.3941	1.1287	7.8118	1.5317	1.5665	1.1492	3.0373	1.2765	2.5069	0.9668	1.2225	1.1993	2.6032	1.1235	3.0215	1.5357	2.6443	1.0171	2.4316	1.2161	5.8824	0.835	0.8258
TAG	TAG51:3-FA16:1	nmol/mL	2.8936	0.8468	5.8996	0.6124	1.2475	0.4086	0.1404	0.5448	0.4266	0.4638	2.0935	1.533	0.2676	1.2871	0.4483	7.8024	0.6133	1.0137	0.6022	2.1203	0.1828	1.2293	0.078	0.3862	0.2648	1.1301	0.2728	1.3759	0.7008	1.6229	0.2818	0.8735	0.3524	3.6716	0.3022	0.1595
TAG	TAG51:3-FA17:0	nmol/mL	1.733	0.5368	3.1773	0.2079	0.4723	0.1716	0.0914	0.2165	0.2382	0.2804	1.0826	0.8083	0.1694	0.768	0.1637	4.0122	0.4469	0.445	0.4385	1.4533	0.1343	0.8054	0.055	0.1684	0.1836	0.6203	0.1655	0.9564	0.3485	0.9078	0.1805	0.6655	0.3094	1.8695	0.2099	0.0994
TAG	TAG51:3-FA18:1	nmol/mL	6.7288	2.0947	14.0661	1.7164	2.4809	1.4421	1.0912	1.7209	1.9949	2.1438	5.4941	4.1072	1.1349	3.4328	1.3287	17.736	2.337	2.6667	1.7792	6.357	1.0797	3.6284	0.843	1.9688	1.1706	3.067	1.2052	4.6863	1.8115	4.1497	1.4514	3.0974	1.8002	11.4566	1.3211	1.2053
TAG	TAG51:3-FA18:2	nmol/mL	7.6499	2.4537	15.4337	1.2632	1.8858	0.9291	0.5219	1.0032	1.0759	1.5905	4.5115	3.6523	0.9035	3.6148	1.0098	17.2144	1.8407	2.016	1.8681	6.4917	0.7093	3.3737	0.2932	1.1851	0.7986	2.9522	0.7216	5.1511	1.5822	4.287	0.966	3.1297	1.4758	11.9867	0.9666	0.5868
TAG	TAG51:3-FA18:3	nmol/mL	0.4495	0.0992	0.7788	0.0786	0.1183	0.0547	0.0492	0.0501	0.0625	0.1398	0.3242	0.2095	0.0847	0.1328	0.0662	0.7683	0.1879	0.1357	0.1336	0.6649	0.0467	0.2697	0.0484	0.0705	0.0993	0.1737	0.057	0.2872	0.1036	0.237	0.1305	0.2551	0.1206	0.5958	0.0736	0.0595
TAG	TAG51:4-FA15:0	nmol/mL	2.2542	0.4333	3.7187	0.3168	0.4249	0.42	0.2205	0.4518	0.5961	0.7054	1.427	1.1236	0.3716	0.9863	0.2129	5.0497	0.9076	0.674	0.9618	1.7128	0.3801	1.1629	0.3122	0.522	0.2589	0.6794	0.2947	1.7482	0.2705	1.008	0.4611	0.6881	0.8753	2.5417	0.5088	0.2954
TAG	TAG51:4-FA16:0	nmol/mL	0.6591	0.2501	1.4584	0.2054	0.2757	0.1725	0.2127	0.1836	0.2527	0.3083	0.4826	0.4076	0.2276	0.4424	0.138	1.7774	0.2725	0.3024	0.2193	0.7506	0.1852	0.4874	0.1728	0.2002	0.206	0.3507	0.2016	0.636	0.1715	0.4994	0.1712	0.3139	0.2965	1.1585	0.1411	0.1433
TAG	TAG51:4-FA16:1	nmol/mL	0.921	0.3445	1.9923	0.2359	0.7044	0.2267	0.0795	0.3348	0.2344	0.2244	0.9842	0.8293	0.1132	0.5694	0.1991	4.6367	0.2519	0.5632	0.3543	0.8547	0.0952	0.5201	0.046	0.2332	0.1215	0.3583	0.1283	0.6422	0.1884	0.5909	0.1812	0.2536	0.2112	1.3843	0.1228	0.0979
TAG	TAG51:4-FA18:1	nmol/mL	0.7463	0.2346	2.1125	0.1953	0.4072	0.2238	0.1582	0.2539	0.2784	0.3464	0.9367	0.7395	0.1758	0.4856	0.1601	3.3123	0.5014	0.5912	0.3497	1.2715	0.1655	0.6018	0.2128	0.4486	0.1728	0.3545	0.1972	0.7133	0.2128	0.5835	0.3533	0.3134	0.3422	1.6641	0.1984	0.2668
TAG	TAG51:4-FA18:2	nmol/mL	2.952	0.8707	6.9293	0.568	1.0457	0.5661	0.3654	0.7214	0.7639	0.9037	2.4987	2.0361	0.4382	1.8139	0.4314	10.4311	0.8862	1.0569	1.3375	2.8396	0.4375	1.6074	0.1869	0.8138	0.3258	0.8912	0.4221	2.8985	0.4413	2.0242	0.6612	0.979	1.0948	4.9882	0.3977	0.3827
TAG	TAG51:4-FA18:3	nmol/mL	0.8	0.1549	1.3321	0.1185	0.3222	0.1614	0.0544	0.1281	0.1778	0.2631	0.8172	0.5995	0.1137	0.273	0.1289	2.6205	0.4515	0.4203	0.3329	1.2553	0.0922	0.5911	0.1091	0.2579	0.1641	0.3468	0.0781	0.4548	0.1519	0.3991	0.3146	0.3641	0.2624	0.997	0.146	0.1817
TAG	TAG51:4-FA20:4	nmol/mL	1.7098	0.1149	1.1621	0.132	0.073	0.0579	0.0499	0.0351	0.1116	0.1544	0.3924	0.0778	0.215	0.1629	0.0373	0.3147	0.1377	0.0694	0.1972	0.4237	0.0502	0.388	0.0237	0.0502	0.0694	0.4838	0.1237	0.5076	0.1189	0.387	0.0571	0.3552	0.1011	0.8242	0.1209	0.0374
TAG	TAG51:5-FA18:2	nmol/mL	0.3292	0.1064	1.0163	0.0915	0.1763	0.1056	0.0693	0.1296	0.1372	0.1835	0.4279	0.4103	0.0786	0.2708	0.0605	1.9476	0.2131	0.2206	0.2915	0.5551	0.0827	0.3068	0.0793	0.2133	0.0712	0.111	0.0817	0.4419	0.0571	0.2839	0.1984	0.1117	0.2468	0.7241	0.095	0.1096
TAG	TAG51:5-FA18:3	nmol/mL	0.3333	0.0686	0.648	0.0557	0.1798	0.1147	0.0328	0.1039	0.1494	0.1783	0.505	0.3888	0.055	0.1488	0.0684	1.8075	0.2298	0.2542	0.2813	0.5454	0.0572	0.3035	0.0758	0.1855	0.072	0.1284	0.0575	0.3057	0.0608	0.2199	0.1989	0.1365	0.1896	0.4552	0.0702	0.1306
TAG	TAG52:0-FA16:0	nmol/mL	8.7293	2.7562	39.5928	3.039	1.5711	0.2735	0.8534	0.4096	0.4557	1.2705	3.4608	2.4389	2.5602	6.1812	1.1022	6.1879	1.3895	0.5456	0.9344	9.7796	0.3397	2.8305	0.1392	0.2994	0.4887	3.0846	0.9205	9.3771	2.4549	13.0035	0.6283	4.4494	0.791	19.7241	0.7454	0.2426
TAG	TAG52:0-FA18:0	nmol/mL	18.7516	5.3238	62.6208	7.3105	3.3512	0.5779	2.0435	0.89	0.9933	2.6371	8.4457	4.4473	4.7266	10.4358	2.0282	11.467	2.7823	0.8168	2.1272	15.9192	0.6386	4.7107	0.2197	0.5308	0.8806	5.7353	1.976	18.0111	3.9564	21.9758	1.3136	8.1849	1.678	35.8462	1.1773	0.412
TAG	TAG52:0-FA20:0	nmol/mL	0.2213	0.0641	2.7371	0.0538	0.0268	0.0134	0.0244	0.014	0.0289	0.0526	0.0956	0.0613	0.1005	0.2017	0.0297	0.2048	0.0452	0.0464	0.0344	0.8131	0.0126	0.1199	0.0257	0.0254	0.0387	0.1124	0.0439	0.3808	0.0603	0.6529	0.0403	0.1215	0.0318	1.1664	0.0314	0.0234
TAG	TAG52:1-FA16:0	nmol/mL	46.7345	25.3435	280.873	16.5023	14.0065	2.8182	4.5638	4.0495	4.0389	10.9443	23.8175	25.5368	17.6757	51.9801	12.0716	74.4512	12.5221	9.0504	7.3345	70.7703	3.2985	21.0591	1.3247	4.2149	3.8904	22.1423	6.1748	58.5643	17.7387	90.4025	4.8152	27.8606	5.0248	133.671	7.3329	3.3119
TAG	TAG52:1-FA16:1	nmol/mL	2.1597	0.6861	10.1489	0.8059	0.757	0.1874	0.1908	0.1941	0.2069	0.332	1.5806	1.0233	0.5472	1.6762	0.3654	3.4047	0.4555	0.3665	0.3015	2.5546	0.101	0.8379	0.0514	0.1293	0.1136	0.7678	0.2459	1.909	0.6615	3.4395	0.2285	0.7923	0.2007	4.4982	0.2505	0.1145
TAG	TAG52:1-FA18:0	nmol/mL	46.5369	21.3603	265.311	17.6011	11.9895	2.535	4.851	3.1665	3.466	9.1783	24.3007	21.4406	17.4649	46.192	9.786	61.224	10.4151	7.1566	6.3036	66.2439	2.7094	20.2382	1.1659	3.0849	3.1911	20.3193	5.7652	57.7824	16.5959	85.0438	4.4874	25.641	4.9774	134.453	6.0212	2.5588
TAG	TAG52:1-FA18:1	nmol/mL	60.8682	33.0103	344.463	23.39	20.0756	4.2756	5.8608	5.8821	5.7467	14.8776	35.0687	35.1702	22.4252	65.3465	16.9795	104.35	17.1225	14.4325	10.4466	89.8331	4.68	25.7959	1.8946	6.442	5.0909	27.5988	7.9509	74.6903	20.5961	110.651	7.0817	33.4947	6.6129	173.434	9.3126	4.8973
TAG	TAG52:1-FA20:0	nmol/mL	0.1743	0.0732	1.689	0.0431	0.0421	0.0197	0.0154	0.0185	0.0278	0.0473	0.1324	0.0786	0.0574	0.169	0.0422	0.2815	0.0415	0.0655	0.0396	0.6104	0.0157	0.1057	0.043	0.0351	0.0361	0.0887	0.0362	0.2317	0.0647	0.4026	0.0344	0.0747	0.023	0.843	0.0332	0.0248
TAG	TAG52:1-FA20:1	nmol/mL	0.3397	0.2093	4.0969	0.099	0.0927	0.0263	0.0406	0.0266	0.0283	0.0887	0.1865	0.1613	0.2015	0.4677	0.0733	0.7517	0.0786	0.1825	0.0329	1.7316	0.0272	0.2515	0.0248	0.0747	0.0459	0.1627	0.077	0.9227	0.1628	1.1417	0.0435	0.1951	0.0727	3.5947	0.0756	0.036
TAG	TAG52:2-FA14:0	nmol/mL	0.1311	0.073	0.6981	0.0399	0.0472	0.0237	0.0112	0.0213	0.0247	0.0581	0.0941	0.076	0.0319	0.109	0.0365	0.4145	0.058	0.1094	0.0163	0.5293	0.0167	0.1792	0.0314	0.0647	0.0193	0.045	0.0207	0.2123	0.0665	0.1889	0.0273	0.0673	0.0565	1.1324	0.0337	0.0277
TAG	TAG52:2-FA16:0	nmol/mL	196.614	149.587	881.671	84.6294	96.1598	20.1312	24.1034	31.0222	29.1221	67.2136	132.114	155.161	70.9862	254.704	76.737	485.693	77.5187	71.9339	54.8953	270.961	22.3198	92.4982	8.3115	35.1325	22.4024	90.6876	32.4938	242.633	62.5741	337.233	29.5057	95.8871	28.3052	439.811	36.6642	24.2336
TAG	TAG52:2-FA16:1	nmol/mL	14.5002	6.1895	73.2411	5.2795	7.6954	1.8947	1.0745	2.4695	2.0069	3.2633	12.4294	11.0773	3.5643	14.0516	4.2571	41.9259	4.3955	5.5453	2.7165	18.0456	1.0359	6.9533	0.4904	2.1156	0.9117	5.0416	1.8428	12.7082	4.5408	23.1141	2.1174	4.9365	1.5739	30.776	2.1662	1.4169
TAG	TAG52:2-FA18:0	nmol/mL	47.0168	25.6301	236.068	16.527	13.8211	3.3923	7.776	4.1603	4.7306	10.519	27.1942	23.931	16.2711	51.2313	9.0615	91.674	10.4221	9.0146	8.8595	51.8367	3.1664	22.6147	1.144	3.4854	3.2276	15.6388	6.5892	63.9141	12.4117	77.2015	4.3255	20.7287	7.1436	106.816	6.5132	2.3849
TAG	TAG52:2-FA18:1	nmol/mL	316.023	237.054	1228.37	145.481	166.767	36.8661	34.8766	53.9033	47.7495	115.021	242.139	262.379	114.751	387.629	132.129	754.2	130.029	134.688	87.9326	443.964	37.5643	141.418	14.7998	61.8888	37.4757	151.875	51.8137	365.508	106.188	519.016	52.8304	149.157	44.7554	669.087	63.6616	43.7075
TAG	TAG52:2-FA18:2	nmol/mL	42.493	29.2552	233.559	15.9784	13.6331	3.3566	8.6645	4.9642	5.6277	13.2826	24.4554	25.9333	17.6479	55.4144	9.6713	96.4842	11.8819	9.1673	12.7887	54.5695	4.0498	21.0553	1.2905	4.6626	3.9593	15.8578	7.4914	71.9852	10.3651	78.7095	5.0636	20.8718	8.3151	108.719	6.88	3.0507
TAG	TAG52:2-FA20:0	nmol/mL	0.1566	0.1003	1.0356	0.0579	0.0778	0.0254	0.0155	0.0255	0.0264	0.0523	0.1107	0.1157	0.0584	0.1866	0.0514	0.4293	0.0595	0.0753	0.0583	0.3254	0.02	0.0931	0.0321	0.039	0.0251	0.0667	0.0448	0.2307	0.0471	0.3233	0.0367	0.0607	0.0352	0.4779	0.0291	0.0264
TAG	TAG52:2-FA20:1	nmol/mL	0.4503	0.3271	2.8517	0.1693	0.1869	0.0672	0.0442	0.056	0.0679	0.1512	0.3179	0.2952	0.1377	0.4867	0.121	1.8559	0.112	0.3879	0.0528	1.4481	0.0531	0.4247	0.0365	0.1461	0.0475	0.1785	0.0793	0.6393	0.2086	0.9244	0.0627	0.1883	0.1049	2.7094	0.1237	0.0638
TAG	TAG52:2-FA20:2	nmol/mL	0.3931	0.2267	2.4071	0.1293	0.1179	0.0367	0.0674	0.0345	0.0457	0.1179	0.2274	0.1805	0.2563	0.4566	0.0761	0.7392	0.0754	0.1666	0.067	0.7515	0.0411	0.3498	0.0167	0.059	0.0346	0.2058	0.108	0.7864	0.1431	0.892	0.0415	0.2146	0.1572	2.6018	0.1119	0.0339
TAG	TAG52:3-FA14:0	nmol/mL	0.2507	0.0887	0.7341	0.0744	0.0785	0.0327	0.0198	0.0371	0.0375	0.1034	0.1564	0.1256	0.0469	0.1634	0.0482	0.8925	0.0753	0.1405	0.0383	0.4223	0.0264	0.3643	0.033	0.0698	0.0205	0.066	0.0367	0.3462	0.0772	0.2763	0.0443	0.1046	0.1223	1.3295	0.0627	0.0558
TAG	TAG52:3-FA16:0	nmol/mL	213.314	227.444	959.075	102.927	125.594	30.038	46.9339	50.8351	50.6339	112.661	167.558	222.526	92.6081	365.802	86.2498	754.203	101.03	90.7063	118.265	297.782	37.8225	117.956	10.6553	51.4641	31.4537	86.9825	49.5446	368.433	51.0728	405.282	42.8718	96.8377	62.4345	473.887	48.3719	30.8269
TAG	TAG52:3-FA16:1	nmol/mL	51.0506	27.1858	261.468	24.7669	44.0814	11.6023	5.0594	18.8931	12.6308	18.6679	70.1889	64.3124	11.5771	60.2994	22.7803	239.763	27.4945	36.3519	18.8688	73.6565	5.7276	24.7736	3.193	17.3807	4.5224	18.4005	8.7228	50.3887	13.6665	83.6206	15.1082	14.9011	7.8712	106.702	8.4083	10.8893
TAG	TAG52:3-FA18:0	nmol/mL	10.0426	4.8437	52.4479	3.9421	5.3445	1.4468	1.6789	2.0128	1.7326	3.2944	10.0875	8.9744	3.1453	11.9877	2.3895	42.1468	3.6906	3.9199	3.2158	13.4554	0.9706	6.7817	0.4846	1.3672	0.8572	3.0111	1.7892	13.9759	2.2987	16.5577	1.8928	3.5479	2.6589	23.6225	1.675	0.9822
TAG	TAG52:3-FA18:1	nmol/mL	272.396	253.498	1124.46	135.022	183.208	48.0434	50.1092	72.6809	66.917	130.49	270.864	291.636	102.593	414.964	114.237	913.898	133.222	149.502	131.552	367.899	42.2909	141.558	14.0784	72.6584	35.3696	110.628	57.1361	415.798	69.8647	477.331	60.315	108.964	66.6686	577.257	59.1602	44.0971
TAG	TAG52:3-FA18:2	nmol/mL	193.563	196.485	910.425	90.6924	109.767	26.9425	40.3927	44.8802	43.7288	96.5813	161.229	192.774	83.9844	320.288	73.3838	655.946	86.142	81.5901	105.209	278.89	32.8145	105.734	9.3621	44.364	26.8048	77.0337	44.0064	339.625	45.5161	375.524	38.0182	88.3225	51.6494	449.278	43.277	26.6077
TAG	TAG52:3-FA18:3	nmol/mL	3.0636	1.4524	16.8923	1.175	1.802	0.4608	0.6975	0.589	0.7879	1.8455	3.5778	3.5405	1.4994	3.4072	0.9973	12.8969	2.2978	1.6831	1.804	7.0849	0.4546	2.8654	0.3805	0.8339	0.6309	1.2883	0.7041	5.791	0.7719	5.5018	1.3618	1.7456	1.2998	8.0839	0.7705	0.8146
TAG	TAG52:3-FA20:0	nmol/mL	0.6037	0.6263	3.4145	0.2539	0.3481	0.0824	0.1295	0.1475	0.1478	0.2972	0.4849	0.5968	0.262	0.9962	0.2513	2.3688	0.2484	0.2813	0.3446	0.8867	0.1053	0.3279	0.0413	0.139	0.0947	0.2287	0.1286	1.1292	0.13	1.1894	0.1201	0.2481	0.1763	1.5457	0.1353	0.0988
TAG	TAG52:3-FA20:1	nmol/mL	0.2578	0.1618	1.3769	0.1054	0.1449	0.0583	0.0401	0.0733	0.0679	0.1258	0.2766	0.2347	0.0721	0.3542	0.0799	1.4955	0.1046	0.247	0.0924	0.6035	0.043	0.2808	0.0306	0.1115	0.0324	0.0935	0.0537	0.4239	0.1008	0.4514	0.0545	0.0943	0.1	1.2427	0.0707	0.0549
TAG	TAG52:3-FA20:2	nmol/mL	0.7035	0.4403	2.7876	0.3208	0.2997	0.1077	0.0904	0.1098	0.1317	0.258	0.5464	0.4632	0.2334	0.8181	0.1953	2.3796	0.1882	0.3734	0.1947	0.8503	0.0704	0.6993	0.0297	0.1554	0.0584	0.3258	0.1665	0.8876	0.217	1.0764	0.0882	0.2689	0.2138	2.5257	0.2158	0.1101
TAG	TAG52:3-FA20:3	nmol/mL	1.741	0.4652	4.9206	0.5296	0.2418	0.094	0.1785	0.0688	0.1619	0.3636	0.6612	0.3299	0.8798	1.1829	0.1899	1.4994	0.2088	0.345	0.1902	1.2041	0.0918	1.0187	0.0356	0.1284	0.0691	0.7563	0.2839	1.862	0.3913	1.9827	0.0997	0.911	0.2717	3.7299	0.3341	0.1193
TAG	TAG52:3-FA22:1	nmol/mL	0.159	0.1431	0.8506	0.0839	0.1029	0.0269	0.0365	0.0452	0.0419	0.0781	0.1605	0.1711	0.0652	0.2302	0.0627	0.6848	0.0799	0.1053	0.0952	0.2555	0.0353	0.0919	0.0161	0.0357	0.0257	0.0691	0.0481	0.2597	0.0442	0.2835	0.0358	0.0629	0.0327	0.3809	0.0344	0.0302
TAG	TAG52:4-FA14:0	nmol/mL	0.5278	0.1042	0.9515	0.1335	0.118	0.0623	0.0363	0.0597	0.0787	0.1926	0.3111	0.189	0.0986	0.2929	0.0617	1.1864	0.124	0.198	0.0932	0.45	0.0408	0.7786	0.0419	0.1251	0.0361	0.1648	0.0834	0.6551	0.1246	0.3712	0.0694	0.1912	0.2026	1.4849	0.1373	0.134
TAG	TAG52:4-FA16:0	nmol/mL	68.644	83.7167	387.464	30.5746	45.1477	12.6157	25.466	21.7044	25.5672	48.55	67	90.3242	35.814	135.116	25.4378	366.134	41.3053	34.566	71.8608	116.082	17.937	47.9398	5.2316	22.1658	13.7069	23.8894	21.6576	170.288	12.1228	143.491	22.135	28.4613	34.9752	169.23	18.3982	13.5598
TAG	TAG52:4-FA16:1	nmol/mL	48.4216	32.0327	279.898	24.2669	58.7257	15.9026	8.6543	29.9328	21.0241	28.431	86.2517	91.7506	12.4318	84.306	23.3356	362.291	34.8643	45.4942	40.7253	81.0432	8.7858	28.6825	4.0103	24.8707	5.706	15.404	12.5881	79.6855	9.2957	92.6852	23.7507	13.3565	15.1994	112.075	9.6137	13.744
TAG	TAG52:4-FA18:0	nmol/mL	1.1703	0.351	5.5889	0.336	0.7592	0.2408	0.1876	0.2652	0.2473	0.4724	1.5324	1.3774	0.3237	1.1712	0.2454	6.4668	0.6896	0.7119	0.5315	1.9873	0.1219	0.9626	0.1389	0.2705	0.163	0.3397	0.217	1.6744	0.2644	1.6349	0.3614	0.4113	0.4884	3.2296	0.221	0.2237
TAG	TAG52:4-FA18:1	nmol/mL	56.7093	39.6154	330.9	26.6993	64.6576	18.3074	10.2901	30.122	23.2195	34.5895	101.053	106.26	16.1931	93.3398	26.7247	419.944	44.7858	56.5027	46.6461	108.939	10.7362	38.2979	5.5972	27.8462	8.6549	19.2613	14.2603	93.4152	11.0267	107.704	27.7548	17.1472	21.016	138.942	12.2059	16.8317
TAG	TAG52:4-FA18:2	nmol/mL	130.338	148.805	693.568	61.7065	96.6906	27.4901	44.3207	50.7976	49.9333	83.7535	148.709	169.748	59.5302	251.777	48.5814	642.103	69.436	69.8679	130.26	202.592	30.1649	80.0981	7.5385	43.2763	18.9253	44.2733	39.3089	294.788	22.6858	272.472	38.9815	51.4595	56.8658	302.042	30.8051	22.8396
TAG	TAG52:4-FA18:3	nmol/mL	16.6921	10.2498	93.3886	6.8956	14.6642	4.2929	3.3086	5.1865	6.8538	12.8234	24.3069	28.7784	8.3627	21.6942	7.9819	110.34	17.277	15.699	15.6307	43.0797	3.8508	15.7165	2.8516	7.7659	4.534	7.2341	4.5391	30.9003	3.5532	31.1749	9.9602	8.0449	8.5379	41.3757	5.1802	7.0059
TAG	TAG52:4-FA20:0	nmol/mL	0.5171	0.6738	3.1095	0.2276	0.3746	0.098	0.1844	0.1754	0.1969	0.3726	0.4651	0.6652	0.2704	1.0709	0.1874	2.8608	0.3	0.2773	0.5756	0.9115	0.1311	0.3634	0.0437	0.1644	0.1062	0.1665	0.1693	1.3343	0.1007	1.111	0.1656	0.2257	0.274	1.3007	0.1291	0.0993
TAG	TAG52:4-FA20:2	nmol/mL	0.2997	0.1663	1.0512	0.1328	0.1667	0.0832	0.0523	0.0851	0.1039	0.1535	0.3208	0.2881	0.0898	0.3095	0.0943	1.4193	0.1032	0.2194	0.1486	0.3471	0.0502	0.3425	0.03	0.1064	0.0354	0.1144	0.0875	0.4232	0.0703	0.4077	0.0633	0.0963	0.1498	0.963	0.0926	0.0718
TAG	TAG52:4-FA20:3	nmol/mL	2.2165	0.5262	4.6591	0.6917	0.5741	0.2792	0.128	0.2057	0.413	0.6325	1.3414	0.6582	0.6742	1.5459	0.3217	3.7464	0.3588	0.7094	0.4997	1.1959	0.174	1.9236	0.0704	0.3129	0.0851	0.8833	0.4386	1.9765	0.5161	2.1554	0.1632	0.7781	0.3701	3.4739	0.5769	0.3
TAG	TAG52:4-FA20:4	nmol/mL	13.9953	1.7523	31.2377	2.9774	0.893	0.575	1.4431	0.3346	1.233	2.1006	4.1571	1.1035	5.923	4.9655	0.6739	4.6818	0.9478	0.9401	1.734	4.7498	0.5048	4.0201	0.1662	0.4901	0.5176	3.4892	1.8123	12.6096	1.2653	10.2649	0.4258	3.5626	1.3791	15.6945	1.4143	0.4728
TAG	TAG52:4-FA22:1	nmol/mL	0.2466	0.2092	1.3899	0.1032	0.2318	0.0691	0.057	0.1117	0.0939	0.1571	0.3256	0.3601	0.0992	0.4009	0.1037	1.6547	0.1721	0.2087	0.2019	0.4434	0.0579	0.1691	0.0238	0.0971	0.0458	0.08	0.0763	0.453	0.0569	0.4612	0.0995	0.0904	0.0954	0.5755	0.0509	0.066
TAG	TAG52:4-FA22:4	nmol/mL	0.2241	0.0804	0.4921	0.0457	0.0442	0.0199	0.0276	0.0266	0.0411	0.0929	0.093	0.0817	0.0562	0.1472	0.0294	0.3437	0.0518	0.0462	0.0664	0.1608	0.0242	0.2284	0.0132	0.0343	0.0181	0.0939	0.0608	0.3594	0.0504	0.1944	0.0228	0.0758	0.0614	0.3716	0.085	0.0281
TAG	TAG52:5-FA14:0	nmol/mL	0.5886	0.0869	1.4955	0.145	0.1614	0.1178	0.0351	0.0796	0.1489	0.3322	0.4432	0.261	0.15	0.3655	0.0742	1.6886	0.1482	0.272	0.1648	0.7202	0.0601	1.0585	0.1025	0.215	0.1012	0.202	0.1352	0.9305	0.1414	0.4429	0.0874	0.2065	0.3902	2.0591	0.1663	0.2091
TAG	TAG52:5-FA16:0	nmol/mL	8.7624	5.8598	51.3534	3.4938	8.3228	2.8475	2.7974	3.4187	5.3767	9.0315	13.804	18.7599	4.7311	13.3653	3.8586	83.3895	10.081	9.0465	13.7363	24.3251	2.9189	10.123	1.8475	5.3565	3.698	3.7792	3.3106	20.7955	1.5418	17.3147	6.451	3.8984	9.0456	23.1444	3.1034	4.0681
TAG	TAG52:5-FA16:1	nmol/mL	14.8391	11.0395	92.9578	7.2285	20.4766	6.4949	4.1316	13.3554	10.5959	12.4368	32.7494	36.8752	4.8715	28.0906	6.9975	159.629	14.2517	16.5312	25.2304	31.2675	4.2566	12.0048	2.0403	10.5253	2.5835	4.7193	5.4881	34.2985	2.1794	30.6057	12.2593	4.1564	8.4437	33.3164	3.541	6.143
TAG	TAG52:5-FA18:1	nmol/mL	5.5222	2.6681	34.2424	2.2862	8.4222	2.9084	1.0692	3.7028	3.3364	4.3524	15.3341	16.1878	1.5416	7.7517	2.4096	67.0231	7.21	9.3523	7.0384	16.0263	1.2987	5.4682	1.2757	4.7095	1.2782	1.9946	1.6997	9.9575	1.1	9.7601	5.2418	1.5601	3.4846	16.3129	1.3978	3.2433
TAG	TAG52:5-FA18:2	nmol/mL	23.3304	19.4632	158.47	11.0323	29.1864	9.0027	7.9814	18.6884	16.3983	21.0358	45.1605	53.383	8.8908	46.9499	10.3294	235.685	21.2008	21.3608	42.6272	52.7377	7.1969	19.4626	2.9136	14.5705	4.559	7.3162	8.9102	61.8588	3.3949	53.1032	16.4966	7.8032	16.2972	58.1436	5.7489	8.5105
TAG	TAG52:5-FA18:3	nmol/mL	13.8154	7.7402	70.7877	5.7941	15.3858	5.4242	3.4209	6.6932	9.1537	13.2535	26.9674	30.3392	7.1307	19.5602	6.3631	127.762	15.7366	15.6666	21.8687	32.7929	3.6707	13.9657	2.7053	8.9613	3.7225	5.6658	4.7057	29.8712	2.1829	26.5599	10.9393	5.9668	10.3672	27.549	4.3587	7.17
TAG	TAG52:5-FA20:3	nmol/mL	0.7339	0.1422	1.4019	0.2051	0.2633	0.1678	0.0453	0.1439	0.2556	0.306	0.6958	0.343	0.178	0.4994	0.1244	2.0183	0.1779	0.3683	0.2523	0.4093	0.0716	0.9576	0.0562	0.1763	0.0317	0.2629	0.1844	0.8718	0.1627	0.6089	0.1092	0.2541	0.2532	1.284	0.2321	0.1908
TAG	TAG52:5-FA20:4	nmol/mL	9.7837	1.2883	20.391	2.5047	1.578	1.4137	0.6575	0.8522	2.3393	2.7507	5.4788	1.5138	3.392	4.3975	0.8295	9.1484	1.0878	1.6554	3.0881	3.7889	0.6289	5.6246	0.3448	1.0355	0.4436	3.1524	1.9068	8.4424	1.0466	7.0502	0.505	2.1156	1.4833	9.5609	2.0641	0.9871
TAG	TAG52:5-FA20:5	nmol/mL	1.0031	0.1176	13.0947	0.1118	0.5344	0.1538	0.0552	0.0773	0.1624	0.5842	0.8232	1.3356	0.2415	2.1087	0.1557	4.345	0.2941	1.2563	0.2789	6.2264	0.1718	0.9443	0.3416	0.5923	1.6528	0.7343	0.4321	1.3557	0.4178	3.6591	0.3958	0.458	1.2547	8.2102	0.1845	0.2117
TAG	TAG52:5-FA22:5	nmol/mL	0.4324	0.1491	1.7881	0.1214	0.2466	0.0798	0.0665	0.0972	0.1595	0.3368	0.4474	0.6025	0.1532	0.5059	0.1138	2.7099	0.2744	0.3229	0.3667	1.0114	0.0761	0.5717	0.0658	0.2284	0.1809	0.2166	0.1551	0.8585	0.1279	0.6187	0.1938	0.174	0.4291	1.9171	0.1367	0.1307
TAG	TAG52:6-FA14:0	nmol/mL	0.402	0.0454	1.1941	0.0778	0.1421	0.0931	0.0275	0.0651	0.1405	0.29	0.3202	0.3051	0.091	0.2927	0.0452	1.5257	0.1098	0.2901	0.1559	0.9744	0.0456	0.6308	0.1641	0.2408	0.1649	0.1382	0.1154	0.7283	0.0818	0.3995	0.1361	0.0917	0.3729	1.8035	0.0991	0.1714
TAG	TAG52:6-FA16:0	nmol/mL	0.7943	0.207	6.3069	0.1848	0.8741	0.3725	0.1079	0.2472	0.5584	0.9047	1.6504	2.344	0.2988	1.3929	0.2689	9.3019	1.1502	1.5468	1.2269	4.3422	0.2236	1.2642	0.4205	0.8273	0.74	0.5114	0.3782	1.572	0.2347	1.9225	0.9883	0.3641	1.3044	4.0486	0.2754	0.721
TAG	TAG52:6-FA16:1	nmol/mL	2.2423	1.0333	13.2559	0.8944	4.1811	1.695	0.4967	2.3336	2.5644	2.7051	7.5147	8.9192	0.7721	3.4164	1.1758	40.0176	3.6788	4.8077	5.6133	7.1232	0.7841	2.9458	0.8063	2.7994	0.8844	0.8663	1.0214	4.4733	0.3394	4.1563	3.8163	0.6208	2.3597	5.4069	0.6909	1.9836
TAG	TAG52:6-FA18:1	nmol/mL	0.7434	0.1713	7.7153	0.2094	0.7774	0.3633	0.1271	0.4027	0.4405	0.7051	1.721	1.7	0.1931	1.3415	0.1532	6.8995	0.7772	1.2465	0.9302	2.8551	0.1511	0.691	0.3658	0.7913	0.2535	0.2583	0.2054	1.5607	0.1731	1.8646	0.6444	0.1815	0.6661	3.2914	0.186	0.489
TAG	TAG52:6-FA18:2	nmol/mL	2.5202	1.1909	16.8367	0.9339	3.864	1.5497	0.7228	2.3682	2.4411	2.8119	7.2542	8.6192	0.8837	4.3559	1.029	38.4211	3.5903	4.2536	6.5737	7.6722	0.8395	2.922	0.7393	2.5808	0.6734	0.775	1.0269	6.5535	0.3774	5.0081	3.3772	0.7542	2.7898	7.1959	0.7061	1.8414
TAG	TAG52:6-FA18:3	nmol/mL	2.4794	1.1736	14.3746	1.1018	4.8894	1.9259	0.5982	2.7109	3.2474	3.5006	9.003	10.4067	1.0856	3.962	1.4861	46.101	4.9309	5.6091	7.8141	8.6231	0.9197	3.5377	1.1096	3.1615	0.8598	0.9677	1.1041	5.8853	0.3212	4.7543	4.7792	0.8004	3.0894	5.3513	0.8598	2.59
TAG	TAG52:6-FA20:4	nmol/mL	3.041	0.3557	5.8993	0.6667	0.745	0.8598	0.2539	0.5219	1.324	1.2993	2.5567	0.7079	0.8671	1.3869	0.2788	4.8416	0.4718	0.8144	1.6419	1.2762	0.2934	2.6731	0.2213	0.5641	0.15	0.8641	0.7433	3.5917	0.3006	1.8853	0.2881	0.6162	0.9823	3.2565	0.7033	0.6592
TAG	TAG52:6-FA20:5	nmol/mL	1.2647	0.1405	9.5928	0.1456	1.3248	0.4908	0.0379	0.2357	0.4212	1.0662	1.7096	2.9215	0.1816	2.4616	0.2475	9.7053	0.4967	2.4932	0.7363	7.595	0.2654	1.6279	0.8028	1.4594	1.7779	0.9416	0.6088	1.3213	0.3852	3.1329	0.8171	0.4122	1.582	6.5377	0.3282	0.5336
TAG	TAG52:6-FA22:6	nmol/mL	0.269	0.0645	1.6105	0.0365	0.1441	0.0574	0.0201	0.0601	0.0663	0.2146	0.2406	0.4397	0.0413	0.3067	0.0524	2.2569	0.1084	0.3026	0.1265	1.624	0.0505	0.3468	0.0856	0.176	0.3865	0.2017	0.0981	0.3448	0.171	0.6238	0.1237	0.0716	0.2996	3.9463	0.0582	0.058
TAG	TAG52:7-FA16:0	nmol/mL	1.9927	0.401	8.3428	0.2613	0.2325	0.0694	0.1189	0.0705	0.11	0.2541	0.607	0.4094	0.3035	0.7198	0.1467	1.4247	0.3148	0.2187	0.2297	2.2944	0.0826	0.5994	0.0841	0.1305	0.2414	0.852	0.1961	1.49	0.5525	1.8985	0.1871	1.0732	0.2488	4.4977	0.1253	0.1026
TAG	TAG52:7-FA18:1	nmol/mL	0.7123	0.1648	3.439	0.1064	0.1678	0.0755	0.0386	0.0737	0.1016	0.1798	0.418	0.354	0.1012	0.4014	0.0877	1.4017	0.207	0.2605	0.1614	1.0406	0.0519	0.2553	0.1038	0.1535	0.1276	0.3073	0.0773	0.484	0.2384	0.7728	0.1712	0.3395	0.1948	1.6171	0.0798	0.1028
TAG	TAG52:7-FA20:5	nmol/mL	0.4119	0.0473	2.8649	0.0569	0.7048	0.3189	0.023	0.1817	0.2364	0.5328	0.9067	1.5707	0.06	0.8647	0.0822	5.6162	0.2686	1.2599	0.4152	3.0112	0.136	0.8418	0.551	0.8333	0.6534	0.2745	0.2567	0.6357	0.1315	0.9126	0.5554	0.1063	1.1397	2.4407	0.1218	0.359
TAG	TAG52:7-FA22:6	nmol/mL	0.1086	0.0324	0.7665	0.0225	0.066	0.0316	0.0117	0.0257	0.033	0.1266	0.1082	0.2609	0.0257	0.1261	0.0245	1.3914	0.0363	0.1714	0.039	0.6743	0.0306	0.2086	0.0574	0.0793	0.1381	0.09	0.0474	0.1016	0.0725	0.2709	0.0665	0.0329	0.1257	1.5254	0.0316	0.0352
TAG	TAG52:8-FA16:1	nmol/mL	0.65	0.133	2.4019	0.0938	0.1452	0.0626	0.0244	0.0482	0.0699	0.0917	0.4573	0.2374	0.0873	0.2554	0.0639	0.917	0.129	0.1425	0.1214	0.7552	0.0396	0.2352	0.0393	0.0789	0.0672	0.3109	0.0639	0.3962	0.1955	0.6226	0.0887	0.2892	0.091	1.1598	0.064	0.0498
TAG	TAG52:8-FA18:2	nmol/mL	0.4019	0.1216	1.901	0.0612	0.0907	0.0595	0.0623	0.0596	0.0926	0.1263	0.2691	0.2166	0.0766	0.2642	0.0397	0.9763	0.1309	0.1358	0.1781	0.5151	0.0411	0.1833	0.0704	0.1019	0.0716	0.1536	0.0615	0.3672	0.11	0.468	0.1141	0.2129	0.1913	0.8452	0.0591	0.0655
TAG	TAG53:0-FA16:0	nmol/mL	1.8444	0.3695	13.9125	0.3591	2.0241	0.5329	0.2647	0.4896	0.85	2.2586	2.3651	4.7918	0.5932	4.221	0.3946	15.0162	1.6067	2.5695	2.5185	10.9901	0.6541	1.8991	1.0864	2.0606	3.4961	1.1241	1.33	3.6682	0.5344	4.5398	1.6492	0.6427	2.7185	9.4405	0.5517	0.8903
TAG	TAG53:1-FA16:0	nmol/mL	0.7302	0.2665	10.0235	0.1722	0.3001	0.0829	0.0634	0.0812	0.1339	0.2992	0.4946	0.8006	0.2418	0.7669	0.134	2.183	0.3421	0.4241	0.2741	3.3789	0.0916	0.6322	0.2366	0.2861	0.4578	0.4128	0.1843	1.2922	0.3343	2.0464	0.3358	0.5182	0.3594	4.7732	0.1357	0.1743
TAG	TAG53:1-FA17:0	nmol/mL	3.8017	1.2773	5.6894	0.5101	0.6713	0.1388	0.1489	0.2513	0.1577	0.4221	1.1609	1.0467	0.2932	1.1033	0.4553	2.2358	1.0425	0.2509	0.4766	2.7896	0.2257	1.0098	0.0801	0.1931	0.3379	1.5944	0.2253	1.6622	1.5056	1.7715	0.3012	1.9453	0.1401	4.2273	0.3802	0.1466
TAG	TAG53:1-FA18:0	nmol/mL	3.8194	1.2433	7.4612	0.6407	0.6555	0.1259	0.1828	0.2028	0.1685	0.4028	1.2578	0.9614	0.3688	1.1264	0.4031	2.1511	0.8815	0.2407	0.4509	2.8998	0.1768	1.0883	0.083	0.172	0.299	1.5448	0.2433	2.0526	1.5272	2.0098	0.3236	2.0442	0.1971	5.8313	0.373	0.127
TAG	TAG53:1-FA18:1	nmol/mL	5.3765	1.7806	15.179	0.7855	1.1984	0.2955	0.2362	0.4309	0.3363	0.7704	2.2438	2.1009	0.5604	1.8866	0.7548	4.6878	1.7359	0.7289	0.9176	5.9839	0.3578	1.6004	0.3432	0.5686	0.5519	2.1227	0.4052	3.1578	2.0069	3.6383	0.7385	2.5811	0.4186	9.8719	0.5524	0.3617
TAG	TAG53:2-FA16:0	nmol/mL	1.6181	1.0211	14.9147	0.4723	0.5539	0.1454	0.1403	0.1806	0.1709	0.3587	0.7495	0.911	0.392	1.2826	0.3239	2.68	0.4757	0.3658	0.332	3.7514	0.1361	1.1408	0.0924	0.224	0.2346	0.8345	0.2277	2.3866	0.7148	3.1317	0.2009	0.987	0.2561	7.6393	0.2889	0.1468
TAG	TAG53:2-FA17:0	nmol/mL	16.8063	7.3446	22.8522	2.5376	4.337	0.956	0.8663	1.8999	1.0797	2.7152	7.3731	6.4929	1.2343	5.4683	2.8643	15.3166	6.6289	1.7863	3.4737	12.8462	1.3601	4.3974	0.4914	1.4599	1.8809	6.101	1.246	7.3657	5.4753	7.3564	1.9254	6.5867	0.84	16.6045	1.9361	0.9079
TAG	TAG53:2-FA18:0	nmol/mL	4.2273	1.6901	7.3182	0.8114	0.9985	0.2728	0.3536	0.3555	0.2609	0.5685	1.6035	1.2265	0.4632	1.3697	0.5134	3.5938	0.9653	0.4317	0.6536	2.5502	0.3019	1.2384	0.1658	0.2535	0.4053	1.4329	0.3487	2.3646	1.3303	2.0101	0.3648	1.8894	0.3653	5.492	0.4474	0.1701
TAG	TAG53:2-FA18:1	nmol/mL	29.233	12.6631	49.1994	4.874	8.2713	1.7933	1.4141	3.3958	1.9599	4.8525	13.055	12.0919	2.3218	9.4974	5.2596	27.9143	11.3339	3.7305	5.7415	24.9968	2.3843	7.533	0.9019	2.7385	3.2316	11.4445	2.1477	13.379	10.0144	14.1499	3.4071	11.3871	1.4143	36.5689	3.1192	1.6644
TAG	TAG53:2-FA18:2	nmol/mL	3.6287	1.629	9.4463	0.5811	0.8039	0.2566	0.3328	0.3445	0.3231	0.6676	1.6264	1.4772	0.4579	1.5297	0.4351	4.0039	1.1693	0.5181	1.1027	3.4372	0.2954	1.2671	0.2495	0.3972	0.4096	1.1355	0.3621	2.8885	0.9588	2.4834	0.5562	1.6773	0.501	5.5864	0.4064	0.2398
TAG	TAG53:3-FA16:0	nmol/mL	1.2785	0.9563	11.4767	0.3774	0.4179	0.1131	0.1472	0.1668	0.1912	0.4084	0.6344	0.8166	0.3156	1.1464	0.2295	2.8665	0.3445	0.3294	0.3866	2.6495	0.1354	0.9418	0.0738	0.2289	0.1875	0.6254	0.2102	2.2633	0.4196	2.4145	0.1727	0.6838	0.2884	5.585	0.2866	0.1326
TAG	TAG53:3-FA17:0	nmol/mL	17.7569	10.4949	26.3954	2.9116	5.2496	1.3002	1.571	2.6892	1.6651	4.0328	8.931	8.7338	1.5757	7.3633	2.8831	22.9139	7.8399	2.379	6.5838	13.963	1.8659	5.2899	0.6275	1.9622	2.3079	5.8173	1.7549	10.9054	4.124	8.9346	2.4783	6.6147	1.6605	18.4829	2.2232	1.0952
TAG	TAG53:3-FA18:0	nmol/mL	2.3624	1.9036	3.2062	1.4505	1.7197	1.4446	1.3652	1.3508	1.3698	1.5954	2.1708	1.6833	1.5205	1.7409	1.2852	2.8283	1.5663	1.4341	1.3394	2.1667	1.2037	1.6027	1.4129	1.3723	1.4535	1.4818	1.4001	2.0059	1.3666	1.7791	1.4403	1.5993	1.2115	2.9653	1.3522	1.37
TAG	TAG53:3-FA18:1	nmol/mL	25.7031	15.6681	46.1877	6.6428	11.685	3.2056	2.8786	5.0634	3.1501	6.2489	15.9392	13.416	3.0781	11.1955	5.9923	38.2199	11.0309	6.223	8.4682	22.5945	3.1477	7.6306	1.8331	4.4655	3.9084	9.8691	3.1153	15.6719	7.7069	14.0831	4.5281	9.5952	2.9501	33.1967	3.9536	2.5568
TAG	TAG53:3-FA18:2	nmol/mL	16.6627	9.8102	30.4387	2.9309	5.1536	1.2264	1.5305	2.5446	1.5869	3.7314	8.4049	8.2186	1.6433	7.0594	2.7275	22.4964	6.926	2.3891	6.3273	14.0529	1.7836	5.0845	0.5658	1.9062	2.1048	5.2216	1.6702	11.444	3.954	9.18	2.3905	6.0838	1.6717	20.6557	2.1724	0.9522
TAG	TAG53:4-FA16:0	nmol/mL	0.8681	0.2203	4.1417	0.1599	0.1648	0.0585	0.0761	0.072	0.105	0.2309	0.3849	0.329	0.1661	0.446	0.0899	1.1642	0.1742	0.175	0.2234	1.0574	0.0618	0.4639	0.0457	0.1144	0.114	0.3762	0.1363	1.1203	0.1639	0.8779	0.0961	0.3183	0.1505	2.0604	0.1459	0.0702
TAG	TAG53:4-FA17:0	nmol/mL	5.6572	3.7055	8.7275	0.9493	1.8662	0.5411	0.8509	1.1233	0.823	1.7649	3.485	3.5688	0.6556	2.5493	0.8719	9.7048	3.1523	0.9101	3.7412	5.4697	0.8502	2.0592	0.316	0.8442	0.9926	1.5885	0.7942	4.6183	0.9762	3.0882	1.3149	1.9014	0.9394	5.904	0.8221	0.4489
TAG	TAG53:4-FA18:0	nmol/mL	0.5692	0.2905	0.7215	0.2171	0.2793	0.2227	0.2271	0.2462	0.2396	0.2542	0.4181	0.3591	0.2283	0.2872	0.2171	0.7258	0.3086	0.2918	0.2753	0.4152	0.2186	0.3293	0.2441	0.2183	0.2504	0.2881	0.2291	0.4193	0.2411	0.3397	0.1928	0.271	0.2525	0.5957	0.2094	0.2045
TAG	TAG53:4-FA18:1	nmol/mL	7.8667	7.5595	16.0276	4.6011	7.1159	3.1015	3.294	4.2693	3.2838	4.3893	8.5837	8.0057	3.0618	5.8712	3.746	21.386	5.4421	5.4444	4.5682	9.4054	2.739	5.4495	2.7325	3.898	3.1182	5.0685	3.0279	7.2582	3.7136	6.2314	3.6099	4.4112	2.7266	12.1389	3.0865	3.0128
TAG	TAG53:4-FA18:2	nmol/mL	11.9122	9.1759	24.1132	3.0499	5.8376	1.4545	1.9263	2.9003	1.8114	3.5235	8.0474	7.7771	1.3914	6.3647	2.2914	24.6562	5.0857	2.6849	7.2905	10.7762	1.5953	4.0494	0.5516	2.2361	1.6641	3.6869	1.5115	10.6695	2.3335	7.3721	2.3738	3.8613	1.934	15.7718	1.6242	0.9618
TAG	TAG53:4-FA18:3	nmol/mL	1.402	0.525	2.3808	0.2381	0.6855	0.1951	0.1325	0.3025	0.2818	0.5399	1.2907	1.2938	0.1819	0.4756	0.2904	3.3091	1.469	0.4364	0.977	2.5401	0.2207	0.7499	0.1868	0.3363	0.3779	0.5626	0.2043	1.0053	0.3162	0.7047	0.6366	0.6214	0.2734	1.6478	0.2687	0.2593
TAG	TAG53:4-FA20:4	nmol/mL	3.5606	0.301	2.2867	0.3752	0.2137	0.1323	0.1705	0.0975	0.2263	0.274	1.0328	0.2004	0.4238	0.323	0.0892	0.731	0.3287	0.107	0.498	0.8645	0.1162	0.4881	0.0503	0.0898	0.1442	0.8368	0.2485	1.1521	0.2726	0.6655	0.1307	0.6435	0.1769	1.7054	0.2028	0.0713
TAG	TAG53:5-FA18:1	nmol/mL	1.8931	1.7313	3.7166	1.4833	2.0172	1.3433	1.3969	1.5887	1.4451	1.8264	2.5081	2.4587	1.2961	1.6682	1.193	5.1142	1.8665	1.712	1.7827	2.6317	1.2893	2.0021	1.2178	1.6902	1.3347	1.774	1.406	2.288	1.4279	1.9567	1.5568	1.7628	1.2037	2.7174	1.3123	1.4057
TAG	TAG53:5-FA18:2	nmol/mL	3.5609	4.2785	8.0822	2.3319	3.5931	1.9525	2.3641	2.6603	2.2332	2.8282	4.2811	4.221	1.8838	3.2628	1.7136	11.4669	3.0174	2.2472	3.9418	4.7403	1.9539	3.1454	1.5803	2.6385	1.869	2.4578	2.0836	4.7689	1.67	3.5317	2.3679	2.4055	2.2104	5.5385	1.6699	1.6631
TAG	TAG53:5-FA18:3	nmol/mL	1.2269	0.4905	2.1358	0.2721	0.8943	0.2823	0.1525	0.4294	0.3419	0.5699	1.4615	1.4393	0.1796	0.4746	0.3015	4.2563	1.2461	0.5814	1.2422	2.1644	0.2115	0.73	0.1845	0.4624	0.3369	0.4855	0.1903	1.0457	0.2349	0.6803	0.7096	0.4642	0.3468	1.3932	0.2235	0.2822
TAG	TAG53:5-FA20:4	nmol/mL	3.1769	0.2749	2.5512	0.4622	0.4057	0.2761	0.1386	0.1902	0.382	0.4105	1.3326	0.2851	0.4217	0.4701	0.155	1.2985	0.4623	0.2504	0.9603	0.9916	0.1689	0.8825	0.1077	0.2508	0.1817	1.0017	0.3438	1.2543	0.3623	0.705	0.192	0.6206	0.2288	1.8229	0.3618	0.1766
TAG	TAG53:6-FA18:1	nmol/mL	0.4387	0.3862	1.1642	0.4718	0.4857	0.3461	0.342	0.3424	0.3648	0.438	0.5765	0.6826	0.3718	0.4464	0.2651	1.1629	0.5033	0.4752	0.4546	0.9785	0.3585	0.4937	0.4382	0.4994	0.3902	0.4373	0.3935	0.5561	0.3603	0.6428	0.4385	0.3768	0.3301	0.9435	0.3158	0.339
TAG	TAG53:6-FA18:2	nmol/mL	0.8079	0.579	1.6828	0.3972	0.735	0.369	0.3905	0.4656	0.4834	0.6282	0.9573	1.0267	0.322	0.709	0.3508	3.094	0.633	0.6341	0.9706	1.1715	0.3724	0.6321	0.3364	0.5093	0.357	0.472	0.3847	1.0492	0.2683	0.7376	0.5573	0.4299	0.4488	1.1561	0.315	0.3186
TAG	TAG53:6-FA18:3	nmol/mL	0.5646	0.5292	0.9285	0.5188	0.6371	0.4508	0.4429	0.4884	0.5768	0.5937	0.9354	0.9472	0.3995	0.4145	0.3273	2.4706	0.8072	0.6638	0.7687	1.0662	0.3877	0.7626	0.3989	0.5676	0.4717	0.4885	0.3435	0.6401	0.4277	0.5572	0.6306	0.484	0.4362	0.6491	0.344	0.4801
TAG	TAG53:6-FA20:4	nmol/mL	1.6387	0.1883	1.5194	0.2917	0.2778	0.2603	0.1306	0.1635	0.3507	0.3767	0.89	0.1971	0.2657	0.3203	0.0869	1.081	0.2812	0.2066	0.8722	0.4977	0.1396	0.5328	0.0891	0.2053	0.1027	0.3994	0.2534	1.0013	0.1237	0.4383	0.145	0.2512	0.2308	0.9187	0.238	0.1863
TAG	TAG53:7-FA18:3	nmol/mL	0.101	0.0752	0.1387	0.0625	0.1079	0.0761	0.0486	0.0801	0.0944	0.1101	0.1628	0.2078	0.0904	0.0754	0.0564	0.5646	0.1557	0.1078	0.1848	0.2433	0.0603	0.1313	0.0745	0.1078	0.0653	0.0784	0.0765	0.1502	0.0572	0.0948	0.1434	0.0705	0.0949	0.1189	0.0449	0.0667
TAG	TAG54:0-FA16:0	nmol/mL	0.489	0.1524	3.6007	0.1002	0.1517	0.0474	0.0528	0.0324	0.0466	0.1788	0.2018	0.423	0.1267	0.6682	0.058	0.965	0.1117	0.115	0.0863	1.7096	0.0458	0.235	0.0869	0.217	0.1601	0.2053	0.149	0.7088	0.1187	1.0388	0.1417	0.1754	0.2272	2.1624	0.0626	0.0488
TAG	TAG54:0-FA18:0	nmol/mL	4.181	1.8025	12.9019	1.9057	0.8658	0.1573	0.3062	0.2806	0.1725	0.5763	1.7233	1.1099	0.7908	2.3475	0.5218	2.2948	0.8699	0.1504	0.5711	3.56	0.151	0.8388	0.0734	0.1185	0.1916	1.0222	0.336	3.757	1.13	4.2967	0.5273	1.8843	0.3341	7.1593	0.2804	0.0993
TAG	TAG54:1-FA16:0	nmol/mL	0.8869	0.6376	9.2038	0.3936	0.3629	0.1768	0.1793	0.1648	0.1751	0.3805	0.5526	0.5217	0.4276	1.1368	0.2735	1.5965	0.3567	0.298	0.2477	3.8403	0.1405	0.6148	0.1317	0.225	0.1645	0.4076	0.2313	2.0638	0.4258	2.3786	0.2482	0.485	0.1909	5.9885	0.2381	0.1866
TAG	TAG54:1-FA18:0	nmol/mL	18.7277	9.5947	74.7241	7.2931	5.5023	0.9807	1.816	1.4267	0.935	3.3067	9.435	8.4033	4.8035	13.4906	4.0581	18.2096	5.507	1.7369	2.4228	21.3568	1.1057	6.451	0.5161	1.0403	0.9501	5.917	1.7982	18.5681	7.235	24.6628	2.1009	8.7407	1.3502	44.7512	2.2694	0.9558
TAG	TAG54:1-FA18:1	nmol/mL	13.0257	7.0385	60.7764	5.1826	4.4409	0.8173	1.1693	1.2145	0.7713	2.6463	6.8458	6.7106	3.4485	10.1226	3.5822	15.4177	4.6223	1.7769	1.8152	17.0061	0.9528	4.5694	0.5534	1.0493	0.8308	4.2264	1.4054	12.6632	5.1642	18.7144	1.6785	6.331	0.8935	33.2073	1.9247	0.9193
TAG	TAG54:1-FA20:0	nmol/mL	0.839	0.4062	8.0061	0.2672	0.2639	0.0597	0.0841	0.0769	0.0991	0.2278	0.5335	0.441	0.3001	0.8525	0.2039	1.3347	0.2785	0.213	0.209	2.664	0.0747	0.4018	0.1281	0.1523	0.128	0.339	0.1556	1.2761	0.2434	2.0454	0.2092	0.3738	0.0922	4.1432	0.1778	0.147
TAG	TAG54:1-FA20:1	nmol/mL	0.4577	0.3573	3.3366	0.2005	0.1786	0.0443	0.0648	0.0523	0.0449	0.1507	0.294	0.2582	0.1804	0.5105	0.142	0.9835	0.1653	0.1881	0.0838	1.5923	0.0492	0.2852	0.0318	0.1121	0.0525	0.1847	0.0957	1.0171	0.2207	0.9681	0.0904	0.2264	0.0632	3.295	0.1046	0.055
TAG	TAG54:2-FA16:0	nmol/mL	2.3486	2.7411	18.5258	1.3003	1.2446	0.27	0.4146	0.3229	0.3095	1.197	1.6754	1.9756	1.0678	3.4656	1.001	7.9486	1.1433	1.4632	0.5907	8.1658	0.3661	1.8648	0.1885	0.7571	0.2938	1.0715	0.5921	5.4052	1.2465	5.5468	0.5028	1.2108	0.5131	14.6616	0.7684	0.4266
TAG	TAG54:2-FA18:0	nmol/mL	64.3116	41.0941	250.089	27.4856	27.3144	5.1269	8.6134	8.0535	4.5382	15.146	38.2036	37.5659	15.5828	50.7867	20.3294	104.94	26.0868	12.4163	11.9675	68.4522	5.8065	22.3729	2.9526	6.4829	4.3361	17.472	7.4754	59.1955	21.5131	83.0604	8.9188	24.3815	5.9203	141.64	10.0914	5.1755
TAG	TAG54:2-FA18:1	nmol/mL	93.1992	63.2374	420.739	41.8086	49.2632	9.3869	10.1966	14.6547	8.0385	26.2249	64.505	66.2996	23.4837	80.4154	37.4402	170.981	46.8485	26.5167	18.8199	127.516	10.0878	33.453	5.6748	14.0906	7.024	27.621	11.1092	85.1471	36.1173	133.933	15.7777	36.8546	7.8991	229.64	16.5557	10.8268
TAG	TAG54:2-FA18:2	nmol/mL	11.4879	8.104	43.6408	4.9814	4.0037	0.7959	2.1339	1.3281	0.8301	2.7137	6.7158	5.8931	2.9922	9.7765	2.5081	19.1706	3.8414	1.6662	2.6829	10.824	0.9333	4.3074	0.4192	0.9174	0.7894	2.5282	1.5149	13.2768	2.8154	14.8844	1.5416	4.1573	1.4572	23.5469	1.5774	0.6434
TAG	TAG54:2-FA20:0	nmol/mL	0.7223	0.4251	6.4319	0.2285	0.2431	0.072	0.0914	0.0765	0.1109	0.2435	0.5383	0.4544	0.3005	0.86	0.173	1.5819	0.2548	0.2161	0.272	1.8534	0.0754	0.4048	0.1245	0.1562	0.1075	0.2301	0.1698	1.294	0.1879	1.7015	0.174	0.272	0.1372	2.7771	0.164	0.1275
TAG	TAG54:2-FA20:1	nmol/mL	2.0698	2.476	16.1281	1.1683	1.1588	0.2783	0.3139	0.3143	0.2428	1.0331	1.5919	1.7533	0.857	2.8903	1.0016	7.7934	1.0161	1.5273	0.4573	7.8491	0.3127	1.4553	0.18	0.7698	0.2736	0.9228	0.4723	4.5349	1.1601	4.6501	0.4646	0.9875	0.4127	14.4959	0.7479	0.4113
TAG	TAG54:2-FA20:2	nmol/mL	0.6065	0.4517	2.339	0.2841	0.218	0.0443	0.1139	0.0744	0.0543	0.2369	0.3763	0.3223	0.2551	0.6788	0.1569	1.0625	0.2034	0.1695	0.1586	0.8108	0.072	0.4508	0.0248	0.0947	0.0379	0.2825	0.1665	1.1787	0.2315	0.9998	0.0869	0.2684	0.143	2.8105	0.1789	0.0668
TAG	TAG54:3-FA16:0	nmol/mL	4.6434	5.9391	23.1648	2.8594	2.6617	0.5907	1.1742	0.805	0.723	2.773	3.5479	4.1462	2.2337	7.3236	1.8925	17.762	2.4693	2.4911	1.9247	9.2366	0.8473	4.1073	0.2377	1.3562	0.5459	2.021	1.4799	11.423	1.8958	9.2925	1.0167	2.1339	1.5274	21.2794	1.6781	0.8273
TAG	TAG54:3-FA16:1	nmol/mL	0.8014	0.7752	4.7487	0.477	0.6671	0.2391	0.1013	0.2163	0.1503	0.3723	0.9943	0.8438	0.207	0.9327	0.3674	4.1074	0.4484	0.8599	0.2123	2.0209	0.117	0.5831	0.0934	0.3925	0.096	0.2486	0.199	1.0659	0.3297	1.4814	0.2173	0.2256	0.1521	3.1274	0.2327	0.1987
TAG	TAG54:3-FA18:0	nmol/mL	73.8873	66.0137	283.462	35.9375	40.8573	8.2884	14.5027	13.2644	7.1627	24.2235	56.7023	55.365	20.3577	75.9145	24.9958	192.401	37.5902	19.8703	24.1347	73.7068	9.1145	29.2266	4.239	10.1834	6.4093	15.8971	10.9009	85.831	18.1075	102.124	14.8824	24.7678	11.9216	161.149	13.6337	6.6545
TAG	TAG54:3-FA18:1	nmol/mL	269.786	258.907	1058.2	176.762	236.207	52.9261	44.1568	78.6209	42.7967	115.229	311.952	273.033	70.3102	271.104	148.218	705.737	220.03	158.164	104.914	407.571	42.4844	96.8263	31.4878	88.9487	27.0685	79.1537	43.3125	262.851	88.3375	409.905	79.6323	85.2039	35.6808	582.111	54.1864	59.9854
TAG	TAG54:3-FA18:2	nmol/mL	64.5228	57.6832	279.504	30.4942	36.2566	7.8381	12.6844	12.0317	6.5824	21.7769	50.8087	48.7952	17.9268	67.3135	22.1444	170.592	33.3707	19.3377	23.1467	75.0626	8.195	25.7618	3.7478	10.2551	5.7488	14.3633	10.1178	78.3341	16.0125	94.9169	13.3759	21.0027	10.6375	148.544	11.8931	6.4836
TAG	TAG54:3-FA18:3	nmol/mL	0.6863	0.3963	3.2989	0.2862	0.4633	0.0948	0.1616	0.1482	0.1035	0.3673	0.8443	0.769	0.2417	0.6116	0.2292	2.2339	0.7145	0.2351	0.3545	1.4661	0.1012	0.5489	0.1224	0.1412	0.1068	0.1975	0.1302	1.1039	0.1933	1.0332	0.3715	0.3152	0.2309	1.7298	0.16	0.1586
TAG	TAG54:3-FA20:1	nmol/mL	1.9735	3.1288	13.5318	1.2997	1.4488	0.4245	0.4691	0.427	0.341	1.2765	1.9896	2.1589	0.7908	3.4977	0.97	11.7973	1.136	1.9392	0.6454	5.9412	0.3809	1.6994	0.1628	0.8999	0.2891	0.6893	0.5763	5.3608	0.9135	4.4835	0.4757	0.8039	0.5856	10.9686	0.7688	0.3919
TAG	TAG54:3-FA20:2	nmol/mL	2.8186	3.1646	12.604	1.5963	1.6885	0.3566	0.5782	0.5518	0.4929	1.5901	2.2544	2.4366	1.2687	4.2013	1.1794	9.0591	1.3998	1.4778	1.2468	4.5145	0.5208	2.4215	0.134	0.8245	0.2896	1.4299	0.9494	5.9793	1.1873	5.4178	0.58	1.2696	0.8538	13.0864	1.2042	0.5595
TAG	TAG54:3-FA20:3	nmol/mL	2.6678	0.7533	5.2376	1.199	0.5717	0.1407	0.3389	0.1519	0.2269	0.5136	1.2908	0.6309	0.9245	1.4978	0.3596	2.2398	0.5384	0.3767	0.4697	1.4276	0.1704	1.1161	0.0631	0.2104	0.1055	0.9476	0.4401	2.6183	0.6404	2.4314	0.2122	1.0308	0.2464	4.3671	0.455	0.2121
TAG	TAG54:4-FA16:0	nmol/mL	10.5407	5.9787	27.7784	5.1569	3.6739	1.0142	1.9332	1.2472	1.5926	3.9352	6.6626	5.1141	4.5083	9.6119	2.4778	21.7748	3.9359	3.2755	3.5537	9.473	1.1751	6.9512	0.4038	1.8284	0.9013	3.6687	2.6233	15.6814	2.6887	13.038	1.5813	3.8617	2.2478	22.4751	2.592	1.6308
TAG	TAG54:4-FA16:1	nmol/mL	1.3915	1.2728	5.9717	0.9225	1.2949	0.4197	0.267	0.4733	0.3179	0.7336	1.9622	1.697	0.4015	1.8006	0.6204	8.2385	0.9271	1.3582	0.6568	2.3164	0.2433	1.1922	0.1149	0.6655	0.1301	0.4816	0.427	2.1498	0.4289	2.2454	0.4643	0.4108	0.3712	4.4374	0.4168	0.3635
TAG	TAG54:4-FA18:0	nmol/mL	28.7108	26.047	105.233	13.7372	15.2111	3.6671	9.5907	5.9775	3.9138	11.0604	26.2894	22.955	9.2386	28.85	7.8172	84.9085	16.3925	7.8081	15.9477	30.2211	4.1758	13.6621	2.1562	4.4878	2.9918	5.6643	5.2866	40.7261	4.6567	38.6821	8.0779	8.3857	7.2856	58.1889	5.0775	3.1061
TAG	TAG54:4-FA18:1	nmol/mL	241.461	327.873	1064.87	181.357	280.682	70.2755	67.9378	101.906	57.4212	155.351	359.03	309.524	70.2175	320.972	135.942	909.805	235.809	190.758	183.642	408.615	53.6108	111.403	33.6786	113.022	28.4285	60.5992	53.7019	340.005	56.109	421.875	101.874	72.7665	64.3305	561.91	54.1696	62.4957
TAG	TAG54:4-FA18:2	nmol/mL	131.451	172.018	687.06	89.7407	136.219	32.9245	40.5149	49.4641	28.0844	77.0524	188.098	156.115	41.6799	174.746	64.6788	520.914	112.984	84.7911	101.568	228.254	27.4741	59.6073	15.6511	50.8435	14.6299	32.8426	29.0318	202.652	28.9193	245.574	50.1854	40.7365	34.5115	331.657	27.9562	28.0181
TAG	TAG54:4-FA18:3	nmol/mL	5.0117	3.5707	24.7588	2.4288	5.2478	1.1831	1.2318	1.7498	1.1662	3.5273	8.1356	8.3224	1.8445	5.0212	2.5517	25.5796	7.6525	3.4905	4.0444	12.0825	1.1098	4.184	1.2218	1.979	0.9877	1.6831	1.1469	7.6836	1.327	7.75	3.7649	2.0999	1.7426	12.7214	1.4727	1.9501
TAG	TAG54:4-FA20:1	nmol/mL	0.5548	0.676	3.5664	0.4004	0.6543	0.2106	0.1522	0.2304	0.1493	0.4534	0.9277	0.9157	0.1777	0.9017	0.3132	5.4425	0.4833	0.9387	0.3289	1.8493	0.1321	0.5392	0.0885	0.388	0.0929	0.1454	0.1963	1.276	0.1892	1.1029	0.2609	0.1722	0.2648	2.6659	0.2143	0.195
TAG	TAG54:4-FA20:2	nmol/mL	2.4888	3.1053	11.5048	1.6475	1.8054	0.5105	0.7478	0.7185	0.6338	1.5094	2.6375	2.5169	1.0842	4.1257	1.149	11.1427	1.3731	1.6224	1.6099	3.1703	0.5387	2.3301	0.1514	0.8654	0.2505	1.0228	1.0227	5.8344	0.8687	4.78	0.6377	0.9324	1.0185	9.1947	1.1173	0.5416
TAG	TAG54:4-FA20:3	nmol/mL	9.9389	3.6962	25.5829	4.6249	3.5808	1.0438	1.1829	1.1946	1.8025	3.658	6.9711	3.9864	4.3641	8.4182	2.5973	16.058	3.6281	3.207	3.3019	7.4527	1.108	6.9411	0.3866	1.8784	0.5878	4.1285	2.6254	13.1672	3.4144	11.8021	1.3104	4.6069	1.4355	18.7731	3.0692	2.0071
TAG	TAG54:4-FA20:4	nmol/mL	24.816	3.569	34.129	7.2013	2.7105	1.0502	2.6279	0.9543	1.9015	3.2854	9.2752	2.3598	7.0771	7.0027	1.3642	8.6439	2.642	1.3504	4.1673	6.4107	0.9254	4.9115	0.3356	0.8515	0.8445	4.6465	2.7469	17.1581	2.1763	13.4707	0.9287	4.7864	1.5592	19.8711	2.1445	0.8926
TAG	TAG54:4-FA22:1	nmol/mL	0.61	0.798	3.4663	0.4451	0.6941	0.1569	0.1524	0.2163	0.1489	0.3744	0.931	0.7671	0.1744	0.785	0.3051	2.6969	0.5233	0.4449	0.4791	1.1719	0.114	0.2663	0.0872	0.2623	0.073	0.1388	0.1248	0.8558	0.1349	1.0662	0.2485	0.1672	0.17	1.575	0.1168	0.1549
TAG	TAG54:4-FA22:4	nmol/mL	0.708	0.2413	1.6561	0.1624	0.0814	0.0308	0.0756	0.0348	0.0958	0.192	0.2444	0.1113	0.4053	0.3806	0.0702	0.4545	0.0639	0.0967	0.1048	0.3811	0.0404	0.3683	0.0147	0.0586	0.0314	0.2963	0.1894	0.9227	0.1551	0.683	0.0314	0.214	0.0966	1.2054	0.2634	0.0423
TAG	TAG54:5-FA16:0	nmol/mL	14.9632	4.9694	43.5254	6.05	4.7467	1.8196	2.4064	1.9228	3.4246	6.7355	9.5533	6.1543	7.3147	13.118	2.9667	27.7304	4.9892	4.6123	7.3547	13.1905	1.8155	9.5478	0.8891	2.8522	2.1947	5.3443	4.6852	22.4859	3.0798	16.643	2.0843	4.7367	3.6818	28.2027	4.1516	2.6118
TAG	TAG54:5-FA16:1	nmol/mL	2.8798	1.3534	7.8897	1.7053	1.8995	0.7063	0.3968	0.8121	0.7804	1.2489	3.6642	2.1574	0.9515	2.6886	0.9213	10.6296	1.3824	1.8446	1.5031	2.5128	0.4025	2.2397	0.1933	0.9555	0.2349	0.9563	0.8789	3.2808	0.7249	3.3393	0.6986	0.722	0.6256	4.8944	0.842	0.783
TAG	TAG54:5-FA18:0	nmol/mL	3.668	2.1728	16.0603	1.5788	3.2788	0.8371	1.1136	1.2393	0.9735	2.4655	5.8641	5.94	1.2552	3.7762	1.3582	21.1706	4.5574	2.2259	3.6898	7.448	0.803	3.3324	0.8607	1.2594	1.0354	0.933	1.0413	5.7637	0.7727	4.8929	2.7834	1.1408	1.93	8.7627	0.9958	1.0867
TAG	TAG54:5-FA18:1	nmol/mL	79.2684	105.003	458.197	51.3738	101.186	26.7954	31.5326	40.6918	26.6612	64.6773	149.202	135.477	27.2465	111.734	39.0707	458.591	106.804	72.4216	108.182	180.251	22.1049	47.9503	16.74	46.134	13.1966	18.9531	22.0363	152.318	13.2242	152.063	57.5971	21.9242	33.9121	203.403	18.5244	29.7363
TAG	TAG54:5-FA18:2	nmol/mL	93.8868	147.194	578.237	64.1607	107.553	28.8715	44.2102	45.7049	29.4239	73.8648	150.764	131.603	32.4886	151.097	42.2219	483.359	86.7752	65.1624	132.828	190.487	25.96	50.9847	12.9698	45.057	11.3559	20.0127	25.9176	201.13	14.8427	202.739	47.1296	26.7556	42.6416	247.115	20.1641	22.3799
TAG	TAG54:5-FA18:3	nmol/mL	14.4754	13.2821	80.5645	9.0772	24.703	6.3859	4.3656	9.7458	6.4891	15.1197	38.1056	39.9048	5.2382	16.5005	10.2598	122.487	36.5963	19.9861	22.8543	48.7322	4.5439	12.3617	6.3935	12.7207	4.101	4.8553	4.4017	23.8506	3.2406	24.3338	20.3955	4.7619	7.0424	36.6898	4.5035	11.0928
TAG	TAG54:5-FA20:2	nmol/mL	0.6954	0.6392	2.9575	0.4707	0.7158	0.2377	0.2033	0.3111	0.2561	0.5211	1.0988	0.9931	0.2544	1.046	0.3363	4.6331	0.5409	0.7047	0.6745	1.0488	0.1645	0.7648	0.0777	0.3417	0.0847	0.2494	0.3003	1.4704	0.1688	1.1249	0.311	0.232	0.3965	2.1405	0.2654	0.2534
TAG	TAG54:5-FA20:3	nmol/mL	9.4218	4.3264	26.1579	4.6949	4.1173	1.6238	1.6094	1.6763	2.6901	4.7804	8.265	4.4317	4.606	10.5367	2.5889	20.2006	3.7436	3.6651	5.5071	6.3594	1.3794	7.2699	0.4642	2.2286	0.5449	3.5667	3.3585	16.789	2.5369	12.4255	1.4194	3.7352	2.1808	16.0072	3.4041	2.1766
TAG	TAG54:5-FA20:4	nmol/mL	52.864	10.3497	124.505	17.8023	11.2818	5.8572	6.4415	5.5802	10.617	17.1657	30.0643	10.3583	23.6214	27.5593	7.3672	44.737	11.3089	8.5035	23.0344	24.4331	4.6239	21.0223	2.0251	5.8887	3.3766	15.3846	12.6208	62.1754	7.2732	40.8208	4.1173	12.3124	6.3318	57.4638	11.453	6.7128
TAG	TAG54:5-FA20:5	nmol/mL	1.5578	0.2201	10.9397	0.2308	1.1497	0.2258	0.1008	0.1983	0.2666	0.9361	1.5182	2.6713	0.2911	2.3872	0.2424	6.2745	0.7601	1.3696	0.7005	8.3704	0.2895	0.9626	0.5702	0.9317	2.1609	0.9585	0.6094	1.8702	0.5897	3.3162	0.8635	0.4955	1.1018	8.5085	0.265	0.3648
TAG	TAG54:5-FA22:1	nmol/mL	0.5227	0.7426	3.3319	0.3269	0.6519	0.1711	0.2098	0.2807	0.1681	0.405	0.879	0.853	0.1705	0.743	0.2574	3.278	0.6319	0.4626	0.6948	1.2835	0.1373	0.2861	0.1034	0.2704	0.0937	0.1259	0.1453	1.0212	0.0909	1.0312	0.3213	0.1258	0.2313	1.4257	0.1188	0.1786
TAG	TAG54:5-FA22:4	nmol/mL	0.9235	0.3197	1.3904	0.2438	0.1846	0.0919	0.0597	0.1084	0.2181	0.3623	0.4256	0.2002	0.2791	0.4996	0.1163	1.0341	0.1081	0.1846	0.2348	0.3397	0.0532	0.6641	0.0213	0.1232	0.0415	0.3058	0.2656	0.8906	0.1765	0.6381	0.0489	0.2116	0.1466	1.0737	0.4308	0.1247
TAG	TAG54:5-FA22:5	nmol/mL	1.66	0.3458	6.3915	0.3701	0.416	0.1482	0.1827	0.1253	0.2557	0.6836	0.8779	0.8722	0.6331	1.5881	0.1954	3.8843	0.3131	0.7029	0.3885	2.0461	0.1781	1.0564	0.0921	0.3544	0.4475	0.8488	0.4752	2.2254	0.4589	2.3274	0.2058	0.5099	0.7295	7.1836	0.3677	0.1781
TAG	TAG54:6-FA16:0	nmol/mL	10.716	2.8466	38.1227	3.4197	4.6014	1.7706	2.3227	1.7461	3.5163	6.5886	7.9905	7.9523	5.2527	11.3011	1.7854	29.6272	3.9615	5.307	8.9776	19.1822	1.8435	7.0401	1.6011	3.6251	4.9433	4.0509	4.3877	19.2368	1.9238	14.0405	2.6693	2.6997	4.402	26.4883	3.1009	2.3366
TAG	TAG54:6-FA16:1	nmol/mL	3.7722	1.0953	11.2468	1.7046	2.671	1.4087	0.5592	1.2931	1.7228	2.3286	5.3612	3.1674	1.4484	3.8021	1.0753	16.0771	1.858	2.8468	3.2491	3.9472	0.6403	3.0965	0.5267	1.6927	0.6789	1.5345	1.5739	4.9675	0.791	4.1249	1.132	0.81	1.3192	6.7318	1.2416	1.5095
TAG	TAG54:6-FA18:1	nmol/mL	12.3447	14.3763	86.7068	8.2288	27.8406	8.2353	5.952	11.7644	9.3606	19.9957	41.7058	52.5048	4.834	19.879	8.9784	170.106	38.5394	23.7666	37.3181	59.8472	5.8711	14.1462	7.6167	16.8359	6.7735	4.6432	6.0359	30.6415	2.5593	24.5671	25.9351	3.6212	11.8605	41.924	4.5142	11.8031
TAG	TAG54:6-FA18:2	nmol/mL	34.0934	46.2479	221.737	22.8448	40.6776	12.4489	26.0889	20.1396	16.1913	34.279	63.951	62.5216	14.3246	50.8819	13.6054	245.013	45.1493	28.0078	79.1386	83.5047	11.6299	26.5417	7.5017	19.9863	6.0339	7.5081	12.1433	97.4732	4.0865	70.6176	30.2535	9.3712	22.5716	84.9336	8.5399	12.8498
TAG	TAG54:6-FA18:3	nmol/mL	11.7278	14.1611	75.23	8.4684	27.357	7.7161	6.0891	11.9379	9.8619	19.417	41.8735	48.9663	5.3524	18.0248	9.0215	160.866	39.0384	20.939	41.0506	47.8058	5.605	12.9618	6.7924	15.0614	4.1847	3.9182	5.408	30.3832	2.066	23.5026	25.3443	3.762	10.8434	32.1511	4.2405	11.2703
TAG	TAG54:6-FA20:3	nmol/mL	2.2579	0.9107	6.4352	1.1584	1.6472	0.7712	0.4344	0.7819	1.164	1.549	3.3837	1.6591	0.9849	2.4426	0.7691	7.998	1.4112	1.4667	2.5022	2.0016	0.4513	2.0765	0.2352	0.9233	0.1825	0.8008	0.9868	3.9469	0.4442	2.7451	0.7103	0.7068	0.8061	3.4105	0.8736	1.0028
TAG	TAG54:6-FA20:4	nmol/mL	46.7418	11.9227	108.158	16.4505	12.7896	8.626	10.5057	7.4766	15.7386	22.8362	32.3679	10.9198	24.3706	31.6386	6.6587	58.2295	11.6044	9.5989	39.4158	21.4316	6.1706	21.7437	2.6623	7.3964	3.5323	12.3932	15.7359	77.26	4.8001	40.8203	4.6323	9.5986	10.1069	47.0861	12.6727	7.8886
TAG	TAG54:6-FA20:5	nmol/mL	6.7116	0.984	57.0283	1.0935	9.4074	1.9953	0.499	1.6805	2.1934	7.2158	9.2112	20.0393	1.4955	15.1571	1.8855	46.774	5.8051	12.0206	6.1758	54.3884	2.0563	6.233	4.8093	8.9714	15.1462	4.9109	4.3212	10.3399	2.5773	17.5515	6.8843	2.2841	7.1416	38.0829	1.7981	3.6173
TAG	TAG54:6-FA22:5	nmol/mL	1.6817	0.3405	5.7292	0.3808	0.9146	0.3138	0.1514	0.3186	0.4622	0.9994	1.4496	1.8861	0.4079	1.9653	0.2548	8.9231	0.4269	1.3732	0.7467	2.4566	0.2523	1.5686	0.1778	0.8056	0.567	0.7861	0.6852	2.086	0.4553	1.9448	0.3756	0.3879	1.0318	6.5105	0.475	0.4093
TAG	TAG54:6-FA22:6	nmol/mL	1.694	0.243	12.9082	0.2402	0.4142	0.1128	0.1204	0.0479	0.1464	0.7429	0.8699	1.466	0.4113	1.7299	0.1184	5.4009	0.2334	0.9947	0.181	7.0377	0.2099	0.936	0.2283	0.4254	1.6302	1.3208	0.5279	1.8006	0.8674	5.4097	0.2702	0.3482	0.7975	19.9954	0.2216	0.0667
TAG	TAG54:7-FA16:1	nmol/mL	2.6321	0.5969	9.5364	0.9362	2.6799	1.2948	0.5431	1.2147	1.8099	2.3604	4.3611	4.0517	1.0971	2.9821	0.6705	15.4386	1.5386	2.9714	4.2973	6.1776	0.6631	2.0948	1.1004	2.1968	1.3745	1.0565	1.4346	4.1788	0.4729	3.6068	1.6236	0.4558	1.432	5.9464	0.8032	1.3788
TAG	TAG54:7-FA18:1	nmol/mL	1.4102	0.726	12.8686	0.4958	3.667	1.2349	0.3355	1.041	1.1007	2.4265	5.6218	8.4017	0.4081	3.0677	0.7964	23.0216	5.0814	4.5469	3.8425	12.1634	0.6284	1.9104	1.8749	3.3241	1.3424	0.7742	0.7494	2.7358	0.5075	3.5202	4.6486	0.4756	1.9838	6.724	0.4896	2.0964
TAG	TAG54:7-FA18:2	nmol/mL	5.8322	7.1086	44.3663	3.2399	12.2505	4.2468	4.6705	6.7848	6.4314	11.6503	19.4071	26.9196	2.62	12.0971	3.2641	92.427	16.1813	9.962	32.0329	29.5881	3.6769	7.6081	3.7665	8.6546	4.5018	2.1447	4.0162	20.4056	0.9574	13.5258	13.9597	1.6152	9.1653	20.024	2.2198	5.2532
TAG	TAG54:7-FA18:3	nmol/mL	3.4581	4.5567	23.6479	2.3416	9.2521	3.053	3.0456	4.9825	4.821	8.234	15.3411	20.8465	2.1322	5.7427	2.6937	69.3235	16.6821	8.3239	23.5724	19.1701	2.4476	5.4731	3.4916	6.3145	1.9064	1.2112	2.2303	12.6237	0.5174	7.2723	13.6422	1.0589	5.4797	9.2004	1.5156	5.4121
TAG	TAG54:7-FA20:4	nmol/mL	9.1744	2.1755	22.9041	3.6927	4.8534	3.8954	2.3065	3.4227	6.3503	6.9065	12.3878	4.0035	4.78	6.7238	1.7362	22.4488	4.0101	3.9871	16.0233	6.3489	1.9596	6.0451	1.3657	3.0459	0.977	2.6195	4.2709	15.5999	0.8663	8.1352	2.3758	1.6658	3.462	8.7208	3.0035	3.4546
TAG	TAG54:7-FA20:5	nmol/mL	6.6278	1.1785	54.0037	1.084	12.4574	3.3126	0.6511	2.7439	3.4236	10.1715	12.5885	26.3415	1.4459	19.8943	2.0025	71.1684	7.1006	14.9515	10.681	55.6591	2.928	7.1033	6.8566	12.3272	17.09	4.2686	5.6479	13.145	1.999	18.5788	9.7804	1.9668	12.2947	34.6	2.0069	4.5586
TAG	TAG54:7-FA22:5	nmol/mL	0.3973	0.0687	1.5697	0.0824	0.3872	0.1277	0.0392	0.1435	0.1809	0.3545	0.5694	0.8767	0.0811	0.5554	0.0771	3.599	0.1858	0.5391	0.2749	0.9665	0.0926	0.5301	0.114	0.4024	0.2425	0.1674	0.204	0.6556	0.1154	0.4813	0.2286	0.0926	0.5713	2.0262	0.122	0.2153
TAG	TAG54:7-FA22:6	nmol/mL	1.0926	0.2025	8.8013	0.1669	0.7497	0.1798	0.0568	0.0828	0.1906	0.8376	1.077	2.8794	0.2192	1.6883	0.1243	11.5426	0.3075	1.5399	0.2851	6.6869	0.2223	1.1543	0.3587	0.809	1.6531	1.0121	0.5794	1.1119	0.7342	3.5795	0.4237	0.208	0.7676	13.4348	0.2298	0.1105
TAG	TAG54:8-FA18:2	nmol/mL	0.7623	0.3896	6.5209	0.2364	1.9367	0.7015	0.2491	0.7075	0.8238	1.5774	2.8952	4.8837	0.2731	1.9426	0.3647	14.5819	2.5139	2.2263	3.6942	6.2193	0.4425	1.0711	1.1725	1.9585	0.831	0.3779	0.5277	1.9674	0.192	2.0109	3.1021	0.2385	1.7423	3.2207	0.2693	1.068
TAG	TAG54:8-FA18:3	nmol/mL	0.5466	0.445	3.9444	0.347	2.2607	0.9177	0.438	1.1304	1.4723	2.082	4.2095	6.1408	0.4887	0.9683	0.5389	19.8343	4.871	2.6918	6.7289	6.567	0.5617	1.3879	1.5508	2.0147	0.8506	0.2956	0.4889	2.1561	0.0951	1.1766	5.2119	0.1925	1.7188	1.7233	0.3712	1.9256
TAG	TAG54:8-FA20:4	nmol/mL	1.0923	0.1768	2.4448	0.3667	0.6336	0.6586	0.2457	0.3962	1.0187	0.9101	1.8997	0.6071	0.6595	0.5961	0.1826	3.3858	0.6326	0.7287	2.3299	1.1546	0.2477	0.9106	0.3761	0.5504	0.178	0.3302	0.5053	1.556	0.0952	0.7478	0.4417	0.168	0.6035	1.1217	0.3942	0.671
TAG	TAG54:8-FA20:5	nmol/mL	1.2679	0.2349	11.3449	0.2437	4.5039	1.4718	0.1466	1.2295	1.237	2.9651	4.6645	9.5273	0.2792	4.1623	0.5877	26.5466	2.4144	5.9654	4.2403	16.4692	0.8908	1.8945	3.3838	4.7666	4.3036	0.8973	1.5011	2.6712	0.3272	3.7297	4.8667	0.3418	3.9741	6.1392	0.4326	1.9134
TAG	TAG54:8-FA22:6	nmol/mL	0.3016	0.0524	2.2613	0.053	0.3354	0.0893	0.0179	0.0418	0.0668	0.3505	0.4506	1.3183	0.0468	0.5448	0.059	4.5651	0.1408	0.5742	0.1163	2.3678	0.0906	0.3877	0.2221	0.4406	0.5052	0.2186	0.2036	0.3737	0.199	0.9179	0.2547	0.0545	0.4128	3.8621	0.0776	0.063
TAG	TAG55:1-FA16:0	nmol/mL	2.5036	0.4609	8.1941	0.6201	1.0805	0.2542	0.3234	0.2367	0.4311	1.6044	1.4771	3.6233	0.6609	2.1013	0.24	10.4404	0.8635	1.2451	1.0753	7.4081	0.4776	1.0851	0.514	1.2434	2.5215	0.8351	0.976	2.2608	0.5988	3.3892	0.9791	0.4661	1.2078	9.8154	0.4847	0.419
TAG	TAG55:1-FA18:1	nmol/mL	2.0597	0.6318	15.4078	0.7059	6.055	1.6844	0.6684	1.1464	1.3647	3.4078	5.735	8.5735	0.7889	4.1397	1.0018	21.3644	4.0239	6.0148	5.3999	17.1974	1.4478	1.9877	5.3791	6.3205	3.7172	1.3384	1.6784	3.7518	0.7834	4.7316	4.351	0.6194	3.3588	10.1123	0.8695	2.2044
TAG	TAG55:2-FA18:1	nmol/mL	1.4057	0.6178	14.2575	0.3944	1.082	0.3321	0.1223	0.2508	0.2428	0.6089	1.3837	2.0225	0.3484	1.0573	0.3273	4.1016	1.1696	1.08	0.7867	6.4378	0.2976	0.7834	1.379	1.157	0.7465	0.5306	0.2984	1.7652	0.6939	2.6912	1.1724	0.7115	0.5588	7.2474	0.2949	0.5638
TAG	TAG55:2-FA18:2	nmol/mL	1.2284	0.5159	8.59	0.4178	3.1445	1.1272	0.6789	0.7584	1.1118	2.3192	3.2349	4.8262	0.6645	2.5149	0.4605	13.2227	2.0625	2.7899	5.9201	8.917	1.1242	1.1988	3.2504	3.4747	2.1364	0.6318	1.1342	3.0197	0.3278	2.7564	2.7733	0.3349	2.8305	5.0871	0.5649	1.1555
TAG	TAG55:3-FA18:1	nmol/mL	2.4883	1.7309	20.7368	0.9546	1.2996	0.3909	0.2436	0.4057	0.2833	0.7252	1.8558	1.6471	0.4632	1.5198	0.6509	4.2845	1.3103	0.82	0.7166	6.1747	0.3537	1.2768	0.489	0.6842	0.3364	0.7846	0.3406	2.8783	1.0429	3.935	0.6043	0.9649	0.3372	11.4321	0.4744	0.4108
TAG	TAG55:3-FA18:2	nmol/mL	1.0086	0.6383	7.8646	0.3243	0.7968	0.2856	0.1446	0.2157	0.2419	0.5624	1.095	1.5025	0.2467	0.8421	0.2247	3.6407	0.8561	0.7534	1.105	3.9468	0.2556	0.7214	1.1264	0.8677	0.5408	0.3228	0.2629	1.6044	0.3176	1.722	1.0105	0.409	0.633	4.0109	0.2369	0.3827
TAG	TAG55:4-FA18:1	nmol/mL	1.9863	1.5593	16.7793	0.8508	1.1453	0.3223	0.2318	0.361	0.2639	0.7042	1.5385	1.3839	0.3261	1.2256	0.4766	4.203	1.0665	0.7921	0.6978	4.3382	0.2769	1.1363	0.3003	0.5917	0.227	0.5804	0.2944	2.8039	0.6157	2.9761	0.5234	0.7311	0.3328	8.6967	0.398	0.349
TAG	TAG55:4-FA18:2	nmol/mL	1.4571	1.3303	10.7153	0.629	0.7995	0.2875	0.2353	0.2934	0.2233	0.5277	1.2372	0.9948	0.2857	1.0411	0.3488	3.2716	0.7394	0.5414	0.7629	3.2372	0.2312	0.9188	0.3658	0.4608	0.2239	0.3664	0.2476	2.3147	0.3766	2.2407	0.4184	0.5095	0.3582	5.7358	0.3072	0.2151
TAG	TAG55:5-FA18:1	nmol/mL	1.3238	0.4294	6.4492	0.3754	0.5221	0.19	0.1233	0.2351	0.2144	0.4621	0.9839	0.692	0.2295	0.6086	0.242	2.0089	0.5953	0.3963	0.5941	2.0682	0.1821	0.6763	0.1711	0.3942	0.2034	0.4298	0.2602	1.5645	0.3571	1.2732	0.3315	0.4009	0.2141	3.4445	0.2998	0.2564
TAG	TAG55:5-FA18:2	nmol/mL	0.9399	0.829	8.1493	0.3545	0.5368	0.1947	0.196	0.1919	0.1758	0.4161	0.8354	0.6562	0.1845	0.7421	0.2295	2.4804	0.5219	0.349	0.6177	2.169	0.1746	0.7351	0.1497	0.3203	0.1297	0.2609	0.1835	2.0131	0.2144	1.5847	0.292	0.3373	0.2667	3.9688	0.1985	0.1578
TAG	TAG55:5-FA20:4	nmol/mL	4.1823	0.6439	4.0364	0.6669	0.7424	0.3617	0.276	0.4228	0.4947	0.7363	1.9736	0.5855	0.6145	0.7208	0.3591	1.9254	1.0915	0.296	1.8342	1.69	0.3281	1.1638	0.1596	0.3339	0.3479	1.2973	0.5765	2.3215	0.7726	1.0683	0.394	0.9453	0.2781	2.6541	0.6154	0.3145
TAG	TAG55:6-FA18:1	nmol/mL	0.8473	0.3617	2.4801	0.3337	0.5438	0.3268	0.2302	0.3073	0.3275	0.4787	0.7645	0.8753	0.2665	0.6819	0.2415	1.7891	0.5013	0.582	0.493	2.2358	0.3431	0.5436	0.3788	0.6472	0.5391	0.5173	0.3638	0.768	0.4228	0.8945	0.4524	0.3053	0.3814	2.0321	0.2931	0.3584
TAG	TAG55:6-FA20:3	nmol/mL	0.5811	0.4397	0.492	0.337	0.4444	0.3384	0.2713	0.3211	0.2667	0.3812	0.4883	0.3096	0.3883	0.3414	0.326	0.5292	0.3779	0.4098	0.4832	0.4448	0.2934	0.4191	0.3364	0.396	0.2935	0.3837	0.3386	0.5555	0.4104	0.3249	0.3661	0.3935	0.3106	0.4045	0.3662	0.3643
TAG	TAG55:6-FA20:4	nmol/mL	3.8052	0.6733	3.3163	0.7723	0.8191	0.4902	0.3954	0.4527	0.6691	0.9137	1.9399	0.5479	0.6567	0.7615	0.3216	2.1507	0.909	0.3941	2.219	1.49	0.3689	1.1617	0.1888	0.4129	0.3171	1.0729	0.6074	2.617	0.483	1.0313	0.3567	0.7045	0.369	2.316	0.632	0.3376
TAG	TAG55:7-FA15:0	nmol/mL	0.2823	0.1699	0.4432	0.0906	0.2006	0.1015	0.0686	0.1244	0.163	0.1845	0.2599	0.2308	0.1673	0.2119	0.0507	0.4838	0.1721	0.1201	0.2313	0.5344	0.0998	0.1922	0.1496	0.1427	0.1547	0.1971	0.1399	0.225	0.1219	0.2034	0.1025	0.0752	0.2086	0.5743	0.1133	0.101
TAG	TAG55:7-FA18:1	nmol/mL	0.9224	0.4603	4.0965	0.3642	0.4511	0.1639	0.1624	0.1772	0.1344	0.3386	0.5775	0.7324	0.3174	0.7299	0.256	1.3501	0.3731	0.3287	0.2742	1.8804	0.1516	0.4392	0.2371	0.3342	0.3309	0.3957	0.234	0.9636	0.439	1.298	0.3041	0.505	0.2465	2.585	0.2097	0.1775
TAG	TAG55:7-FA20:3	nmol/mL	0.1212	0.0896	0.1051	0.0756	0.0798	0.0676	0.0566	0.0601	0.0606	0.0864	0.1067	0.1067	0.0729	0.0638	0.0529	0.1405	0.0818	0.1074	0.0941	0.1101	0.0573	0.0883	0.0706	0.0821	0.0488	0.0756	0.0645	0.1125	0.0572	0.0925	0.0542	0.0515	0.0613	0.0953	0.069	0.0662
TAG	TAG55:7-FA20:4	nmol/mL	1.3518	0.6523	1.315	0.6634	0.7076	0.5007	0.4547	0.5744	0.5723	0.768	1.1584	0.5252	0.6063	0.5111	0.4169	1.2534	0.5973	0.5442	1.3854	0.7672	0.5029	0.6631	0.388	0.515	0.4832	0.6691	0.5969	1.1498	0.4332	0.5774	0.4721	0.5951	0.5223	0.9011	0.5805	0.4801
TAG	TAG55:7-FA22:6	nmol/mL	0.3592	0.0462	0.8954	0.0317	0.1399	0.035	0.0167	0.0199	0.0308	0.1366	0.2126	0.4187	0.0377	0.1619	0.0249	1.2542	0.1001	0.2137	0.0547	1.7097	0.0551	0.1687	0.104	0.1726	0.5993	0.3098	0.0896	0.1497	0.2134	0.338	0.1249	0.065	0.1127	1.9971	0.044	0.0172
TAG	TAG55:8-FA20:4	nmol/mL	0.5864	0.1168	0.364	0.1336	0.1533	0.1195	0.0964	0.0999	0.1587	0.1458	0.3374	0.1198	0.1781	0.1297	0.0604	0.3368	0.1481	0.1282	0.3447	0.2201	0.0835	0.1758	0.0964	0.1176	0.0823	0.1516	0.1322	0.3469	0.0957	0.1502	0.0779	0.0821	0.1131	0.2383	0.1049	0.0859
TAG	TAG56:1-FA16:0	nmol/mL	0.3314	0.0838	2.1539	0.0515	0.0563	0.0258	0.0269	0.0189	0.0287	0.0713	0.1445	0.1461	0.1423	0.2545	0.0382	0.469	0.0799	0.0339	0.0516	1.0146	0.0177	0.1205	0.0307	0.0616	0.0364	0.1171	0.0624	0.5633	0.0495	0.4853	0.0865	0.1139	0.0388	1.6225	0.0295	0.0373
TAG	TAG56:1-FA18:1	nmol/mL	0.5846	0.1937	4.502	0.1518	0.2424	0.0751	0.0518	0.0583	0.0521	0.2349	0.3648	0.6071	0.1633	0.5689	0.087	1.3294	0.2303	0.223	0.1412	2.2469	0.0794	0.2532	0.264	0.4109	0.1632	0.1866	0.1542	0.7859	0.1942	1.0929	0.2677	0.1923	0.2172	2.908	0.0964	0.1226
TAG	TAG56:10-FA18:2	nmol/mL	0.8857	0.5989	7.4668	0.3187	0.8268	0.2713	0.1368	0.2074	0.2615	0.553	1.0097	1.4632	0.2358	0.7871	0.1888	3.7752	0.8329	0.7685	1.0992	3.9184	0.2293	0.6461	1.1497	0.9081	0.5314	0.279	0.284	1.4708	0.2598	1.6356	1.0728	0.3904	0.6613	3.8698	0.237	0.3976
TAG	TAG56:2-FA16:0	nmol/mL	0.3019	0.1254	1.9933	0.0846	0.0712	0.0253	0.0423	0.0268	0.0274	0.0871	0.1779	0.1414	0.1165	0.2845	0.0575	0.5465	0.0694	0.0799	0.0602	1.736	0.0234	0.1385	0.0221	0.0954	0.0431	0.077	0.0774	0.8089	0.0615	0.5612	0.0664	0.0925	0.0427	2.3574	0.0368	0.029
TAG	TAG56:2-FA18:0	nmol/mL	0.8297	0.7946	4.6956	0.4659	0.4049	0.0892	0.1582	0.1206	0.0762	0.2844	0.5571	0.5693	0.266	0.7727	0.2935	1.8255	0.4724	0.2562	0.1591	2.2823	0.1333	0.4585	0.0782	0.2044	0.0849	0.2576	0.1583	1.4118	0.5159	1.421	0.2006	0.3539	0.1172	4.5584	0.2296	0.1191
TAG	TAG56:2-FA18:1	nmol/mL	1.5187	1.276	13.3344	0.8228	0.8267	0.2777	0.2525	0.2982	0.2023	0.6696	1.2896	1.3285	0.5685	1.6229	0.5939	3.1018	1.2872	0.7272	0.363	6.8053	0.3384	0.7749	0.5716	0.7628	0.3034	0.4541	0.3782	2.6861	0.8517	3.1668	0.5752	0.6335	0.2319	9.9996	0.4583	0.5116
TAG	TAG56:2-FA20:0	nmol/mL	0.9008	0.5349	6.4543	0.3861	0.4226	0.1035	0.1039	0.1392	0.1103	0.2936	0.7249	0.6026	0.2475	0.7206	0.2484	1.3696	0.5538	0.2731	0.2455	2.2984	0.1382	0.3422	0.3291	0.2778	0.1233	0.2078	0.1746	1.0083	0.3226	1.5513	0.2778	0.2828	0.0885	3.1883	0.2069	0.2462
TAG	TAG56:2-FA20:1	nmol/mL	0.6656	0.7875	3.8773	0.4217	0.4164	0.0834	0.0974	0.1177	0.0651	0.2902	0.5278	0.5428	0.216	0.6268	0.348	1.7298	0.4434	0.3254	0.1053	2.3089	0.1308	0.385	0.087	0.2412	0.0719	0.1881	0.127	1.0549	0.459	1.1217	0.1637	0.2857	0.0886	4.1533	0.2265	0.1343
TAG	TAG56:3-FA16:0	nmol/mL	0.2317	0.1456	1.2629	0.0932	0.075	0.0221	0.0521	0.0341	0.0311	0.0954	0.1602	0.1079	0.109	0.2602	0.0549	0.4243	0.0698	0.1017	0.0638	1.0425	0.0294	0.1464	0.0216	0.0728	0.0328	0.0801	0.0604	0.6974	0.0962	0.4318	0.056	0.089	0.0424	1.4826	0.0889	0.0307
TAG	TAG56:3-FA18:0	nmol/mL	1.7106	1.7115	5.5035	1.0431	0.9118	0.1763	0.3884	0.2355	0.1295	0.5571	1.2953	1.1925	0.5361	1.4989	0.5883	4.29	0.8585	0.4737	0.4036	2.322	0.2247	0.941	0.098	0.3177	0.139	0.471	0.3638	2.518	0.6732	2.1425	0.3248	0.6236	0.2675	6.1825	0.4396	0.1996
TAG	TAG56:3-FA18:1	nmol/mL	4.0478	5.7393	23.3059	3.5965	3.6338	1.0743	0.7014	1.1517	0.6035	2.2461	4.5548	3.8791	1.1983	3.9772	2.4187	13.6263	4.1436	3.6034	1.0964	12.9008	1.0991	2.1231	1.0134	2.6617	0.5689	1.0063	0.9106	5.5259	2.2543	6.6602	1.3842	1.298	0.65	21.0767	1.5243	1.2887
TAG	TAG56:3-FA18:2	nmol/mL	1.0823	1.2354	7.9493	0.6128	0.6762	0.2001	0.2328	0.211	0.1786	0.5266	1.0065	0.9329	0.3672	1.2913	0.374	3.3003	0.8681	0.5547	0.4159	3.672	0.2124	0.6385	0.3647	0.5021	0.1726	0.2008	0.2772	2.4225	0.3921	2.1627	0.4048	0.3488	0.2504	5.7378	0.3248	0.2475
TAG	TAG56:3-FA20:0	nmol/mL	0.8954	0.7231	6.3086	0.4317	0.4999	0.1519	0.1438	0.1743	0.1511	0.3813	0.8197	0.6321	0.2606	0.8873	0.2348	1.9214	0.7007	0.3381	0.4262	2.1033	0.1836	0.4145	0.3753	0.3667	0.1279	0.179	0.1955	1.3035	0.2422	1.5705	0.3454	0.2411	0.1594	3.074	0.2384	0.2561
TAG	TAG56:3-FA20:1	nmol/mL	2.4511	3.7317	11.3252	2.1052	2.1833	0.6205	0.4277	0.6616	0.314	1.3469	2.4962	2.1377	0.6332	2.1193	1.484	8.7096	2.3711	2.1805	0.6218	6.8165	0.6028	1.2604	0.4814	1.6304	0.3025	0.4812	0.4943	3.0923	1.3444	3.5606	0.7587	0.7145	0.3653	12.0169	0.9003	0.7014
TAG	TAG56:3-FA20:2	nmol/mL	0.7127	0.7057	2.3894	0.437	0.4107	0.0943	0.1611	0.1506	0.0718	0.2953	0.5578	0.5269	0.2401	0.6535	0.3525	1.657	0.4257	0.2657	0.2298	0.9727	0.1363	0.4807	0.0594	0.1722	0.0565	0.2545	0.1832	1.0049	0.3929	0.9824	0.1527	0.2712	0.1193	3.0674	0.2669	0.1299
TAG	TAG56:4-FA16:0	nmol/mL	1.0964	0.416	2.5126	0.3158	0.1944	0.0657	0.1207	0.1175	0.1836	0.3905	0.4405	0.2394	0.4595	0.6216	0.1698	0.8812	0.196	0.1504	0.2957	0.6846	0.0908	0.5535	0.0287	0.1344	0.0519	0.3844	0.2942	1.4127	0.3604	0.9782	0.0824	0.3709	0.119	1.8365	0.5452	0.1274
TAG	TAG56:4-FA18:0	nmol/mL	5.6193	2.8821	11.61	2.754	2.1839	0.487	1.0015	0.7039	0.4891	1.1596	3.7461	2.3326	1.7403	3.2977	1.2642	8.7392	2.1184	1.0162	1.4163	3.3514	0.5343	2.119	0.1941	0.5247	0.3891	1.415	0.9674	5.1396	1.5446	4.5803	0.8018	1.6083	0.621	8.8122	1.0141	0.4639
TAG	TAG56:4-FA18:1	nmol/mL	6.803	10.1002	25.3385	6.5049	6.7819	1.9211	1.6268	2.0364	1.1327	4.2239	8.4817	6.6901	2.1817	7.1987	4.0454	28.0035	6.7832	5.8123	2.978	12.8774	1.6744	4.2338	1.0895	4.0132	0.764	1.8335	1.9587	9.6082	2.944	9.7603	2.4355	2.0796	1.5928	27.4141	2.4715	2.0476
TAG	TAG56:4-FA18:2	nmol/mL	2.7718	4.9517	14.0041	2.4402	2.8537	0.9503	0.8111	0.8766	0.4578	1.9491	3.4085	2.8248	0.8432	3.2966	1.463	13.0264	2.7933	2.7025	1.3567	7.1665	0.7601	1.7231	0.6151	1.9499	0.3708	0.5438	0.7496	4.9461	0.9577	4.6	1.0612	0.7751	0.8318	13.3021	1.0511	0.7978
TAG	TAG56:4-FA20:1	nmol/mL	2.7286	5.8644	12.4892	2.6826	3.2497	1.0948	0.7811	0.9838	0.4688	2.134	3.8353	2.9911	0.767	3.1251	1.6887	15.0738	3.1686	3.3912	1.2464	7.3168	0.9051	1.6589	0.6469	2.4036	0.406	0.5001	0.7533	4.3661	0.9934	4.1054	1.1383	0.7113	0.8293	13.525	1.1354	0.9057
TAG	TAG56:4-FA20:2	nmol/mL	2.3804	2.9276	7.3455	2.0898	2.0962	0.551	0.5608	0.6822	0.3856	1.2725	2.7545	1.9709	0.7156	2.177	1.3317	7.0438	1.8928	1.5648	1.0487	3.0713	0.5264	1.4366	0.2928	1.0528	0.1799	0.7173	0.6946	2.9368	1.0356	3.1718	0.6656	0.7378	0.5508	8.8997	1.0027	0.6781
TAG	TAG56:4-FA20:3	nmol/mL	3.4301	1.5158	6.9121	1.8499	1.6348	0.3894	0.4938	0.512	0.4021	0.9887	2.6051	1.5568	1.1165	2.125	1.1903	5.8953	1.6792	0.9431	0.9896	2.2224	0.4529	1.6332	0.1901	0.5892	0.1886	1.0711	0.7377	3.3548	1.5354	3.0497	0.5783	1.2346	0.3272	5.5818	0.985	0.5585
TAG	TAG56:4-FA20:4	nmol/mL	7.0931	2.1651	13.0555	2.7513	1.8699	0.5007	1.0467	0.8316	0.5437	1.0222	4.1957	1.4911	2.0236	2.8789	1.0905	5.0654	1.76	0.518	1.8521	2.5275	0.4709	1.6746	0.1572	0.345	0.3956	1.3561	1.0163	4.8396	1.4773	4.3233	0.5908	1.6061	0.502	6.0011	0.8285	0.3635
TAG	TAG56:4-FA22:4	nmol/mL	1.1101	0.3867	1.8703	0.3201	0.167	0.0562	0.111	0.0873	0.1508	0.3182	0.3975	0.1648	0.4414	0.4712	0.1175	0.5674	0.1692	0.1	0.2453	0.3893	0.0796	0.4565	0.0205	0.0865	0.0402	0.3851	0.2634	1.2462	0.226	0.7463	0.056	0.3455	0.096	1.276	0.4767	0.0993
TAG	TAG56:5-FA16:0	nmol/mL	4.8456	2.0419	11.6949	1.6748	1.4097	0.4248	0.5709	0.7222	1.1179	2.6171	2.5103	2.1045	1.8387	3.4371	0.925	7.4993	1.2345	1.0625	1.8818	3.0244	0.6202	2.6741	0.1774	0.905	0.4413	1.9423	1.615	6.3887	1.5954	4.5036	0.558	1.6097	0.877	8.4127	2.9048	0.8584
TAG	TAG56:5-FA18:0	nmol/mL	9.3041	3.6076	22.2073	4.4182	3.7207	1.0578	1.4308	1.8763	1.1746	2.6968	6.64	4.3021	3.0554	6.1304	2.8053	15.2185	4.1107	1.9849	3.7272	5.9419	1.1276	3.7293	0.4909	1.2358	1.0196	2.3173	2.1296	8.4208	2.6296	8.1045	1.703	2.4221	1.2324	13.0262	2.0458	1.1383
TAG	TAG56:5-FA18:1	nmol/mL	16.2754	11.4863	41.2094	12.2948	11.1806	3.378	3.3094	4.2024	3.2055	7.9209	17.0728	10.4746	6.2003	13.1139	6.9546	38.7462	12.1518	7.9935	8.5714	15.8951	2.8472	8.8676	1.7968	5.9829	1.5891	5.0029	4.7237	18.8199	5.6942	17.8796	4.3265	4.9543	2.8991	32.6533	6.214	4.5233
TAG	TAG56:5-FA18:2	nmol/mL	4.0807	6.4422	14.1305	3.8286	3.929	1.2082	1.4795	1.2724	0.8503	2.8346	5.1129	3.7915	1.5318	4.724	1.8382	17.5478	3.5845	2.9305	2.9936	6.3163	1.0654	2.828	0.5898	2.2828	0.4173	0.902	1.427	7.4161	1.0741	5.9493	1.5059	1.1664	1.5357	14.6302	1.5457	1.0487
TAG	TAG56:5-FA20:1	nmol/mL	0.8464	1.945	4.3749	0.7741	1.1776	0.4304	0.3902	0.3983	0.2467	0.9176	1.5304	1.326	0.2943	1.1241	0.5131	6.6936	1.3495	1.2731	0.7736	3.0084	0.3711	0.7058	0.3197	0.9897	0.192	0.1517	0.3296	2.1281	0.2249	1.4033	0.6294	0.2125	0.4382	4.4865	0.4066	0.4193
TAG	TAG56:5-FA20:2	nmol/mL	2.3674	3.9601	7.5507	2.4547	2.7849	0.8377	0.7657	0.8688	0.5399	1.7602	3.7755	2.3771	0.8036	2.8125	1.4129	10.5522	2.3843	2.0567	1.8721	3.0847	0.6798	1.6777	0.3793	1.3946	0.1928	0.5935	0.8921	3.8293	0.7422	3.5134	0.8903	0.6226	1.0029	8.9503	1.1573	0.7818
TAG	TAG56:5-FA20:3	nmol/mL	9.0181	4.7797	18.6567	6.3094	5.905	1.8752	1.8881	1.8028	1.975	4.044	10.2449	4.265	3.4201	6.1715	3.7076	15.854	6.2296	3.9257	4.6019	6.9661	1.7293	4.9298	1.0418	3.2723	0.515	3.1355	2.6065	10.1731	3.7407	9.1088	1.9116	2.8388	1.2479	15.2635	3.2856	2.8714
TAG	TAG56:5-FA20:4	nmol/mL	25.2419	8.1255	57.6017	10.7918	8.8958	3.0472	3.6101	5.3954	3.2288	6.7516	17.6679	8.3788	9.0833	14.0701	7.9364	28.7597	10.7888	4.1716	11.2092	11.9209	3.05	8.1157	1.2415	3.0077	1.9349	5.4772	5.6378	22.8393	6.2205	18.9096	3.9378	6.0276	2.153	23.3763	5.5996	3.2249
TAG	TAG56:5-FA22:4	nmol/mL	5.0555	2.5893	9.5302	1.8758	1.1323	0.4005	0.5935	0.6994	1.2292	2.5975	2.4148	1.2844	2.0108	2.9784	0.989	4.8889	1.0837	0.8503	2.0055	2.1289	0.5517	2.4759	0.1165	0.7732	0.256	1.7959	1.8217	7.2743	1.4317	4.1405	0.3852	1.4691	0.5796	6.3758	3.3752	0.8315
TAG	TAG56:5-FA22:5	nmol/mL	2.6711	0.575	8.1835	0.6431	0.9299	0.1933	0.2388	0.3368	0.3585	1.2146	1.5486	1.8875	0.5564	2.2385	0.3872	5.9114	0.77	0.7753	0.8119	2.8994	0.3438	1.3674	0.1714	0.6091	0.5626	1.1863	0.6888	3.0506	0.902	2.8124	0.4959	0.6929	0.733	8.6069	0.7083	0.3772
TAG	TAG56:6-FA16:0	nmol/mL	9.1683	4.0125	32.4087	2.8872	5.9195	1.3251	1.2172	2.3846	2.5869	8.3221	7.4135	11.811	2.4449	11.1608	2.5332	36.7997	4.5015	5.3109	6.0892	13.9038	2.3209	5.9853	0.9948	4.3873	2.8674	4.3308	4.0447	14.086	3.5898	11.6336	3.0024	2.8067	3.8529	27.8303	4.8639	2.9844
TAG	TAG56:6-FA18:0	nmol/mL	6.7518	2.1749	14.9353	2.7249	2.6446	0.8327	1.5562	1.2401	0.9823	2.07	4.9095	3.5959	2.1207	3.8792	1.2798	11.3883	2.5117	1.6323	3.782	6.0691	0.8695	2.3696	0.7644	1.1432	1.4571	1.3758	1.641	6.5286	1.2373	5.7793	1.4744	1.2237	1.2838	10.8693	1.22	0.7464
TAG	TAG56:6-FA18:1	nmol/mL	21.8514	10.3655	65.4416	12.0529	17.2815	6.2817	5.593	6.4268	6.7356	15.7889	26.2926	19.9883	8.8715	20.5465	8.1172	68.9083	16.7196	13.5143	18.6988	30.2173	5.4163	12.6719	4.7472	11.6695	4.7135	8.8115	8.392	28.3595	6.9166	24.1324	7.5398	5.8614	6.3133	49.359	8.7287	8.8863
TAG	TAG56:6-FA18:2	nmol/mL	10.443	8.2239	23.9353	7.5559	6.8986	2.3513	3.6491	2.8144	2.7517	6.1871	11.241	6.1775	4.4617	9.3504	3.2273	26.9769	6.7663	4.5292	9.1744	8.6951	2.2022	5.7026	1.1258	3.7832	1.0442	2.5557	3.8158	16.6183	2.0808	11.4909	2.891	2.6381	3.073	18.4004	4.0326	2.5218
TAG	TAG56:6-FA18:3	nmol/mL	0.5344	0.5879	1.7721	0.479	0.7687	0.2482	0.223	0.2724	0.2277	0.6042	1.1208	0.9893	0.276	0.5782	0.3278	4.1308	1.1169	0.7938	0.7303	1.4607	0.1993	0.5943	0.2252	0.5958	0.1197	0.172	0.2333	1.0561	0.1569	0.7653	0.5601	0.1719	0.3185	1.6105	0.2992	0.3928
TAG	TAG56:6-FA20:2	nmol/mL	0.8717	1.4934	2.8557	0.8872	1.1035	0.3928	0.4666	0.397	0.3239	0.8364	1.6104	1.1179	0.402	1.1184	0.4742	4.8331	1.0722	0.8523	1.2703	1.387	0.3512	0.7726	0.2167	0.6917	0.1297	0.2533	0.4174	1.8687	0.2347	1.3359	0.5568	0.2187	0.5749	3.1302	0.4967	0.3777
TAG	TAG56:6-FA20:3	nmol/mL	8.4348	6.236	19.2862	6.95	7.8028	2.8312	2.9741	2.4568	2.9668	5.8719	12.9894	4.9261	4.1615	7.9261	3.6998	20.8129	7.1802	5.1234	8.7789	7.2788	2.3546	5.3381	1.3927	4.4366	0.5468	2.8538	3.5342	13.7587	2.5914	10.1951	2.5545	2.5417	2.2397	15.2332	3.7199	3.4216
TAG	TAG56:6-FA20:4	nmol/mL	45.3535	14.0546	92.9976	21.031	19.6249	10.6239	12.5781	9.7109	11.0596	19.3353	41.3083	13.2627	20.3207	22.5975	11.46	51.6524	20.0001	11.5535	36.2103	25.6475	7.5409	16.4486	6.2364	11.4753	3.4329	11.7846	13.3769	50.5118	7.5552	32.2118	7.4059	8.6887	6.31	44.7594	12.2584	11.0241
TAG	TAG56:6-FA20:5	nmol/mL	1.9993	0.3891	12.8036	0.456	3.2214	0.5967	0.2684	0.5326	0.4254	1.5737	3.1021	6.0921	0.414	3.0855	0.7735	12.859	2.3033	2.8602	1.6014	13.0504	0.6775	1.4313	2.3773	2.5437	3.2853	1.2005	1.0198	2.4877	1.0788	3.8093	2.2392	0.5411	1.4646	9.8894	0.5236	0.9587
TAG	TAG56:6-FA22:4	nmol/mL	3.9649	2.8013	8.5685	1.8805	1.2986	0.4855	0.8306	0.8609	1.4223	2.8066	2.5641	1.4047	1.5918	3.2908	0.8675	6.2289	1.0294	0.8483	2.9713	1.8293	0.6088	2.3488	0.1207	0.8781	0.2511	1.2953	2.07	8.9554	0.8602	3.7441	0.4275	0.9845	0.8362	5.107	2.9164	0.854
TAG	TAG56:6-FA22:5	nmol/mL	10.3995	3.5316	39.0507	2.9217	7.5005	1.6213	1.0055	2.7396	2.5273	9.013	8.8116	15.3959	2.2267	13.4616	3.0013	46.2201	5.3675	7.0322	6.1537	19.2951	2.6399	6.8203	1.3882	5.8998	4.1749	5.323	4.4483	13.9641	4.2521	13.7774	3.8731	2.9684	4.7466	39.3433	4.3797	3.3045
TAG	TAG56:6-FA22:6	nmol/mL	2.6488	0.3476	11.7885	0.4146	0.789	0.1404	0.154	0.0678	0.1551	1.1099	1.3645	2.5385	0.404	1.9685	0.1654	7.2572	0.4783	0.8116	0.2779	8.693	0.2627	1.126	0.3423	0.6019	2.0948	1.5761	0.7254	1.9475	1.2701	5.3788	0.5455	0.4311	0.7653	20.925	0.2786	0.0662
TAG	TAG56:7-FA16:0	nmol/mL	4.8168	1.8738	23.6239	1.3375	3.8867	0.793	0.8297	1.4003	1.5052	5.7925	4.3768	9.9419	1.1883	8.4645	1.119	31.1494	2.6613	3.7381	4.5847	16.1835	1.7217	3.4893	0.9722	3.5814	4.4035	2.4773	2.9496	8.3998	2.0193	8.6682	2.497	1.1994	3.7958	24.6185	2.049	1.3803
TAG	TAG56:7-FA16:1	nmol/mL	1.6374	0.588	6.1123	0.5853	2.1853	0.5039	0.175	1.2347	0.8454	1.9553	2.8422	3.7982	0.2816	2.086	0.6485	10.2477	1.4251	1.764	1.9635	3.3261	0.5196	1.206	0.4144	2.0357	0.5873	0.6438	0.9911	2.4324	0.5172	2.0099	1.7322	0.3166	0.8078	4.2302	0.7687	1.2599
TAG	TAG56:7-FA18:0	nmol/mL	0.9666	0.2435	4.427	0.2693	1.0025	0.2199	0.1701	0.3021	0.2079	0.6814	1.2578	1.7595	0.2797	1.1295	0.2807	5.2306	0.9599	0.7824	0.9708	2.959	0.2752	0.6365	0.5507	0.6121	0.9151	0.3286	0.4073	1.1564	0.2912	1.4041	0.8999	0.2703	0.7476	3.2956	0.2409	0.3218
TAG	TAG56:7-FA18:1	nmol/mL	13.4578	4.5731	45.1728	6.3129	14.3564	5.6596	5.207	4.5721	5.3355	11.4497	20.1292	17.5371	6.1937	11.9008	4.2153	49.1675	11.2689	12.5981	19.509	35.7303	4.2103	7.2242	8.583	12.5319	6.9908	4.9762	6.2892	19.7289	3.2373	15.8856	7.8369	2.5026	5.668	35.1258	4.4082	6.4748
TAG	TAG56:7-FA18:2	nmol/mL	13.2704	7.2182	38.0818	7.5939	10.7659	4.7289	6.1244	4.3825	5.6327	11.824	16.7466	12.5037	6.2707	14.1752	3.8778	46.4134	9.0556	7.7829	20.3995	17.6017	4.2579	7.7531	3.2243	7.6287	3.5318	4.0024	6.4673	23.6701	2.5724	15.0462	5.2131	2.8922	6.8504	26.8034	5.2907	4.722
TAG	TAG56:7-FA18:3	nmol/mL	1.1124	0.5843	2.8709	0.7426	1.2532	0.4847	0.4238	0.5334	0.6316	1.1658	2.1113	1.596	0.7326	0.9526	0.5262	5.7783	2.0034	1.114	2.047	2.1719	0.3753	1.1261	0.455	0.883	0.2588	0.3943	0.5595	1.9209	0.2732	1.3087	1.04	0.3651	0.6532	1.9451	0.5954	0.9154
TAG	TAG56:7-FA20:3	nmol/mL	3.535	2.5011	7.3639	2.6638	2.9926	1.287	1.7965	1.0941	1.6009	2.6688	5.3688	2.3282	2.0169	3.0114	1.1474	9.3911	3.3337	2.1148	5.5958	3.2617	1.1457	2.3929	0.762	1.9781	0.2873	1.0228	1.5409	6.3556	0.667	3.811	1.4518	0.8765	1.3128	5.2264	1.6169	1.6199
TAG	TAG56:7-FA20:4	nmol/mL	40.2902	15.0485	86.4469	21.205	24.0229	15.5697	20.1732	10.8913	17.2799	27.3885	47.2066	13.1451	23.3323	24.0512	9.6725	63.0777	21.3111	14.0827	64.547	25.9997	10.8139	17.0026	8.8551	15.3251	3.5401	10.5098	16.6739	63.5158	5.2034	31.558	8.4242	6.622	10.7523	41.1817	14.4431	12.6208
TAG	TAG56:7-FA20:5	nmol/mL	5.5248	1.2622	38.1115	1.5058	16.217	3.5012	1.0707	2.5433	2.0625	7.5592	13.5983	23.3773	1.295	10.897	2.9857	49.2897	9.9391	15.9371	8.9528	54.6417	3.1627	4.337	15.4651	16.362	11.8718	3.8129	3.9696	7.5752	2.4806	12.1272	10.9713	1.3791	7.0634	27.1351	1.8449	5.6059
TAG	TAG56:7-FA22:4	nmol/mL	0.7891	0.4373	2.0181	0.374	0.5111	0.1824	0.171	0.394	0.5018	0.9047	0.9861	0.6143	0.2678	0.7972	0.243	2.3583	0.3818	0.3393	1.1043	0.6166	0.1776	0.6226	0.0795	0.3778	0.0931	0.2289	0.5848	1.8058	0.1519	0.7501	0.2588	0.1644	0.326	1.1784	0.5953	0.3401
TAG	TAG56:7-FA22:5	nmol/mL	6.4503	2.812	28.0722	2.004	6.6334	1.3706	1.13	2.7623	2.3383	7.9202	7.3216	14.1174	1.5702	11.6313	1.892	41.8335	4.2775	5.4868	6.8801	15.8497	2.2955	4.7121	1.3369	6.1016	3.9838	2.9333	4.3107	13.7524	2.1921	9.8213	4.4325	1.5422	4.9596	27.2283	2.9629	2.6929
TAG	TAG56:7-FA22:6	nmol/mL	5.9868	1.3194	47.2711	0.9928	4.4811	0.62	0.3501	0.3441	0.5868	5.4804	4.9186	16.21	1.1171	9.0056	0.8202	40.8972	2.5321	6.2061	1.2631	45.434	1.4943	4.0691	2.1452	4.641	12.8088	4.9703	3.4941	6.6347	4.6926	18.9816	3.1234	1.2004	2.8645	69.6718	1.328	0.3936
TAG	TAG56:8-FA16:0	nmol/mL	2.5071	0.4314	8.4672	0.6681	1.153	0.2627	0.3062	0.2752	0.4709	1.6718	1.557	3.8728	0.6894	2.1122	0.254	10.8107	0.8721	1.3369	1.1512	7.9538	0.5112	1.0929	0.5243	1.2586	2.6203	0.8974	1.033	2.2998	0.6216	3.5027	1.0082	0.435	1.2462	10.3523	0.4816	0.4494
TAG	TAG56:8-FA16:1	nmol/mL	0.8098	0.2864	4.7829	0.277	1.5863	0.321	0.11	0.7226	0.4548	1.3063	1.6854	3.6973	0.1629	1.597	0.2944	9.1649	0.8738	1.256	1.455	4.1944	0.3782	0.7068	0.4998	1.6844	0.9221	0.44	0.7467	1.5363	0.3386	1.6309	1.4919	0.1659	0.8247	3.8544	0.3363	0.6115
TAG	TAG56:8-FA18:1	nmol/mL	2.2918	0.6787	16.2089	0.7489	6.5401	1.894	0.7069	1.2843	1.3858	3.6007	6.1195	9.2179	0.8661	4.4045	1.0769	23.2042	4.2603	6.3972	6.1059	18.7338	1.518	2.0283	5.7132	6.705	4.018	1.2954	1.818	3.9395	0.8409	4.9713	4.654	0.6433	3.6954	10.8284	0.8774	2.3615
TAG	TAG56:8-FA18:2	nmol/mL	7.5501	3.2215	26.8771	3.7458	9.2284	3.7145	5.4988	2.9273	4.137	7.7178	11.5478	11.9482	3.8927	8.4729	1.9214	35.6943	5.9856	7.4583	19.1662	21.553	3.317	4.0444	5.8542	8.2692	5.0891	2.5813	4.3834	14.5386	1.3203	9.9901	5.7397	1.2913	5.9154	20.0222	2.6882	3.2718
TAG	TAG56:8-FA18:3	nmol/mL	1.26	0.4797	4.0136	0.7165	1.8588	0.9017	0.5829	0.7369	1.3153	2.0099	3.2723	2.6694	1.0999	1.2311	0.5989	9.195	2.5435	1.896	4.1968	4.0163	0.632	1.5124	1.2599	1.7021	0.6692	0.6456	0.8426	2.5449	0.3023	1.6023	1.7411	0.3708	1.2705	2.606	0.8557	1.7495
TAG	TAG56:8-FA20:4	nmol/mL	25.9478	6.8564	36.9524	11.825	9.9793	7.3321	13.6285	4.8236	9.684	13.2005	22.682	5.9218	12.9177	9.6313	3.2382	29.3262	9.6682	6.1212	41.0171	12.056	5.5194	8.1475	4.8496	6.8888	1.8464	4.6097	7.5972	30.7263	1.6678	14.9529	4.7105	3.4911	6.435	17.0239	6.0574	5.9307
TAG	TAG56:8-FA20:5	nmol/mL	5.5584	1.5488	40.3727	1.5335	22.4498	5.5813	1.722	3.6188	3.4228	11.0316	18.101	30.8192	1.5412	14.4853	3.093	73.9851	11.8816	21.9148	17.7578	62.5101	5.0108	4.8913	21.467	23.3173	14.3941	3.7391	5.3115	10.3101	1.8323	13.8528	15.7216	1.1599	12.9711	26.9998	2.1491	6.5666
TAG	TAG56:8-FA22:5	nmol/mL	1.229	0.3996	5.3621	0.4249	2.0709	0.4504	0.2254	0.9207	0.7785	1.9437	2.3783	4.6076	0.294	2.1309	0.4448	13.1853	1.3368	1.8531	2.2709	4.5998	0.547	1.1609	0.5592	2.1347	1.0848	0.5418	1.025	2.6221	0.3387	1.9104	1.9866	0.2674	1.5279	4.9468	0.5477	0.9679
TAG	TAG56:8-FA22:6	nmol/mL	4.4918	1.4856	36.068	0.8324	4.7198	0.6352	0.5468	0.4041	0.6477	5.8818	4.4701	18.1157	0.8436	9.3167	0.6794	44.8588	2.4227	5.4351	1.5941	39.4812	1.6909	3.2593	2.5444	5.7461	13.2866	3.266	3.9513	6.7821	2.9126	16.0509	3.855	0.7546	3.6394	50.7105	1.171	0.4105
TAG	TAG56:9-FA18:3	nmol/mL	0.759	0.2427	2.7874	0.3749	1.607	0.8509	0.547	0.5594	1.2373	1.6147	2.5802	2.9254	0.9283	0.7988	0.3443	7.6777	1.9271	1.9092	4.7682	5.5942	0.5389	0.9954	2.473	1.9235	1.1438	0.4347	0.6803	1.8934	0.1649	1.0192	2.1156	0.1835	1.2243	2.0316	0.5496	1.4039
TAG	TAG56:9-FA20:4	nmol/mL	3.1923	0.7331	6.5655	1.5189	2.4891	2.3151	1.7627	1.3643	3.4563	3.9169	6.2147	2.2866	3.0165	1.6693	0.7753	9.9529	3.3208	2.2162	13.2158	4.7476	1.3503	2.429	2.5991	2.5137	0.9586	1.1134	1.9482	5.6321	0.3518	2.2057	2.1508	0.4971	2.3695	3.3783	1.6434	2.6659
TAG	TAG56:9-FA20:5	nmol/mL	2.0774	0.6427	15.643	0.566	8.4124	2.5241	0.9368	1.5611	1.8574	4.8231	7.2551	14.1651	0.6838	5.5005	1.0141	33.8172	5.3685	9.2267	10.5824	27.8764	2.5738	2.1245	12.1852	10.4045	7.1454	1.2796	2.3367	4.4902	0.5146	5.1241	9.1435	0.4309	7.4523	9.49	0.9138	3.2331
TAG	TAG56:9-FA22:6	nmol/mL	0.8435	0.2334	7.2565	0.1716	1.5923	0.2171	0.0905	0.1718	0.2191	1.616	1.5253	6.33	0.1604	1.8246	0.1903	15.1482	0.8394	1.9317	0.5818	11.3301	0.4727	0.8398	1.1325	2.1269	3.413	0.5727	0.9716	1.3201	0.4467	3.0401	1.8676	0.1201	1.1958	8.8087	0.2526	0.1717
TAG	TAG57:2-FA18:1	nmol/mL	1.4643	0.3969	6.9544	0.4872	1.6215	0.4237	0.2922	0.2957	0.4371	1.3783	1.8759	3.3455	0.674	1.2708	0.3126	8.2838	1.145	1.6429	1.1434	6.9574	0.5493	0.7603	1.4432	2.1222	1.6113	0.5841	0.7539	1.5894	0.4452	2.2695	1.5946	0.2657	0.9314	8.2297	0.4854	0.5662
TAG	TAG57:3-FA18:2	nmol/mL	1.3673	0.3512	4.2527	0.6664	0.9712	0.3815	0.5916	0.2291	0.4981	1.0194	1.452	1.7844	0.7034	0.8214	0.1848	5.334	0.6587	0.9369	1.5229	3.3632	0.4335	0.5348	0.9322	1.2483	0.7862	0.3438	0.581	1.4473	0.1768	1.4424	1.0474	0.1781	0.9116	4.478	0.4156	0.4033
TAG	TAG57:8-FA22:6	nmol/mL	0.3614	0.0921	0.9359	0.0514	0.2484	0.0509	0.035	0.0445	0.0337	0.2204	0.2186	0.6923	0.0399	0.1965	0.0345	1.2886	0.155	0.2462	0.1028	2.4845	0.1082	0.1684	0.1693	0.3169	1.0365	0.2334	0.1338	0.2215	0.2465	0.355	0.2179	0.0577	0.1503	2.1793	0.0628	0.0262
TAG	TAG57:9-FA22:6	nmol/mL	0.3183	0.3484	0.4502	0.2359	0.472	0.2422	0.2953	0.2336	0.2006	0.396	0.2774	0.4264	0.4181	0.2057	0.1469	0.6914	0.2123	0.4049	0.293	1.1743	0.2959	0.2084	0.3554	0.3301	0.4713	0.2696	0.3703	0.3188	0.3664	0.2696	0.33	0.2268	0.2307	0.8473	0.2378	0.2951
TAG	TAG58:10-FA18:2	nmol/mL	1.4914	0.3401	4.3814	0.6383	1.0501	0.417	0.5813	0.221	0.5547	1.0765	1.4891	1.929	0.7651	0.9177	0.1846	5.6878	0.6725	0.9323	1.6109	3.6306	0.4638	0.5652	1.0317	1.2785	0.8432	0.3193	0.625	1.5432	0.1925	1.5639	1.1328	0.1823	1.0018	4.6658	0.4163	0.4167
TAG	TAG58:10-FA20:4	nmol/mL	8.7911	0.9112	7.301	4.3752	2.2595	2.6841	4.1052	1.0004	4.0816	4.1351	6.7773	1.2636	6.6052	1.6744	0.7345	6.9607	1.6024	2.0203	9.7149	4.7814	1.6065	2.4965	5.3174	2.4728	1.5835	1.8848	3.2034	5.7152	0.6112	3.231	1.0853	0.7991	2.5687	6.4282	2.884	2.8282
TAG	TAG58:10-FA20:5	nmol/mL	0.8031	0.1087	3.1073	0.2654	1.5977	0.8386	0.2792	0.3679	0.751	1.7556	1.846	2.6993	0.5357	1.1698	0.2966	7.0093	1.0437	2.3274	2.0876	7.9265	0.6951	0.9606	6.0181	2.9935	2.9753	0.752	1.1368	1.1313	0.3274	1.1458	1.6596	0.1802	2.5868	3.2663	0.6147	1.7597
TAG	TAG58:10-FA22:5	nmol/mL	0.3074	0.1178	1.3718	0.1176	0.7235	0.1874	0.0968	0.2195	0.2353	0.8286	0.7579	1.9199	0.1101	0.4693	0.118	4.4208	0.681	0.8299	1.0108	2.7848	0.2131	0.4105	0.6407	1.1214	0.6475	0.1829	0.3814	0.6801	0.0898	0.4634	1.1509	0.0628	0.8432	1.6131	0.1996	0.4812
TAG	TAG58:10-FA22:6	nmol/mL	2.0434	0.4654	9.6112	0.5234	2.004	0.3938	0.3737	0.1598	0.2655	2.0169	2.1182	5.2049	0.3615	1.8734	0.1875	14.0864	1.1577	2.2282	0.7949	12.7965	0.8243	1.0385	2.4434	2.8046	3.4034	0.8175	1.0417	2.2382	0.5479	3.9129	2.4164	0.1995	1.7892	14.5399	0.3822	0.2091
TAG	TAG58:2-FA18:1	nmol/mL	0.3993	0.1248	2.9207	0.1142	0.1038	0.0476	0.0468	0.0441	0.0584	0.1509	0.282	0.3221	0.1656	0.3429	0.0705	0.7115	0.2019	0.0745	0.0697	1.8069	0.0446	0.1441	0.1124	0.1652	0.0596	0.1147	0.0682	0.6474	0.0794	0.6433	0.1887	0.146	0.0508	2.2531	0.0489	0.106
TAG	TAG58:3-FA18:1	nmol/mL	0.4857	0.235	2.5065	0.1807	0.1591	0.0762	0.0681	0.0726	0.0531	0.1587	0.35	0.2954	0.1517	0.4089	0.1258	0.9931	0.2281	0.1696	0.1164	3.196	0.0887	0.1775	0.1357	0.3233	0.0795	0.0943	0.0913	0.9759	0.1096	0.6765	0.1752	0.1137	0.059	3.2042	0.0773	0.1026
TAG	TAG58:5-FA18:1	nmol/mL	1.1317	0.6516	2.4313	0.5704	0.4558	0.1667	0.1706	0.2584	0.2329	0.5813	0.9009	0.4429	0.3906	0.6219	0.3137	1.4775	0.5113	0.3195	0.4663	1.0487	0.1825	0.4629	0.1012	0.317	0.0818	0.2844	0.3855	1.1893	0.4647	0.9313	0.1993	0.2924	0.1406	2.1037	0.6982	0.2905
TAG	TAG58:6-FA16:0	nmol/mL	0.1102	0.0758	0.4755	0.0454	0.047	0.0239	0.0202	0.0261	0.0277	0.1054	0.0905	0.1118	0.0496	0.1095	0.0332	0.3619	0.0673	0.0913	0.0512	0.2718	0.031	0.1031	0.0212	0.0613	0.0353	0.0558	0.0634	0.2075	0.0883	0.1572	0.0335	0.0355	0.0502	0.5475	0.0874	0.0393
TAG	TAG58:6-FA18:0	nmol/mL	1.9607	0.8548	5.0296	0.7786	1.1774	0.2706	0.3017	0.5304	0.2991	1.1144	1.5832	1.7646	0.4342	1.4895	0.5838	5.9536	1.0537	0.7401	0.9829	2.2694	0.426	0.8589	0.2275	0.5786	0.4913	0.5416	0.7169	1.9993	0.7682	1.8304	0.6663	0.4503	0.5594	4.923	0.8243	0.3922
TAG	TAG58:6-FA18:1	nmol/mL	3.3581	2.0043	8.1158	1.8953	2.2326	0.6764	0.5583	1.131	0.8411	2.5828	3.325	2.37	0.9233	2.3543	1.1857	7.7256	2.1792	1.5021	2.0848	3.4231	0.7606	1.4962	0.4478	1.6144	0.5623	0.9859	1.5701	3.6461	1.3447	3.0207	0.9896	0.7584	0.7566	7.1907	2.1244	1.1728
TAG	TAG58:6-FA20:4	nmol/mL	0.7387	0.3477	1.8131	0.411	0.3074	0.1932	0.2167	0.1945	0.181	0.3902	0.6375	0.2386	0.3459	0.396	0.2147	0.9647	0.4502	0.2951	0.4144	0.666	0.1537	0.3814	0.1574	0.3208	0.0842	0.1663	0.3113	1.0367	0.2214	0.5672	0.174	0.1523	0.1255	1.329	0.341	0.2552
TAG	TAG58:6-FA22:4	nmol/mL	2.7608	1.8506	4.6429	1.4916	1.1282	0.4444	0.5119	0.6918	0.6516	1.7656	2.1068	0.8268	0.8367	1.3643	0.7477	2.7865	1.1886	0.6273	1.5632	1.3717	0.4391	1.1561	0.2109	0.8066	0.1523	0.6263	1.2763	3.1808	0.7062	1.986	0.3948	0.5534	0.3809	3.5443	1.7991	0.7079
TAG	TAG58:6-FA22:5	nmol/mL	1.9633	0.6138	5.9783	0.6668	1.4905	0.2943	0.2004	0.5686	0.2435	1.2722	1.657	2.3839	0.3604	1.6807	0.6175	7.0776	1.2774	0.9383	0.8747	3.1185	0.4744	0.9154	0.3601	0.9426	0.6708	0.6122	0.7037	2.0535	0.8793	1.9452	0.8483	0.4172	0.6745	7.3883	0.6976	0.4538
TAG	TAG58:7-FA16:0	nmol/mL	0.2247	0.0962	0.9249	0.073	0.0965	0.0284	0.0353	0.0369	0.051	0.1585	0.1669	0.1575	0.0936	0.2026	0.0535	0.5203	0.0851	0.1008	0.1084	0.4023	0.0334	0.1829	0.0237	0.0869	0.0565	0.0858	0.1106	0.3194	0.1298	0.25	0.0678	0.0801	0.0857	0.8405	0.1288	0.0677
TAG	TAG58:7-FA18:0	nmol/mL	1.6284	0.5443	4.8088	0.5957	1.075	0.2108	0.2796	0.3946	0.2183	0.9688	1.3881	1.9302	0.3332	1.3787	0.3246	6.0037	0.8248	0.6788	0.8884	2.8742	0.3844	0.6739	0.2991	0.6494	0.7735	0.4765	0.605	1.5411	0.5338	1.7338	0.7192	0.2817	0.7353	6.0012	0.3955	0.2499
TAG	TAG58:7-FA18:1	nmol/mL	4.4075	2.7565	14.798	2.3654	5.9553	1.312	0.8987	1.8999	1.2527	4.9678	6.292	7.1185	1.0391	4.3803	1.89	18.867	4.201	4.4763	3.8731	11.1864	1.5703	2.2999	1.7742	5.5682	1.978	1.517	2.6463	5.4945	1.6995	5.0372	3.1149	0.8315	2.117	15.4335	2.4608	2.1805
TAG	TAG58:7-FA18:2	nmol/mL	2.1643	1.6171	5.2098	1.2402	1.5545	0.5155	0.6238	0.7739	0.608	1.9971	2.2444	1.7112	0.6447	1.7985	0.625	5.9679	1.3487	0.9916	2.1534	2.194	0.5898	1.0857	0.3421	1.1521	0.4609	0.5254	1.276	3.1692	0.4918	2.0157	0.7831	0.3912	0.9184	4.7151	1.3191	0.6735
TAG	TAG58:7-FA20:4	nmol/mL	1.7488	0.7255	2.7514	1.0345	0.7299	0.4291	0.5763	0.3584	0.473	0.8743	1.4844	0.4461	0.9634	0.8357	0.4137	1.9958	0.8839	0.5254	1.263	0.9493	0.3493	0.9458	0.2211	0.5483	0.1342	0.415	0.7849	2.1905	0.3955	1.1918	0.2938	0.3635	0.3358	2.0957	0.725	0.5308
TAG	TAG58:7-FA22:4	nmol/mL	2.3609	2.4179	4.6289	1.622	1.506	0.5684	0.6982	0.7899	0.8593	2.2952	2.5192	0.9935	0.7859	1.6758	0.7311	3.853	1.298	0.8144	2.5184	1.4493	0.5452	1.2088	0.2449	1.0744	0.1823	0.5253	1.4916	3.8851	0.4732	2.0823	0.5049	0.4162	0.6779	3.3983	1.7959	0.8003
TAG	TAG58:7-FA22:5	nmol/mL	3.8226	1.7012	13.2803	1.5718	4.9251	0.927	0.6065	1.4169	0.7325	3.652	4.8328	6.8001	0.7896	4.0385	1.4428	17.328	3.2252	3.6744	2.6315	9.9096	1.2325	1.9884	1.7833	4.6417	2.0535	1.3003	2.04	4.879	1.4375	4.4372	2.9106	0.6987	2.1856	16.7959	1.3904	1.5186
TAG	TAG58:7-FA22:6	nmol/mL	1.5732	0.3535	9.4226	0.337	1.1773	0.1544	0.1019	0.1001	0.107	1.0656	1.2498	3.2836	0.233	1.5782	0.2196	7.8128	0.6721	1.1003	0.2607	9.1542	0.3547	0.7486	0.7416	0.9446	2.1427	0.8421	0.6407	1.4302	1.1448	3.6139	0.8845	0.2631	0.6327	16.2394	0.2597	0.1044
TAG	TAG58:8-FA18:1	nmol/mL	2.7736	1.298	14.7311	1.188	4.9002	0.9277	0.5548	1.1184	0.7189	3.7504	4.5268	7.1446	0.6913	3.7366	1.0363	18.2061	2.8607	3.855	2.8805	13.9223	1.2734	1.68	2.2945	5.4044	2.7745	1.1012	1.9069	3.9715	1.0914	4.7394	3.2726	0.4576	2.4799	17.4512	1.1276	1.2974
TAG	TAG58:8-FA18:2	nmol/mL	2.3978	1.7124	8.571	1.2602	3.5254	0.848	0.8111	1.0602	0.8463	3.0572	3.6116	4.4653	0.6595	2.9439	0.815	13.2984	2.135	2.5589	3.3983	6.4547	1.0421	1.4003	1.1049	3.4392	1.3741	0.7547	1.7269	4.0688	0.6661	3.2524	2.0834	0.4188	2.1037	9.4975	1.2158	1.0176
TAG	TAG58:8-FA20:3	nmol/mL	1.1022	0.2933	1.6349	0.6713	0.5485	0.3513	0.3172	0.2284	0.5729	0.8196	1.1701	0.442	1.0228	0.6115	0.3098	1.603	0.6011	0.4994	0.9717	0.8008	0.3082	0.8682	0.2781	0.5314	0.1176	0.4875	0.6837	1.3741	0.3715	0.8175	0.2513	0.2976	0.3391	1.6673	0.912	0.7633
TAG	TAG58:8-FA20:4	nmol/mL	7.4244	1.3998	7.3053	3.1136	1.7927	1.074	1.4891	0.9766	1.6966	2.2749	4.1908	0.8813	3.722	1.9707	0.8276	3.9749	1.7763	0.9265	4.4956	1.9741	0.8102	2.4236	0.5878	1.0127	0.4126	1.449	2.3619	5.975	0.8628	3.0823	0.6852	1.0876	0.9037	4.2282	2.2642	1.3969
TAG	TAG58:8-FA22:5	nmol/mL	3.3222	1.8413	12.3472	1.5367	5.7142	1.1078	0.7342	1.446	0.8768	4.3701	5.0755	7.295	0.7267	4.4695	1.1808	20.2958	3.1573	4.018	3.6271	9.9011	1.3527	1.9498	1.967	5.7665	2.1549	0.9883	2.2743	5.6601	0.8789	4.3081	3.4882	0.5644	3.1681	15.6834	1.3255	1.515
TAG	TAG58:8-FA22:6	nmol/mL	3.672	1.1136	25.5151	0.9325	4.2296	0.5749	0.3768	0.3122	0.321	3.5667	3.9726	10.6113	0.5422	4.2883	0.7057	23.7458	2.1566	4.4717	0.8948	28.5939	1.2913	1.8626	3.7832	5.3059	6.9658	1.8746	1.9593	3.736	2.247	9.344	3.4443	0.5125	2.1172	40.2478	0.7819	0.371
TAG	TAG58:9-FA18:1	nmol/mL	1.5604	0.41	7.1033	0.5627	1.7135	0.4199	0.3049	0.3177	0.4401	1.5811	1.9312	3.4893	0.7176	1.3176	0.3251	8.3991	1.2157	1.738	1.2016	7.5078	0.5746	0.8029	1.5668	2.2475	1.662	0.562	0.8245	1.6375	0.4412	2.2817	1.7128	0.2436	1.0049	8.9281	0.5192	0.6542
TAG	TAG58:9-FA18:2	nmol/mL	1.8002	0.8432	8.306	0.8573	2.4069	0.5572	0.6879	0.5741	0.6078	2.2584	2.4924	3.7812	0.581	2.1814	0.4041	11.0275	1.2345	1.8785	2.4207	6.9206	0.8246	0.9963	1.3117	2.7626	1.5691	0.5584	1.1778	2.9296	0.4597	2.9373	1.8281	0.2665	1.8528	9.138	0.6205	0.5698
TAG	TAG58:9-FA20:4	nmol/mL	7.9992	1.0761	8.4664	3.9144	2.3366	2.2759	2.6653	1.1672	3.6973	4.4146	6.1611	1.5149	6.6195	2.3931	1.0526	6.611	2.2096	1.6973	7.9127	3.8144	1.4969	3.4563	2.1711	2.102	1.0859	2.3366	3.6723	6.9875	0.9854	3.5161	1.1192	1.036	2.0128	6.1256	3.8583	3.0808
TAG	TAG58:9-FA22:5	nmol/mL	1.7219	0.6577	5.168	0.6446	2.0396	0.5353	0.4807	0.6592	0.5919	2.0287	2.3278	3.4397	0.468	1.6773	0.3844	9.4853	1.5012	1.7601	2.3849	4.7453	0.6618	1.0813	1.0968	2.4161	0.995	0.488	1.0646	2.76	0.3225	1.7966	2.039	0.2386	1.7543	5.7757	0.7067	0.8632
TAG	TAG58:9-FA22:6	nmol/mL	3.4	1.1558	23.4219	0.8966	5.1258	0.7225	0.4205	0.3347	0.3641	4.3093	4.2341	11.4935	0.5428	4.6622	0.6346	28.8521	2.322	5.2493	1.246	27.7043	1.6593	1.9122	4.6546	6.6905	6.9226	1.5692	2.2021	4.2961	1.5562	8.9572	4.2293	0.4164	3.0427	36.6301	0.789	0.4159
TAG	TAG60:10-FA22:5	nmol/mL	0.6171	0.1435	1.2846	0.2424	0.6014	0.2437	0.1616	0.2034	0.3006	0.9278	0.7917	1.0127	0.2692	0.5313	0.1583	2.4979	0.4611	0.6338	0.772	1.7978	0.2977	0.5121	0.623	1.1202	0.5117	0.3231	0.6768	0.8641	0.2596	0.5062	0.5133	0.1004	0.8929	2.305	0.4991	0.5279
TAG	TAG60:10-FA22:6	nmol/mL	0.5513	0.1327	1.4681	0.1443	0.4133	0.0894	0.066	0.0411	0.0627	0.463	0.4642	0.8262	0.127	0.4194	0.0662	2.0625	0.2394	0.5062	0.166	2.1895	0.1958	0.3061	0.4165	0.5744	0.7859	0.305	0.3809	0.3907	0.3524	0.7632	0.33	0.0563	0.3387	3.079	0.1955	0.0859
TAG	TAG60:11-FA22:5	nmol/mL	0.5114	0.0876	0.9483	0.1553	0.5243	0.2247	0.1592	0.1508	0.2365	0.7088	0.6037	1.0074	0.2157	0.3344	0.1043	2.1735	0.2908	0.6146	0.7085	2.281	0.2875	0.3017	1.3976	1.3187	0.9369	0.2417	0.5212	0.5646	0.1631	0.418	0.5692	0.0528	0.892	1.9566	0.3004	0.3859
TAG	TAG60:11-FA22:6	nmol/mL	0.6915	0.111	2.1038	0.1616	0.6004	0.1547	0.09	0.0564	0.1302	0.9168	0.6488	1.6146	0.1578	0.5584	0.0937	3.8129	0.3297	0.7994	0.2579	4.7326	0.3712	0.441	1.5312	1.2852	2.0623	0.4816	0.6413	0.5142	0.465	0.9834	0.5482	0.0736	0.7873	5.0038	0.2992	0.1382
TAG	TAG60:12-FA22:6	nmol/mL	0.7375	0.0788	1.8322	0.1557	0.5903	0.1667	0.1163	0.0421	0.1031	0.85	0.6377	1.5727	0.1503	0.3876	0.0642	3.801	0.2368	0.981	0.2845	6.6401	0.3769	0.2958	3.4424	1.5333	4.3079	0.4333	0.5392	0.3862	0.2845	0.9083	0.6464	0.0448	1.037	5.1534	0.2274	0.0974

## Sheet: Species Compositions
TrueMass® Complex Lipid Panel: Molecular Species Compositions
		CLIENT MATRIX	EDTA Plasma	EDTA Plasma	EDTA Plasma	EDTA Plasma	EDTA Plasma	EDTA Plasma	EDTA Plasma	EDTA Plasma	EDTA Plasma	EDTA Plasma	EDTA Plasma	EDTA Plasma	EDTA Plasma	EDTA Plasma	EDTA Plasma	EDTA Plasma	EDTA Plasma	EDTA Plasma	EDTA Plasma	EDTA Plasma	EDTA Plasma	EDTA Plasma	EDTA Plasma	EDTA Plasma	EDTA Plasma	EDTA Plasma	EDTA Plasma	EDTA Plasma	EDTA Plasma	EDTA Plasma	EDTA Plasma	EDTA Plasma	EDTA Plasma	EDTA Plasma	EDTA Plasma	EDTA Plasma
		SAMPLE AMOUNT	> 200	> 200	> 200	> 200	> 200	> 200	> 200	> 200	> 200	> 200	> 200	> 200	> 200	> 200	> 200	> 200	> 200	> 200	> 200	> 200	> 200	> 200	> 200	> 200	> 200	> 200	> 200	> 200	> 200	> 200	> 200	> 200	> 200	> 200	> 200	> 200
		SAMPLE AMOUNT UNITS	uL	uL	uL	uL	uL	uL	uL	uL	uL	uL	uL	uL	uL	uL	uL	uL	uL	uL	uL	uL	uL	uL	uL	uL	uL	uL	uL	uL	uL	uL	uL	uL	uL	uL	uL	uL
Class	Name	Group Units	Diseased dogs	Diseased dogs	Diseased dogs	Diseased dogs	Diseased dogs	Diseased dogs	Diseased dogs	Diseased dogs	Diseased dogs	Diseased dogs	Diseased dogs	Diseased dogs	Diseased dogs	Diseased dogs	Diseased dogs	Diseased dogs	Diseased dogs	Diseased dogs	Control dogs	Control dogs	Control dogs	Control dogs	Control dogs	Control dogs	Control dogs	Control dogs	Control dogs	Control dogs	Control dogs	Control dogs	Control dogs	Control dogs	Control dogs	Control dogs	Control dogs	Control dogs
CER	CER(14:0)	mol%	0.459553	0.504198	0.257083	0.528722	0.743643	0.430571	0.534034	0.59953	0.377911	0.434386	0.402472	0.424216	0.267811	0.336196	0.67699	0.635612	0.365159	0.827173	0.616646	0.472009	0.35376	0.582776	0.466009	0.487019	0.406615	0.325519	0.50022	0.546844	0.359918	0.473921	0.624098	0.297669	0.329105	0.343921	0.463106	0.489338
CER	CER(16:0)	mol%	11.6468	16.4314	11.1234	22.2135	14.7858	9.83797	23.15	10.9561	12.0718	11.9553	12.6262	8.19929	13.9277	10.9284	21.7772	19.934	8.93137	17.5774	11.2424	10.4808	9.44882	13.796	7.8351	12.0145	11.2788	12.8047	14.0199	11.9528	15.9935	15.6684	12.7241	13.3406	11.2936	12.6644	13.0035	11.1569
CER	CER(18:0)	mol%	11.5873	11.466	9.71591	13.4003	9.63834	8.16384	12.0031	9.11442	6.61953	8.96162	6.6045	5.32258	11.3828	10.2904	14.3465	8.90765	6.40748	7.92793	7.5729	6.34907	8.85827	12.0908	2.31468	3.61843	5.88364	12.1892	8.14919	9.04168	14.2939	11.0687	5.77989	12.8668	8.97021	12.1384	10.062	4.81354
CER	CER(18:1)	mol%	0.695484	0.751795	0.406399	1.22892	0.805311	0.609031	1.06807	0.842476	0.673534	1.09565	0.547626	0.653999	0.41033	0.433409	1.18372	0.953419	0.356568	1.20199	0.808019	0.520307	0.573434	0.762645	0.36615	0.47092	0.425718	0.664715	0.544195	0.538802	1.234	0.447592	0.661357	0.821734	0.427555	0.414728	0.51082	0.618111
CER	CER(20:0)	mol%	3.3851	4.55129	4.11462	4.22264	5.18736	3.82981	4.17055	5.83072	4.14178	3.43635	4.55475	4.23774	3.36408	3.59891	4.13491	3.64115	4.79863	5.63253	4.52309	5.41164	4.88417	4.1262	5.5281	5.04327	3.84238	3.66551	4.40029	4.1603	4.14191	3.51755	4.33608	2.56163	4.35431	3.87417	3.78063	5.13804
CER	CER(20:1)	mol%	0.391851	0.45918	0.25968	0.439411	0.431676	0.294601	0.474697	0.242947	0.22248	0.409485	0.318899	0.322581	0.272509	0.196452	0.506729	0.538757	0.173988	0.840097	0.376671	0.344676	0.242497	0.316569	0.135706	0.269672	0.221046	0.265339	0.379288	0.257338	0.354205	0.273821	0.302734	0.230589	0.106889	0.250354	0.188049	0.291027
CER	CER(22:0)	mol%	17.4446	13.8384	16.13	11.4247	12.6564	12.7472	11.6979	19.1223	21.4007	13.6015	14.7265	17.342	11.519	16.9718	11.4683	13.2207	18.5265	11.5313	17.2691	13.2953	15.3772	12.4218	14.0981	10.8352	13.5138	13.349	16.9827	14.1938	13.9282	14.731	12.8173	15.1224	14.2612	11.6073	15.3218	17.8711
CER	CER(22:1)	mol%	1.06887	1.0219	0.978992	1.45399	1.1862	1.06793	1.26303	0.909091	0.83506	0.794068	0.840133	0.821918	0.79247	0.986309	1.39047	1.66167	0.706691	1.7474	1.09052	1.32602	0.967135	0.859774	0.560748	1.03844	0.957865	0.940996	1.11862	1.00523	1.07118	0.924146	0.815053	0.96428	0.801665	1.11016	0.870078	0.968373
CER	CER(24:0)	mol%	30.6423	21.7728	30.4293	18.3838	20.1582	27.4035	20.0899	24.6473	29.41	26.0825	27.5374	31.7411	30.0857	32.3153	15.6478	21.1719	29.4082	20.943	29.3651	22.7881	25.2539	28.8762	34.6255	23.1717	25.3766	27.9563	26.9542	32.9339	25.837	26.8081	28.1217	31.2972	31.6841	26.2164	28.3505	29.9912
CER	CER(24:1)	mol%	20.9712	28.1	25.4499	25.6288	33.2753	34.2558	23.3195	26.6614	22.8423	31.7157	30.8188	29.8895	27.1225	22.6973	23.4839	27.3888	29.2858	30.1013	25.9295	37.8463	32.9653	24.7464	32.6924	41.4369	36.6799	26.7992	25.5085	23.9887	21.9521	24.8519	32.4112	21.2142	26.3818	30.0248	26.4055	27.7274
CER	CER(26:0)	mol%	0.997066	0.391654	0.601158	0.36439	0.311967	0.691179	1.36475	0.36442	0.825917	0.780234	0.349689	0.430844	0.377441	0.745301	4.66191	0.85959	0.440339	0.566096	0.625759	0.381998	0.484994	0.730268	0.647804	0.744617	0.742277	0.465027	0.670624	0.506634	0.345635	0.550275	0.731219	0.834312	0.762285	0.695428	0.454686	0.342536
CER	CER(26:1)	mol%	0.709845	0.711279	0.533642	0.710917	0.819821	0.668517	0.864627	0.709248	0.579056	0.733199	0.672986	0.614229	0.477675	0.500243	0.721583	1.08659	0.599291	1.10376	0.580194	0.783754	0.590551	0.690697	0.72974	0.86939	0.671324	0.574445	0.772317	0.873877	0.48846	0.684553	0.67533	0.4486	0.627268	0.660024	0.589407	0.592356
CE	CE(12:0)	mol%	0.00701456	0.00458032	0.00279362	0.00721681	0.00485369	0.00676248	0.0055152	0.00544339	0.00571719	0.00898501	0.00521062	0.00412179	0.0046159	0.00338524	0.00678994	0.00439688	0.00439415	0.00428955	0.00487246	0.00475719	0.00555439	0.0118538	0.00522147	0.0050534	0.0051707	0.00491098	0.00454332	0.00488648	0.00566126	0.00421221	0.00517017	0.00439469	0.00878378	0.00367085	0.00719283	0.0065039
CE	CE(14:0)	mol%	0.651087	0.292583	0.246245	0.303501	0.278191	0.395132	0.17612	0.233957	0.324481	0.463769	0.35833	0.267454	0.21324	0.204979	0.341771	0.382148	0.307832	0.545134	0.301369	0.539395	0.338148	0.56649	0.520016	0.408911	0.524242	0.559357	0.311363	0.424625	0.571528	0.248741	0.286752	0.452797	0.604572	0.407572	0.35543	0.273991
CE	CE(14:1)	mol%	0.0571862	0.0207646	0.0133522	0.024404	0.0128364	0.0301458	0.0114647	0.0195769	0.0214575	0.0227838	0.0250059	0.0103874	0.0150513	0.0126754	0.0221805	0.0195683	0.0141691	0.0206807	0.0202573	0.0174259	0.0142187	0.0515032	0.0107158	0.0117408	0.0147597	0.0517253	0.0152392	0.0191272	0.054928	0.0171842	0.00986945	0.0363255	0.0163067	0.0135129	0.0215539	0.0115466
CE	CE(15:0)	mol%	0.415421	0.136691	0.136227	0.0914459	0.144108	0.258199	0.116005	0.166377	0.234838	0.228161	0.234059	0.19827	0.131955	0.118184	0.129443	0.171092	0.25232	0.212076	0.228212	0.296576	0.302741	0.304756	0.278643	0.243938	0.503386	0.388955	0.200229	0.133402	0.372153	0.133629	0.246472	0.400744	0.25787	0.214598	0.243951	0.169837
CE	CE(16:0)	mol%	12.6595	9.23436	11.2931	10.3349	8.4617	12.5436	10.7765	9.58525	13.754	13.0329	10.8902	8.3478	13.5749	10.2974	8.69669	8.83462	10.5407	9.91871	10.8014	11.5767	11.5893	12.2856	11.859	12.4926	13.0951	13.7853	14.934	11.9185	12.1516	11.217	10.4566	11.9915	13.6795	13.3356	14.9561	11.2635
CE	CE(16:1)	mol%	3.28332	2.96519	3.0144	3.95565	1.86123	4.90731	1.97079	2.5098	3.4546	2.97887	3.34846	1.97381	3.11391	2.96721	4.16748	4.39213	1.97015	4.45656	2.46685	2.42884	2.11326	2.82362	1.55724	1.9403	2.0878	3.6417	3.28134	2.27131	3.98292	3.03516	1.63163	2.93212	2.1059	2.23659	3.13763	1.76641
CE	CE(17:0)	mol%	0.643791	0.273336	0.21782	0.197071	0.248022	0.367052	0.187576	0.311473	0.327026	0.283233	0.40265	0.267812	0.22569	0.171868	0.203698	0.254349	0.384099	0.29243	0.384175	0.389954	0.437227	0.400351	0.327772	0.337506	0.643378	0.575547	0.268586	0.225438	0.594761	0.168203	0.361806	0.661486	0.289269	0.347545	0.385161	0.273081
CE	CE(18:0)	mol%	2.54704	2.55169	2.28313	2.5562	2.7067	2.57136	2.29325	2.74	2.07518	2.27433	2.43908	2.23705	2.42712	2.47021	2.28602	2.20206	2.56422	1.99923	2.57595	2.21759	2.33603	2.25393	2.01662	2.22437	2.61226	2.40524	2.50974	2.53472	2.25496	2.3018	2.49691	2.22794	2.22556	2.47246	2.16013	2.61141
CE	CE(18:1)	mol%	20.835	24.0216	19.5267	23.0858	22.3071	22.87	21.0387	23.3956	20.1827	19.6176	21.7807	22.0886	21.2659	18.338	24.0014	19.6504	23.5051	22.7798	20.2522	21.5265	22.153	19.3807	22.4039	22.1578	20.6958	20.9341	20.5578	19.848	22.7945	20.4661	21.227	21.826	16.696	20.8697	19.5011	23.3235
CE	CE(18:2)	mol%	34.5192	37.0012	38.9355	34.2845	36.0576	32.9319	40.2498	36.0059	37.6668	34.9897	34.572	40.9317	34.7797	38.6706	35.5362	40.4582	36.0963	32.7418	36.3037	36.08	36.9206	36.616	38.497	35.2425	31.4943	31.985	33.0553	35.4582	32.1745	39.0735	38.1663	37.9649	36.499	37.4509	36.3262	35.1125
CE	CE(18:3)	mol%	1.46563	1.48199	1.33672	1.43594	1.75382	1.33921	1.35942	2.04056	2.04526	1.77227	2.62594	2.956	1.81539	1.16781	2.84372	2.66694	3.31229	4.60648	2.13833	1.89203	2.14115	1.35269	3.59092	2.12209	1.53644	1.90667	1.51243	1.40997	1.34225	1.41638	2.56358	2.03771	1.88692	1.01744	2.17603	3.07199
CE	CE(18:4)	mol%	0.0253034	0.0133867	0.0433912	0.0167189	0.040878	0.0250703	0.0125868	0.0241696	0.03122	0.0579388	0.0524445	0.107225	0.0192528	0.027823	0.0537712	0.0961788	0.042726	0.228762	0.0307844	0.131061	0.0474697	0.0303842	0.138886	0.0854194	0.205824	0.0708109	0.0384907	0.016506	0.0617582	0.035242	0.0483622	0.0214828	0.114862	0.044231	0.0350392	0.0428531
CE	CE(20:0)	mol%	0.0268707	0.0370697	0.0352502	0.0591621	0.0304515	0.0304853	0.0371541	0.0448371	0.0607201	0.0468235	0.04431	0.035113	0.0382673	0.0302182	0.0276566	0.0460564	0.0497114	0.0355365	0.0742161	0.0308734	0.0465698	0.0586423	0.0465209	0.0628066	0.0515651	0.0377617	0.0475091	0.0402506	0.0411298	0.0683661	0.0401553	0.0377549	0.0479536	0.0604679	0.0984906	0.0618236
CE	CE(20:1)	mol%	0.0499889	0.0559621	0.0302712	0.0459218	0.0505684	0.0384471	0.0354801	0.0404406	0.0410988	0.055154	0.0447062	0.0513756	0.0493355	0.0316885	0.0472315	0.0324227	0.0475194	0.0466549	0.0619776	0.0539168	0.0527562	0.0378143	0.0613195	0.0557301	0.0505678	0.0463553	0.0567573	0.0396777	0.035752	0.0441488	0.0569535	0.0445816	0.0422798	0.0478068	0.0774385	0.0563862
CE	CE(20:2)	mol%	0.0480153	0.11129	0.049036	0.0862801	0.0815379	0.0611368	0.0759732	0.0609367	0.0510097	0.0661582	0.0643856	0.0677326	0.0585226	0.0579255	0.0549783	0.0500546	0.0676771	0.0590986	0.0632097	0.0598814	0.074032	0.0720589	0.0503203	0.084879	0.0599936	0.0543136	0.06741	0.0788021	0.0660885	0.0563148	0.0734587	0.061563	0.0799863	0.0786935	0.0668018	0.0688878
CE	CE(20:3)	mol%	1.41142	2.31378	1.26137	2.06897	1.89995	1.38415	1.53666	1.46285	1.08023	1.49792	1.48965	0.960428	1.5626	1.72161	1.31457	0.940254	1.4225	0.94336	1.43115	1.11647	1.30094	1.69251	0.725716	1.22477	0.98727	1.35117	1.55094	1.8634	1.63314	1.33322	1.33903	1.60159	1.21343	1.30901	1.21261	1.47005
CE	CE(20:4)	mol%	20.1274	18.6113	19.634	20.3512	21.037	18.7665	19.2056	19.9828	17.4134	18.7188	19.0972	11.4906	19.9831	22.096	18.0927	13.4097	16.7863	12.6936	21.6075	16.2139	16.5846	20.4659	10.2016	15.0417	13.4318	18.1747	19.3854	22.6638	18.1099	18.6156	15.2982	16.6429	17.225	16.3314	17.6962	18.0949
CE	CE(20:5)	mol%	0.738867	0.52219	1.2778	0.580079	2.08329	0.668051	0.393158	0.941818	0.652858	2.40944	1.85106	6.57688	0.337492	0.967372	1.76794	4.86779	1.92886	6.87405	0.694509	4.10514	2.39787	0.744286	6.23293	4.7951	9.40713	2.44821	1.22641	0.479427	2.37469	0.841584	4.57504	0.658692	5.07082	1.85004	0.719893	1.65511
CE	CE(22:0)	mol%	0.0175845	0.0157274	0.0184175	0.0134716	0.027469	0.0150855	0.0157086	0.0160497	0.0140043	0.0335368	0.0269659	0.0785641	0.0132223	0.0163867	0.0244438	0.0550665	0.0319746	0.0828681	0.0175167	0.0472157	0.0358	0.0149049	0.0731793	0.056305	0.120601	0.0357417	0.0224298	0.0127869	0.0348341	0.0164488	0.0577992	0.0136694	0.0598397	0.0255427	0.017805	0.0285815
CE	CE(22:1)	mol%	0.00409142	0.00479717	0.00450701	0.00535759	0.00519113	0.00455889	0.00355615	0.00459276	0.00442621	0.00576538	0.0043835	0.00567097	0.00423124	0.00420932	0.00369859	0.00453501	0.00554101	0.00468637	0.00706022	0.00642643	0.00604411	0.00537113	0.00368914	0.0060174	0.0056427	0.00374217	0.00455925	0.00554828	0.0052428	0.00607712	0.00435812	0.00346669	0.0039506	0.0067687	0.00615966	0.00535784
CE	CE(22:2)	mol%	0.0114954	0.0130043	0.0209694	0.0324446	0.014769	0.0149988	0.014754	0.0226211	0.021241	0.0206607	0.020071	0.00771017	0.0174585	0.016363	0.0111068	0.0181844	0.0163052	0.00939791	0.0445108	0.0095506	0.016525	0.0316225	0.009724	0.0253535	0.0170417	0.0131075	0.0231673	0.0285595	0.0214275	0.0332653	0.0121182	0.0128321	0.021224	0.0293484	0.0481949	0.0285751
CE	CE(22:4)	mol%	0.0412652	0.0345602	0.0265835	0.0405953	0.0220461	0.0350189	0.0487998	0.035583	0.0504724	0.0271748	0.0295863	0.0147364	0.0472931	0.0224961	0.0202557	0.0164564	0.0213528	0.0177697	0.0415085	0.0190559	0.0260893	0.0330809	0.0164516	0.0251244	0.019462	0.0319003	0.0396425	0.0460484	0.0266406	0.0243761	0.0192296	0.0280002	0.0312839	0.0226226	0.0629594	0.0367376
CE	CE(22:5)	mol%	0.125106	0.107842	0.1235	0.162615	0.166021	0.199713	0.159579	0.163781	0.169575	0.25015	0.15684	0.155125	0.100619	0.140019	0.0982793	0.221144	0.134207	0.210485	0.170983	0.156417	0.200669	0.185849	0.173106	0.228112	0.21652	0.221756	0.194743	0.172081	0.198411	0.135753	0.187596	0.102539	0.331296	0.250513	0.199825	0.236092
CE	CE(22:6)	mol%	0.275899	0.163357	0.453212	0.245259	0.688191	0.519995	0.263445	0.172655	0.300096	1.11461	0.422002	1.14442	0.188061	0.433379	0.238631	1.18275	0.477272	1.19282	0.260119	1.06209	0.838603	0.560571	1.18015	1.10006	2.17583	1.2458	0.673344	0.290941	1.06931	0.689644	0.818876	0.224593	1.46358	1.5487	0.467854	0.315622
CE	CE(24:0)	mol%	0.00952422	0.008184	0.0117788	0.0126195	0.013801	0.0136297	0.0105553	0.010273	0.0147661	0.0204337	0.0119735	0.0171099	0.0104131	0.0103395	0.00761062	0.0194953	0.0129841	0.0197686	0.0138705	0.0143319	0.0174835	0.0173182	0.0166195	0.0180954	0.0328519	0.0230337	0.0147703	0.0111161	0.0193946	0.015281	0.0143573	0.00956806	0.0222403	0.0212437	0.0178492	0.0121419
CE	CE(24:1)	mol%	0.00292554	0.00349773	0.00379709	0.00265482	0.00264499	0.00259012	0.0019319	0.00256434	0.00295482	0.00288631	0.00278718	0.0042494	0.00274224	0.00181416	0.00175177	0.0039512	0.0034787	0.00401414	0.00377858	0.00383956	0.00334017	0.00219321	0.00282851	0.00368738	0.00522039	0.00308704	0.00383769	0.00290108	0.00244862	0.00263263	0.00244574	0.000778671	0.00250638	0.00394969	0.00238613	0.00251178
DAG	DAG(12:0/16:0)	mol%	0.137255	0.227451	0.101681	0.30224	0.17323	0.239584	0.420476	0.381912	0.311478	0.171889	0.129083	0.167687	0.289434	0.161063	0.219402	0.0467015	0.208458	0.301163	0.209633	0.100134	0.285244	0.217006	0.314855	0.131849	0.219368	0.184259	0.565242	0.126186	0.342755	0.11459	0.210305	0.268083	0.141073	0.106435	0.251745	0.44097
DAG	DAG(12:0/18:0)	mol%	0.160187	0.240448	0.0499213	0.432274	0.232671	0.267518	0.480108	0.408756	0.368111	0.277102	0.188012	0.28774	0.306744	0.155909	0.284997	0.0522216	0.260942	0.456324	0.253707	0.124641	0.334333	0.245784	0.329414	0.169131	0.359763	0.297414	0.636284	0.169597	0.442104	0.121808	0.286248	0.240179	0.238556	0.0687359	0.289984	0.536357
DAG	DAG(12:0/18:1)	mol%	0.152543	0.267835	0.120804	0.40205	0.202101	0.224543	0.440353	0.58202	0.371972	0.296064	0.212065	0.223582	0.300512	0.195423	0.560192	0.0868316	0.209936	0.344914	0.183076	0.140188	0.318412	0.284674	0.387653	0.127303	0.22924	0.305824	0.619295	0.17254	0.497988	0.151884	0.517584	0.248151	0.216364	0.174645	0.258118	0.634871
DAG	DAG(12:0/18:2)	mol%	0.13792	0.220024	0.0901892	0.309972	0.106429	0.294377	0.295098	0.286739	0.334646	0.288724	0.174382	0.155535	0.230577	0.102651	0.219402	0.0886716	0.204023	1.04492	0.190421	0.122533	0.202988	0.210783	0.322134	0.128212	0.220465	0.163616	0.600763	0.107792	0.336546	0.124815	0.252366	0.148492	0.309885	0.123269	0.248558	0.386239
DAG	DAG(14:0/14:0)	mol%	0.0940515	0.204242	0.0274889	0.366203	0.205498	0.35669	0.458702	0.429499	0.719489	0.211038	0.218479	0.231359	0.321978	0.261566	0.280473	0.0392538	0.276466	0.251817	0.297215	0.157579	0.427203	0.398233	0.59331	0.302799	0.372926	0.317293	0.647094	0.140534	0.680542	0.107672	0.377381	0.368739	0.45492	0.0797827	0.452503	0.545739
DAG	DAG(14:0/16:0)	mol%	0.432371	0.334214	0.598963	0.358471	0.240031	0.378177	0.50763	0.580799	0.544444	0.296676	0.224893	0.312529	0.477081	0.324274	0.419202	0.152459	0.349648	0.474638	0.23393	0.57419	0.43649	0.712463	0.757107	0.30098	0.390475	0.637644	0.741301	0.459861	0.953753	0.524225	0.411263	0.874011	0.487414	0.719973	0.556069	0.631744
DAG	DAG(14:0/16:1)	mol%	0.191426	0.224666	0.152062	0.240386	0.147189	0.345946	0.240054	0.28918	0.284449	0.20125	0.169171	0.176435	0.244426	0.156339	0.225434	0.143347	0.20698	0.353053	0.171775	0.1726	0.26269	0.313453	0.447712	0.189136	0.171107	0.285946	0.464858	0.190567	0.295564	0.204818	0.224325	0.292998	0.241726	0.204103	0.310698	0.356529
DAG	DAG(14:0/18:1)	mol%	0.906284	0.552381	0.871094	0.666334	0.52535	0.699413	0.695697	0.939528	0.73236	0.708352	0.801357	0.758721	0.571251	0.752057	0.842927	0.674149	0.589153	1.04135	0.335074	0.994226	0.587736	1.79127	0.930004	0.87748	0.584616	1.0398	0.945159	0.92892	1.41821	0.762727	0.914827	1.39423	0.95343	1.35473	0.979892	0.958561
DAG	DAG(14:0/18:2)	mol%	0.528084	0.297079	0.443959	0.437897	0.296076	0.477019	0.41436	0.4356	0.658996	0.447767	0.409698	0.350441	0.424456	0.436803	0.434281	0.551131	0.345212	1.1782	0.317557	0.527812	0.441797	1.01425	0.726168	0.434648	0.371829	0.467911	0.835508	0.618054	0.63211	0.488434	0.449819	0.700604	1.04457	0.741716	0.605462	0.927287
DAG	DAG(14:0/18:3)	mol%	0.162181	0.178247	0.0682165	0.165178	0.156813	0.244956	0.195713	0.267217	0.256133	0.174335	0.163959	0.172061	0.204265	0.161493	0.15607	0.0840277	0.260203	0.293024	0.183641	0.127012	0.226869	0.220895	0.393113	0.186408	0.204012	0.190376	0.457136	0.152674	0.252099	0.082709	0.286248	0.162444	0.27739	0.09609	0.301138	0.455043
DAG	DAG(14:0/20:0)	mol%	0.24028	0.363922	0.0845811	0.371826	0.284187	0.452309	0.382251	0.477085	0.424743	0.310133	0.246941	0.286768	0.326825	0.236655	0.361147	0.051433	0.329689	0.592661	0.361631	0.236896	0.429856	0.4169	0.727988	0.315529	0.476029	0.47097	0.813887	0.252004	0.673091	0.156696	0.366865	0.287018	0.422426	0.102402	0.36965	0.589523
DAG	DAG(14:0/20:4)	mol%	0.310071	0.15086	0.0974522	0.212974	0.140961	0.379252	0.203358	0.281859	0.342369	0.345612	0.186008	0.153105	0.362138	0.146031	0.240513	0.0691323	0.177411	0.277762	0.22941	0.136235	0.240136	0.463568	0.404033	0.211868	0.236917	0.33029	0.449414	0.218158	0.281904	0.165117	0.209137	0.329872	0.282938	0.141855	0.45569	0.420641
DAG	DAG(14:0/22:6)	mol%	0.105351	0.122545	0.0534148	0.108947	0.144924	0.224543	0.194184	0.178144	0.202075	0.185346	0.116255	0.162826	0.128099	0.106946	0.156824	0.0881459	0.14119	0.22689	0.116965	0.164958	0.16584	0.164115	0.389473	0.23642	0.356473	0.158264	0.33513	0.0765209	0.229745	0.0769946	0.251198	0.121584	0.233008	0.153428	0.167299	0.240813
DAG	DAG(14:1/16:0)	mol%	0.134929	0.217703	0.108485	0.245306	0.128507	0.206279	0.220177	0.375811	0.344943	0.204921	0.162356	0.166228	0.292203	0.142165	0.242021	0.0554636	0.170758	0.260466	0.126571	0.122006	0.242789	0.197561	0.198377	0.100024	0.185366	0.245424	0.369106	0.116253	0.380011	0.118199	0.26405	0.141516	0.131562	0.0810101	0.262898	0.3362
DAG	DAG(14:1/18:1)	mol%	0.300433	0.283617	0.18424	0.499048	0.235502	0.471647	0.824134	0.758944	0.539295	0.354788	0.292241	0.318361	0.358676	0.26758	0.483288	0.211866	0.317862	0.594187	0.236755	0.273524	0.532014	0.59346	0.640629	0.345536	0.276404	0.474792	0.610029	0.248325	0.737668	0.232487	0.449819	0.473381	0.368533	0.201123	0.513049	0.680219
DAG	DAG(15:0/18:1)	mol%	0.497509	0.306827	0.176609	0.351442	0.261543	0.32231	0.542797	0.505149	0.471079	0.322368	0.347161	0.310099	0.367678	0.252117	0.355115	0.144223	0.321558	0.612501	0.28761	0.318321	0.323719	0.490013	0.677028	0.368269	0.410218	0.582596	0.676437	0.228459	0.696687	0.19399	0.532773	0.661737	0.359022	0.266702	0.540136	0.650508
DAG	DAG(15:0/18:2)	mol%	0.296445	0.247411	0.109588	0.247415	0.190213	0.436193	0.447999	0.383132	0.467218	0.234282	0.226897	0.261494	0.253428	0.205302	0.261624	0.133884	0.290511	0.236047	0.269528	0.194208	0.383421	0.348454	0.60241	0.312801	0.346601	0.359344	0.375284	0.196821	0.493021	0.150079	0.29209	0.39465	0.396272	0.140979	0.597495	0.548866
DAG	DAG(16:0/16:0)	mol%	1.63211	0.904698	4.7621	1.15062	0.321551	0.500655	1.01985	0.423398	0.725925	0.816624	0.884739	0.697965	2.8791	1.64327	0.962807	0.562697	0.557367	0.887211	0.311342	2.98136	0.546608	1.57893	0.418593	0.446469	0.616424	2.08343	1.39612	2.48362	1.66037	3.70536	0.497722	3.05057	1.16266	3.98651	1.09461	0.542611
DAG	DAG(16:0/16:1)	mol%	0.929548	0.602049	2.15572	0.745057	0.514028	0.777842	0.631479	0.552736	0.657708	0.513831	0.956898	0.671232	1.35992	0.935025	0.627295	0.794189	0.340777	1.06476	0.363326	1.45669	0.579776	0.92558	0.516871	0.464655	0.497965	1.18125	1.05172	1.01869	1.12761	1.91674	0.507069	1.17598	0.886064	1.54551	0.925719	0.808444
DAG	DAG(16:0/18:0)	mol%	2.3812	1.50721	2.58055	2.56201	0.734811	0.680075	1.68649	0.793109	1.14295	1.13165	1.48165	1.08535	2.35771	1.55437	1.29832	0.742493	1.08886	1.88736	0.739648	2.04906	1.03351	1.86983	0.691588	0.6156	1.1451	2.31356	1.69264	2.37289	2.81158	2.653	0.795654	3.22298	1.26966	2.85552	1.22208	1.2025
DAG	DAG(16:0/18:1)	mol%	6.84017	6.21081	13.9602	6.08205	4.29338	3.97086	4.52586	3.71419	3.72101	4.69054	5.78268	5.50984	9.36366	7.64985	6.54513	5.34054	4.16103	8.39493	2.74048	10.5771	4.22958	6.82363	3.90929	4.03732	3.78081	8.16245	5.05011	8.61707	8.56887	11.6105	4.03435	10.6496	5.3045	12.5878	5.94468	5.17905
DAG	DAG(16:0/18:2)	mol%	4.8046	5.63614	8.8961	4.52306	2.98114	3.14145	6.73068	2.81737	4.18308	3.99075	4.35755	3.84318	6.60989	6.26127	3.78413	5.11991	3.0293	4.12319	3.30271	6.35957	4.20967	5.24625	3.89291	3.34625	3.04812	4.43904	4.61769	7.52186	4.48562	8.02338	3.09148	6.81071	7.22562	7.46784	4.98391	4.09382
DAG	DAG(16:0/18:3)	mol%	0.411434	0.35371	0.594642	0.460389	0.405901	0.546853	0.487753	0.43682	0.594641	0.56766	0.592098	0.505004	0.732586	0.400295	0.391305	0.52502	0.581021	0.862793	0.381973	0.764445	0.394035	0.619905	1.04648	0.510121	0.470544	0.483203	0.528177	0.620997	0.493021	0.504074	0.801495	0.592972	1.01683	0.537437	0.572002	1.02424
DAG	DAG(16:0/20:3)	mol%	0.642741	0.463257	0.263581	0.620647	0.287018	0.416855	0.548913	0.36727	0.437614	0.42024	0.453394	0.24108	0.913308	0.398577	0.343052	0.166128	0.388087	0.41817	0.354285	0.294342	0.469658	0.500902	0.391293	0.256424	0.269823	0.617001	0.738213	0.530864	0.566291	0.364521	0.399579	0.640808	0.409745	0.471507	0.603869	0.506646
DAG	DAG(16:0/20:4)	mol%	4.70922	1.44826	1.39697	4.24612	0.910872	2.13047	3.45249	1.15916	2.78142	1.98131	2.56923	0.439873	5.95762	1.24813	1.2282	0.560243	1.19013	0.965046	1.3612	0.948112	2.08958	2.05105	1.23212	0.832015	1.24162	3.01466	2.36753	2.65763	1.7175	1.65358	1.2186	2.76355	1.99246	1.78801	2.08566	1.40109
DAG	DAG(16:0/20:5)	mol%	0.314724	0.180568	0.530747	0.189076	0.375331	0.464127	0.227822	0.248914	0.302469	0.418405	0.414909	0.419945	0.287356	0.416617	0.257854	0.38623	0.273509	1.11003	0.218674	1.09858	0.484252	0.366343	1.40502	0.78655	2.23426	0.506904	0.585319	0.305716	0.517858	0.431591	0.761771	0.291005	1.35842	0.881818	0.333004	0.523847
DAG	DAG(16:0/22:5)	mol%	0.364906	0.207955	0.225243	0.302943	0.301737	0.354541	0.345555	0.420958	0.46593	0.493644	0.333932	0.306696	0.337211	0.27617	0.254839	0.345837	0.273509	0.423765	0.303431	0.310152	0.488232	0.368676	0.57693	0.411916	0.428864	0.547426	0.608485	0.340665	0.500472	0.295046	0.386727	0.319906	0.740236	0.638262	0.581562	0.75215
DAG	DAG(16:0/22:6)	mol%	0.345963	0.163858	0.340071	0.178533	0.269469	0.294377	0.262989	0.197667	0.225243	0.483857	0.297853	0.339262	0.275585	0.309671	0.140991	0.365639	0.196631	0.598257	0.148043	0.745209	0.452411	0.36401	1.03556	0.532853	1.35789	0.622353	0.605396	0.264144	0.61224	0.48663	0.475523	0.251141	0.703779	1.23847	0.350531	0.254887
DAG	DAG(16:1/16:1)	mol%	0.177801	0.140648	0.271763	0.0998095	0.155114	0.176196		0.087852	0.289598	0.0324203	0.282219	0.195391	0.177261	0.151614	0.0693643	0.403316	0.0251333	0.402908		0.187883		0.294008		0.0745631	0.0230337	0.172791	0.081852	0.12545	0.0670608	0.240007		0.00797272	0.0974829	0.158513	0.103566
DAG	DAG(16:1/18:0)	mol%	0.590564	0.42473	0.644655	0.423136	0.301737	0.239584	0.010703	0.29528	0.392566	0.246516	0.516733	0.540971	0.53109	0.457849	0.374718	0.383338	0.226199	0.539245	0.0994485	0.346517	0.0530687	0.480679		0.0972957	0.14588	0.588712	0.383006	0.400263	0.507923	0.565429	0.0537446	0.396643	0.148998	0.489743	0.313884	0.0359656
DAG	DAG(16:1/18:1)	mol%	4.1366	3.54174	3.84909	3.51161	4.14393	4.44144	1.99229	3.86793	3.21518	2.35567	4.19399	3.98316	2.43249	3.68255	3.78488	5.30803	1.99661	4.64819	1.92625	3.04092	2.09887	3.93799	1.33404	2.66699	1.54764	4.03535	2.58066	2.16613	3.8473	4.04793	2.13693	3.39638	2.32057	3.03946	3.53239	2.47694
DAG	DAG(16:1/18:2)	mol%	1.88601	1.64322	2.11352	1.54775	2.098	2.90294	1.39904	2.54283	2.6746	1.63631	2.35436	2.2713	1.51295	2.24543	1.70998	4.23179	1.20713	2.82951	1.79685	1.61717	1.61727	2.27117	1.11928	1.80497	1.01348	1.69885	1.73125	1.56169	1.30644	2.19495	1.37166	1.49289	2.70178	1.56707	1.81639	1.67318
DAG	DAG(16:1/18:3)	mol%	0.296777	0.259016	0.181666	0.252335	0.405901	0.653216	0.197242	0.450242	0.592066	0.385373	0.470632	0.410225	0.342058	0.248681	0.328727	0.53089	0.346691	0.682196	0.411355	0.254024	0.314432	0.431678	0.475012	0.407369	0.233627	0.363167	0.466402	0.248325	0.31295	0.223164	0.483701	0.229216	0.544478	0.178328	0.41745	0.567631
DAG	DAG(16:1/20:0)	mol%	0.150881	0.27062	0.0626084	0.286074	0.174928	0.209502	0.360845	0.336766	0.24841	0.216543	0.116656	0.218722	0.342058	0.177384	0.23222	0.0635246	0.250593	0.323038	0.239015	0.173654	0.229522	0.164116	0.427693	0.139124	0.318084	0.258422	0.45868	0.161135	0.357657	0.127221	0.237177	0.189352	0.14345	0.092583	0.285204	0.459734
DAG	DAG(16:1/20:2)	mol%	0.201396	0.271084	0.100394	0.298726	0.272865	0.304046	0.304272	0.320904	0.305043	0.199415	0.224091	0.268785	0.247196	0.199718	0.256346	0.182513	0.269813	0.266062	0.223759	0.124641	0.25075	0.238784	0.300295	0.169131	0.194141	0.241601	0.480301	0.200867	0.310466	0.136545	0.295595	0.183373	0.221912	0.129932	0.313884	0.395622
DAG	DAG(16:1/20:4)	mol%	0.954141	0.349532	0.303665	0.825889	0.511764	1.73403	0.484695	0.736981	1.53165	0.810507	0.872312	0.277047	1.07326	0.459137	0.446344	0.391662	0.323036	0.584013	0.953237	0.263774	0.685913	0.873468	0.413133	0.461018	0.331246	0.909063	0.976047	0.47237	0.504197	0.35219	0.411263	0.512248	0.624524	0.266176	1.10098	0.609851
DAG	DAG(16:1/22:6)	mol%	0.108342	0.0993358	0.108852	0.0927807	0.17323	0.181568	0.142197	0.150081	0.163462	0.208591	0.116656	0.262466	0.116327	0.154621	0.118372	0.252784	0.125666	0.288954	0.110184	0.270099	0.25871	0.140782	0.427693	0.250059	0.604359	0.176614	0.313509	0.0658522	0.25955	0.151282	0.19979	0.0877001	0.242518	0.227074	0.162519	0.184519
DAG	DAG(18:0/18:1)	mol%	4.36027	4.08669	4.62879	3.63461	3.44252	2.26799	3.02896	2.96989	2.39401	2.64745	2.99537	3.72167	3.81526	4.25207	4.4936	2.44425	3.84539	2.19666	1.89235	3.77822	2.69589	4.59601	3.31052	2.0614	2.2573	5.19137	3.47331	3.96805	7.24505	4.69516	2.75733	6.39314	1.75152	4.53253	3.97374	3.22909
DAG	DAG(18:0/18:2)	mol%	3.91926	4.73609	3.69141	3.57346	2.97038	2.01981	5.23378	3.29323	3.0234	2.71719	2.95889	3.00912	3.43304	3.85435	3.28274	2.99197	3.26658	1.82224	2.62465	2.40058	3.20668	3.92555	3.64358	1.89954	2.20465	3.11559	3.60921	4.32527	4.05345	3.76762	2.54703	4.36308	2.87297	3.3386	3.83194	2.83659
DAG	DAG(18:0/18:3)	mol%	0.331008	0.385274	0.26404	0.28748	0.449492	0.413632	0.463289	0.43804	0.486524	0.441038	0.394866	0.472439	0.446614	0.360352	0.355115	0.391925	0.626113	0.367297	0.419266	0.352578	0.352907	0.532792	0.698868	0.390092	0.377313	0.384574	0.40926	0.361635	0.422234	0.325122	0.615726	0.374718	0.377251	0.285815	0.41267	0.648944
DAG	DAG(18:0/22:6)	mol%	0.130276	0.0965506	0.131101	0.117382	0.194176	0.15256	0.160546	0.14398	0.142868	0.215931	0.138303	0.244482	0.130868	0.109093	0.0814277	0.124158	0.161148	0.198402	0.0971883	0.302774	0.330353	0.229451	0.626069	0.255515	0.797403	0.265303	0.366018	0.110735	0.457007	0.210231	0.231335	0.136533	0.31464	0.322462	0.266085	0.157936
DAG	DAG(18:1/18:1)	mol%	15.6983	19.0479	14.8366	17.1658	19.4	12.309	10.8177	16.6614	9.45633	12.6953	16.3875	19.0681	9.91829	16.34	22.0202	15.8228	20.59	13.0792	10.6534	14.7964	12.0665	13.2062	8.69399	14.9281	8.84601	16.0887	9.82379	12.5998	17.9636	15.4149	14.5473	15.3714	7.16301	14.5752	13.787	14.2752
DAG	DAG(18:1/18:2)	mol%	19.4554	30.7764	18.9967	22.1472	27.6743	18.4705	24.276	25.2562	16.9859	20.8921	22.3879	26.8794	13.2835	25.1336	24.8505	29.5605	27.036	17.3189	24.9232	16.4299	21.2049	17.7447	11.2529	22.2789	12.5961	15.922	15.8376	21.9321	14.6453	20.0977	21.7689	16.97	18.0787	17.4082	17.2111	16.7803
DAG	DAG(18:1/20:1)	mol%	0.324029	0.667499	0.317547	0.512402	0.489119	0.427598	0.579493	0.480746	0.393853	0.457554	0.368007	0.469036	0.360061	0.446252	0.651422	0.358629	0.609112	0.585539	0.290435	0.591055	0.567835	0.46979	0.504131	0.518304	0.383894	0.46103	0.594585	0.403942	0.787343	0.363318	0.483701	0.364753	0.343964	0.539366	0.683535	0.767787
DAG	DAG(18:1/20:2)	mol%	0.364906	0.651253	0.239401	0.468824	0.533842	0.482391	0.567261	0.611304	0.541869	0.511384	0.40609	0.511809	0.449384	0.375814	0.559438	0.358191	0.561063	0.503635	0.447518	0.313051	0.537321	0.649462	0.362174	0.475567	0.318084	0.490848	0.699603	0.467587	0.741394	0.332941	0.535109	0.430528	0.378043	0.406278	0.831713	0.628616
DAG	DAG(18:1/20:3)	mol%	1.44666	0.846675	0.602089	1.2195	1.24318	1.67386	1.06725	1.26531	1.66937	1.50173	1.43474	0.851556	1.66528	1.01319	1.36693	0.676515	1.43777	1.17108	1.4793	0.59896	1.59869	1.60927	0.984603	1.26484	0.501256	1.86324	1.50114	1.32367	1.72992	0.756411	1.1263	1.32945	0.85674	0.818693	2.22906	1.99687
DAG	DAG(18:1/20:4)	mol%	4.94751	2.20395	2.24168	4.75712	3.3559	7.47975	4.55644	4.75499	8.02379	6.53299	4.68908	1.71964	7.60836	2.93908	3.5798	2.13302	4.13885	2.86105	7.30608	2.17001	6.32314	4.72668	4.65548	3.84727	2.66971	5.01552	5.82848	4.27303	3.04381	2.21811	3.54948	3.24191	3.82799	2.02525	6.47366	6.57858
DAG	DAG(18:1/20:5)	mol%	0.826856	0.291973	1.05156	0.479367	2.85886	3.32839	0.58408	1.62282	2.07352	2.79671	1.78872	3.03829	0.691732	1.64241	1.08042	2.08886	2.28934	4.58918	2.19352	5.62121	2.91612	1.56882	10.5904	5.82592	12.119	1.56582	2.19147	0.827383	1.19467	1.00785	5.77988	0.654761	4.11092	1.45731	1.2157	3.42768
DAG	DAG(18:1/22:4)	mol%	0.359921	0.307755	0.100394	0.400644	0.239465	0.296526	0.304272	0.378252	0.343656	0.451437	0.286227	0.212403	0.344135	0.220764	0.281981	0.148954	0.314905	0.247748	0.380843	0.147566	0.354234	0.361676	0.360354	0.347355	0.302728	0.333349	0.64555	0.314545	0.33282	0.180456	0.301437	0.290008	0.213194	0.1771	0.933686	0.464425
DAG	DAG(18:1/22:5)	mol%	0.571288	0.371813	0.417757	0.415404	0.951065	0.667182	0.437295	0.981014	0.653847	1.22218	0.740824	1.10965	0.339981	0.72371	0.613724	1.01745	0.884099	1.00981	0.778072	0.859836	1.137	0.714019	1.03738	1.68222	1.61894	0.804318	1.06871	0.586415	0.804729	0.438809	1.28403	0.414582	0.840096	0.890586	0.955992	1.05551
DAG	DAG(18:1/22:6)	mol%	0.290131	0.171749	0.517324	0.196808	0.676502	0.336277	0.212532	0.201328	0.207223	0.830081	0.408896	1.22435	0.175183	0.446252	0.257854	0.924568	0.5071	0.834304	0.215848	1.99689	0.823891	0.489235	1.74171	1.62766	4.94126	0.733214	0.783	0.256787	0.91153	0.611445	1.27702	0.186363	0.647508	1.3407	0.337784	0.229867
DAG	DAG(18:2/18:3)	mol%	1.05617	1.01703	0.80968	1.10493	2.24802	2.62146	1.8027	2.54161	3.06974	2.61197	2.36679	2.36317	1.73591	1.32845	1.64213	2.51005	2.95685	2.26839	4.95265	1.45326	1.95558	1.74382	2.76817	3.10164	1.34253	1.09791	1.47951	1.63269	0.750087	0.99311	3.89531	1.03048	2.9546	0.77135	1.49772	2.82095
DAG	DAG(18:2/20:3)	mol%	1.31838	0.877775	0.624889	1.28206	1.29922	1.90163	1.7186	1.61306	2.43519	1.95806	1.54619	0.678523	1.91802	1.18714	1.20407	0.800235	1.26332	1.13292	2.67098	0.563913	2.25409	1.70338	0.944564	1.23666	0.478222	1.30663	1.99379	1.81333	1.11768	0.774758	1.04335	1.03646	1.36555	0.735579	2.27048	1.78733
DAG	DAG(18:2/20:4)	mol%	6.10737	3.05341	2.06001	6.85031	3.80143	9.86484	10.2764	5.94343	12.2352	8.64336	5.92138	1.51112	9.08184	3.32177	3.06183	2.89348	4.04719	3.0503	13.4973	1.83588	8.81471	5.09069	4.90664	4.31284	2.96915	4.03688	7.72034	5.91455	1.99692	2.39916	3.77614	2.90307	7.36828	2.10469	6.43542	5.66067
DAG	DAG(18:2/20:5)	mol%	0.73646	0.331893	1.02389	0.420325	3.1838	3.98161	0.718632	2.15726	2.55103	3.7424	2.04649	3.61328	0.609334	2.07922	0.915308	3.15871	2.59168	5.07603	3.60444	5.03622	4.1712	1.78194	11.6496	7.20079	13.1105	1.16901	2.50498	1.04628	0.704138	0.981982	7.27305	0.516234	8.44535	1.40014	1.15038	3.26192
DAG	DAG(18:2/22:4)	mol%	0.276837	0.386203	0.100118	0.314189	0.257014	0.294377	0.431179	0.411196	0.42603	0.494868	0.237721	0.20171	0.242349	0.240521	0.243529	0.194692	0.306773	0.253852	0.510804	0.119107	0.407302	0.315008	0.313035	0.316438	0.259951	0.289769	0.633195	0.402839	0.276936	0.145869	0.272228	0.195332	0.31147	0.144836	0.694688	0.434715
DAG	DAG(18:2/22:5)	mol%	0.41941	0.321217	0.262202	0.314892	0.755191	0.524291	0.596312	0.618625	0.589492	0.981783	0.540785	0.863707	0.263121	0.567801	0.352853	0.865337	0.635723	0.65269	0.804064	0.640331	0.971157	0.511014	0.791686	1.52672	1.51912	0.428919	0.996124	0.559927	0.33282	0.282714	1.15668	0.253134	1.07707	0.661057	0.562442	0.691165
DAG	DAG(18:2/22:6)	mol%	0.393155	0.252981	0.401852	0.220706	0.672539	0.344872	0.392954	0.174484	0.272865	1.02399	0.413707	1.254	0.179338	0.483619	0.207339	1.206	0.419873	0.941136	0.268398	1.64194	0.983098	0.399788	1.70895	1.85317	5.47213	0.508433	0.985313	0.33993	0.609756	0.54197	1.32258	0.171414	1.02634	1.15974	0.340971	0.232995
DCER	DCER(14:0)	mol%	2.54319	2.34332	1.62175	3.48029	2.93854	2.69211	2.79869	2.56294	2.27575	2.88865	2.93257	3.98025	2.68497	2.42183	3.04407	2.27517	2.00621	4.20366	2.65974	2.75159	2.41183	2.60921	3.60708	2.37546	2.66189	2.93738	2.76335	2.67033	2.27729	2.35136	3.04377	2.1883	2.06356	2.06465	2.52835	3.80507
DCER	DCER(16:0)	mol%	6.84048	6.84045	6.46713	11.5689	8.86038	6.50896	8.66108	6.68908	6.68605	7.51528	7.05226	6.68312	9.31665	6.96873	10.2216	9.03077	6.51421	11.4289	6.29472	7.38864	5.99679	8.57556	6.47597	8.00154	7.49083	8.01691	8.61704	6.26388	9.65905	9.83975	7.06348	6.67685	8.10565	8.10209	8.04053	7.76608
DCER	DCER(18:0)	mol%	7.81083	8.09761	6.84077	12.8207	8.45764	7.00965	6.45606	6.81632	5.62292	6.33465	5.37728	6.57822	10.1292	8.85533	11.448	8.37995	5.33198	8.15225	5.8261	6.18077	5.98222	9.52745	3.8839	4.83747	5.86981	9.45694	5.99474	6.18207	13.0232	7.91523	4.31926	8.21374	8.98886	8.52345	7.94757	4.99805
DCER	DCER(18:1)	mol%	3.52421	2.73156	2.77447	7.08439	3.82607	3.46129	5.41715	3.33545	3.57973	6.29869	3.98959	3.93706	3.38145	3.44462	5.67729	4.85693	3.41533	5.9744	3.63498	3.73556	2.98018	3.07666	3.26315	3.48144	2.19265	3.17381	4.02	3.27217	5.55735	3.33233	4.5415	3.07379	2.45976	3.16619	2.85369	2.73684
DCER	DCER(20:0)	mol%	3.08701	4.89924	4.40814	6.26591	4.69869	4.57877	4.21923	6.33464	3.8289	3.73367	5.07372	4.93058	3.5379	4.16004	5.03611	5.74979	3.9348	7.41159	4.61022	4.84916	2.35354	2.83869	5.15896	2.38507	3.95018	4.3201	5.19331	3.22543	4.98803	4.89741	3.11141	2.59542	3.30169	4.43027	3.00242	3.64133
DCER	DCER(20:1)	mol%	3.62551	5.46312	3.50187	6.78176	6.10829	4.57877	3.97541	4.41698	2.52492	4.85437	3.83781	5.02314	3.95175	4.29253	5.68352	6.56734	3.06305	6.42566	4.46457	4.04195	3.39551	3.80758	3.22121	4.50087	3.02022	4.42757	4.92402	4.30642	3.53885	4.6428	5.39183	2.87023	3.2109	3.46114	4.4618	5.1462
DCER	DCER(22:0)	mol%	8.83984	10.9077	10.915	9.14093	10.628	9.2301	7.866	12.5602	10.0581	10.5538	9.45902	12.8541	8.26688	8.98781	7.88098	8.46063	9.78624	10.0162	10.3287	8.76149	9.8295	9.47646	11.3497	7.80919	9.11185	8.86947	9.61723	9.22052	10.1766	8.58919	9.21828	8.11196	9.4676	7.89743	9.25823	9.80897
DCER	DCER(22:1)	mol%	3.78012	5.27362	4.7937	4.26439	4.48986	4.86902	5.98961	6.42552	4.06146	4.78845	4.45577	5.16507	4.75421	4.93376	6.46165	5.12048	3.53475	4.69417	6.5227	4.96111	4.84553	5.61788	3.43931	5.19331	5.60532	3.43889	5.37924	4.70375	4.3152	5.8035	5.67205	5.23155	4.53157	4.59881	4.50827	2.83821
DCER	DCER(22:2)	mol%	27.1486	21.1546	24.7873	9.73932	15.9382	17.3209	22.3895	19.9128	25.5399	20.1007	23.2817	16.2234	18.4163	21.7965	12.7615	19.0781	24.4865	12.1597	23.0511	18.6012	26.9164	20.0153	13.5643	21.4272	18.7527	23.0191	25.8511	31.2084	17.1832	21.1472	22.263	22.7074	20.6603	22.8436	22.783	27.7193
DCER	DCER(24:0)	mol%	12.6093	11.0556	14.7548	10.0144	9.86724	11.5594	7.77059	10.3063	12.9734	11.0032	12.2723	15.3163	16.2612	14.1494	7.18999	9.74075	14.8257	8.81444	11.3672	11.7959	12.3798	12.5191	16.5926	10.5693	12.5587	14.8159	10.7841	12.405	13.3467	11.2551	11.4697	13.5776	15.8151	12.6467	12.7998	12.2339
DCER	DCER(24:1)	mol%	12.6893	19.181	15.4464	14.9116	19.4362	22.3569	16.3363	16.7863	15.8638	18.063	18.0128	15.6989	16.2057	13.7361	13.8695	14.404	18.5515	14.936	15.0655	23.3325	18.4786	14.7544	21.1643	23.8988	22.5237	14.0565	13.2141	13.3984	13.062	16.145	18.3689	16.3969	14.8906	17.5284	18.7674	17.5205
DCER	DCER(26:0)	mol%	5.51823	0.152523	1.81652	1.2862	1.34994	3.57739	4.84469	0.481687	5.15781	1.83987	1.80507	1.89448	0.0403754	3.57711	8.36031	2.71084	1.94053	1.46172	2.60908	0.559745	1.0784	3.85008	4.42916	3.27948	4.64124	0.802407	1.24383	1.25628	0.821634	2.17163	2.09682	4.71247	3.19439	1.7396	1.0132
DCER	DCER(26:1)	mol%	1.98337	1.89961	1.87217	2.64117	3.40095	2.25673	3.27573	3.37181	1.82724	2.02565	2.45013	1.71552	3.0534	2.67621	2.36554	3.62521	2.60927	4.32138	3.56532	3.0403	3.35179	3.33163	3.85035	2.24082	1.62102	2.66514	2.3979	1.88734	2.05085	1.90954	3.43995	3.64377	3.30995	2.99765	2.03569	1.78558
HCER	HCER(14:0)	mol%	1.70233	1.27888	1.53656	1.11268	1.80081	0.984366	1.47719	1.351	1.34895	1.28651	1.49387	1.95455	0.890742	1.42711	1.35808	1.22607	1.51461	1.11683	1.81702	2.39643	1.25112	1.70745	1.55932	1.32836	1.41521	1.07702	1.16214	2.22424	1.16112	1.17921	1.49711	1.25215	1.39516	1.6626	0.911646	0.971991
HCER	HCER(16:0)	mol%	38.3477	40.4768	36.6196	50.1725	25.1565	30.4381	42.5447	28.612	37.2132	39.1561	44.5959	34.3601	41.8736	40.7317	41.4318	43.9451	31.2593	36.6696	36.3723	29.011	27.0014	36.0148	24.2866	28.6143	30.048	41.7088	35.1547	40.3246	44.2849	39.6664	30.4563	35.7389	28.121	37.0562	39.801	29.0332
HCER	HCER(18:0)	mol%	9.69983	13.2414	9.3035	12.1617	13.1218	11.4135	12.2827	11.9267	10.2504	11.2615	8.67754	8.02542	11.1057	10.2105	14.5158	11.3131	10.6023	8.80679	10.2752	10.5402	11.4646	12.1369	8.43865	11.0727	11.6502	12.3165	10.9078	10.7917	11.5051	11.0396	9.04581	12.3495	11.9597	10.9149	11.1525	10.0247
HCER	HCER(18:1)	mol%	2.0289	2.31567	1.71041	1.25358	1.94356	1.47977	1.86893	1.62637	1.37318	1.49991	1.28556	1.88549	1.90434	1.49018	2.60697	1.74048	1.14485	1.54591	2.01891	2.29488	1.52915	1.56663	1.05993	1.32836	1.28886	1.51625	1.38131	2.05948	1.65429	1.54383	1.03716	1.66316	1.66129	1.51231	1.70174	1.24231
HCER	HCER(20:0)	mol%	5.27376	6.01021	5.85464	7.57981	7.24717	6.35013	5.69656	6.87548	5.72698	5.09115	5.27318	6.28496	5.09873	4.2419	7.73221	5.60046	7.88594	9.3363	5.13229	6.59017	7.27778	5.94966	8.32654	6.20508	7.20243	4.96992	5.43351	4.87684	5.99288	4.85648	6.28608	5.02772	6.33064	5.61713	6.45749	6.76943
HCER	HCER(20:1)	mol%	1.4244	1.01047	0.953342	0.80171	1.40551	0.997234	0.938546	1.36821	0.767367	0.877995	0.862992	0.939291	0.767881	0.607112	0.914489	0.920518	0.981298	1.16856	0.92445	1.60439	0.654183	1.09136	1.10069	0.88254	0.623368	0.703971	1.01432	1.35926	0.811536	0.806827	0.865801	0.755114	0.862903	1.17415	0.691332	0.856962
HCER	HCER(22:0)	mol%	11.1659	8.74165	11.4233	7.38545	9.67388	10.146	8.35714	12.3655	12.2536	8.79215	9.60005	11.2853	8.45108	10.8965	8.14168	8.1841	12.4156	10.9126	10.4452	9.49431	12.5603	8.96849	10.8642	9.25303	10.4625	8.93502	11.285	10.0091	8.58356	10.3258	10.6151	11.5943	10.7903	9.02686	10.1952	14.1773
HCER	HCER(22:1)	mol%	3.19622	2.25778	2.08053	2.06501	2.29494	1.9623	2.04032	2.16849	1.75283	2.07304	1.80336	2.11341	2.36068	2.02633	2.2794	2.08084	2.06215	2.48319	2.94336	3.41186	1.92166	2.42915	2.58867	2.06533	1.76902	1.94946	2.19685	2.08419	1.49198	1.84639	1.62338	1.90212	1.62097	2.05711	1.89926	2.13378
HCER	HCER(24:0)	mol%	15.0848	12.1415	15.6685	7.62354	17.3603	18.2976	12.7724	18.0707	16.5428	14.4138	13.1711	17.6532	15.0636	16.6759	9.17218	11.8816	16.7887	13.3167	16.0132	15.4955	19.65	15.0942	19.9246	18.961	17.5385	14.1637	16.0915	14.0951	13.6463	16.3926	20.2922	16.6603	21.9032	13.329	13.7431	18.997
HCER	HCER(24:1)	mol%	9.81101	10.5363	12.186	8.69248	16.5367	15.7306	10.6015	13.097	11.0824	13.6455	11.2606	12.7909	10.7152	9.29591	10.3597	10.8606	13.0413	13.0276	11.1997	15.9931	14.67	12.2074	18.9971	18.1148	15.6684	11.1733	13.4258	10.0585	9.6011	10.3258	15.8189	10.9157	13.0242	14.6346	11.9274	13.8494
HCER	HCER(26:0)	mol%	1.2229	0.915741	1.62068	0.573344	2.0314	1.17738	0.726353	1.26495	1.03393	1.04262	1.09511	1.49872	0.921457	1.61634	0.668805	1.49294	1.35106	0.894678	1.60451	1.645	1.11211	1.44341	1.39625	1.29197	1.31413	0.926594	1.03981	1.16978	0.624259	0.98526	1.30772	1.52934	1.40323	1.58745	0.79769	1.09277
HCER	HCER(26:1)	mol%	1.04225	1.07363	1.04307	0.578203	1.42747	1.02297	0.693708	1.27356	0.654281	0.859704	0.880847	1.20865	0.846863	0.780572	0.818945	0.754206	0.952855	0.72122	1.25385	1.52315	0.907678	1.3906	1.4574	0.88254	1.01929	0.559567	0.907284	0.94736	0.642986	1.03181	1.1544	0.611738	0.927419	1.42777	0.72172	0.851211
LCER	LCER(14:0)	mol%	0.878879	0.761866	1.19835	0.751955	1.27038	0.664791	0.701392	0.98187	0.647321	0.649803	0.781718	0.770641	0.632089	0.836354	1.25076	1.1429	0.639378	1.57983	0.934362	1.5142	1.13689	1.06771	1.31837	1.14993	0.915111	0.724444	0.72818	0.426849	0.673765	0.657367	0.780096	0.81173	1.11722	1.11065	0.435503	1.08665
LCER	LCER(16:0)	mol%	68.263	68.7949	51.7314	65.0303	54.9053	71.2272	73.372	65.2341	74.269	75.381	81.278	68.6993	72.5881	66.2615	57.8395	63.4846	67.2005	64.4241	69.2172	45.6151	59.1415	71.3853	54.8583	61.2255	61.9948	72.5329	70.4848	68.6618	69.6457	73.7855	69.8754	68.6987	59.8949	59.9526	77.1828	67.1013
LCER	LCER(18:0)	mol%	13.725	12.9023	16.0377	12.3406	11.7418	12.2426	9.11454	10.568	8.40413	9.48983	6.76567	9.66668	11.9179	11.7257	10.2169	12.9337	11.8348	6.96133	8.7579	15.3502	10.1671	11.0078	8.42349	7.40335	10.2268	13.2129	7.99738	13.4106	14.116	10.1531	8.11149	13.8989	10.0006	14.1599	9.7186	6.44862
LCER	LCER(18:1)	mol%	4.24708	4.1397	2.91806	2.47215	5.55148	1.76033	2.47445	2.57956	2.54147	1.73668	1.29825	2.80947	2.34479	3.42347	7.0408		3.92089	2.24845	2.51023	4.78864	5.39675	2.24564	4.35264	4.51758	3.8531	2.81134	2.93792	2.51419	3.32109	1.72759	1.73439	4.53991	3.43016	4.48025	1.97651	3.07468
LCER	LCER(20:0)	mol%	2.75649	3.4902	6.99556	5.09519	4.94933	3.0675	2.6774	4.24616	2.96443	2.81194	2.19066	4.94931	3.42194	3.59074	3.73355	5.39385	4.35028	4.67738	4.03031	8.87697	4.86311	3.43046	6.9441	4.32045	5.93217	2.56437	3.25035	4.03396	3.07142	3.49527	4.9911	2.96458	5.32641	4.55555	3.14726	4.62805
LCER	LCER(20:1)	mol%	1.53554	1.11471	6.41973	1.01351	2.31312	0.938675	0.769039	1.42974	1.12178	0.885743	0.767883	1.25323	1.02173	1.8121	1.52246	1.94047	1.53576	1.18636	1.48289	3.81073	2.29698	1.3777	2.2996	1.55514	1.766	0.854103	1.36565	1.81997	0.884891	1.89194	1.60563	1.50475	2.25859	3.29054	0.752874	1.91677
LCER	LCER(22:0)	mol%	3.61539	2.90138	6.44308	4.40611	6.35923	3.24179	3.54612	5.52086	3.60072	3.36892	2.42356	5.14384	2.88337	4.71703	4.88593	6.45453	3.9585	5.60043	5.41558	9.48265	5.46636	2.96893	7.67876	6.01796	5.4425	2.40384	3.98357	3.67278	3.09345	3.45118	4.0974	2.5154	6.05109	6.12929	2.21278	5.81445
LCER	LCER(22:1)	mol%	0.5493	0.595559	1.29173	0.772074	0.947276	0.433235	0.427244	0.546919	0.496524	0.742632	0.417378	0.983876	0.426011	0.669083	1.01654	1.51291	0.608036	1.47629	0.841391	3.27445	0.714617	0.640628	3.26574	1.73037	1.84628	0.362222	0.755896	0.530044	0.348816	0.549142	1.05275	0.295175	1.3165	1.28384	0.382608	0.979763
LCER	LCER(24:0)	mol%	1.74527	1.70802	2.80912	2.60795	3.86253	2.28071	2.41393	3.0059	2.40538	1.35762	1.26827	2.00516	1.76812	2.62057	3.83192	2.63115	2.06231	3.94071	2.57996	2.18927	3.03944	2.14232	3.7639	3.66882	2.54064	1.54356	3.29319	1.67456	1.8065	1.67549	2.4804	1.74538	4.08841	1.82975	1.4123	3.52715
LCER	LCER(24:1)	mol%	2.14227	2.96881	3.55614	4.96693	7.09355	3.62523	3.8452	5.13759	2.90191	3.15232	2.42586	3.09005	2.41926	3.53499	7.4343	4.36606	3.27838	6.69507	3.63053	4.26498	6.78422	3.27547	6.07357	7.63334	4.88059	2.53967	4.49506	2.7112	2.56104	2.20058	4.57833	2.40311	5.3868	2.75592	2.50194	4.7278
LCER	LCER(26:0)	mol%	0.284637	0.355088	0.186756	0.243945	0.462623	0.276374	0.359597	0.404806	0.290559	0.212733	0.175252	0.228199	0.323838	0.395874	0.65583	0.0328893	0.33536	0.612408	0.232428	0.37224	0.426914	0.172212	0.518291	0.273793	0.305037	0.21404	0.403145	0.220461	0.214797	0.252525	0.367327	0.38501	0.628057	0.195776	0.112843	0.370529
LCER	LCER(26:1)	mol%	0.257172	0.26744	0.412419	0.299273	0.543398	0.241516	0.299071	0.344516	0.356762	0.210799	0.207536	0.400284	0.252836	0.412601	0.571509	0.10689	0.27581	0.597615	0.367237	0.460568	0.566125	0.285872	0.503195	0.503778	0.29701	0.236679	0.304878	0.323655	0.26253	0.160333	0.325671	0.237423	0.501238	0.256014	0.163975	0.324213
LPC	LPC(15:0)	mol%	0.15643	0.0592902	0.0662395			0.103788	0.107126	0.0699366	0.10306	0.106201	0.104475	0.0730838	0.056498		0.0865789	0.0798946	0.12499	0.100078	0.0808875	0.132934	0.133357	0.165405	0.131847	0.122392	0.166507	0.167262	0.0959694	0.0573545	0.122087	0.104992	0.122389	0.1678	0.111749	0.119519	0.106354	0.0634229
LPC	LPC(16:0)	mol%	28.2127	21.7923	27.8621	24.724	16.1478	22.3919	28.5997	17.2658	28.9992	27.5817	21.3034	18.6199	28.5223	21.8752	24.542	20.6374	21.7066	20.0812	21.92	21.8951	23.3488	29.8213	23.4759	25.1693	27.8315	29.9479	27.3139	25.0695	31.3629	31.2472	20.0611	31.5979	24.3464	29.4869	32.6778	21.3659
LPC	LPC(16:1)	mol%	1.00982	0.737591	0.665574	1.02653	0.836207	1.38074	0.845427	1.02723	1.26931	0.88367	1.38974	1.01646	0.564037	0.508513	1.39388	1.93374	0.885424	1.89703	0.918816	0.755348	0.769142	0.711811	0.708317	0.867637	0.529048	1.00863	0.792483	0.63019	1.03456	0.929354	0.794763	0.814501	0.6988	0.860974	0.92231	0.706805
LPC	LPC(17:0)	mol%	1.42882	0.843118	0.565663	0.574227	0.783139	0.773585	0.610805	0.851674	0.820237	0.739639	1.04313	0.885799	0.534128	0.388868	0.718176	0.662027	1.19463	0.78344	0.924903	1.26522	1.34822	0.939068	1.11401	1.16891	1.7537	1.39075	0.725028	0.572228	1.617	0.496416	1.14876	1.59543	0.851449	0.87704	0.871508	0.83161
LPC	LPC(18:0)	mol%	45.9364	56.3824	51.8655	50.1182	60.3804	42.5823	49.3161	51.7154	42.7807	46.0532	50.2914	55.8002	47.2691	55.3641	56.0625	45.3387	48.2339	36.0282	53.0113	45.2399	50.3692	43.8708	40.9589	45.5456	51.5411	43.4629	46.6898	52.6521	44.5494	47.6289	51.9272	41.3642	49.0931	47.3674	42.8356	48.2399
LPC	LPC(18:1)	mol%	10.4794	8.75172	9.00863	11.7707	10.8044	16.6922	9.27054	14.6748	12.2051	10.4284	14.1291	11.5263	10.0485	8.44467	10.6723	14.7622	14.8525	21.4909	10.6671	14.4026	12.0803	9.88512	17.5418	15.1878	9.57861	11.3014	10.6614	8.5136	10.8784	9.42825	12.5375	11.0717	9.52027	11.2916	10.7705	14.6242
LPC	LPC(18:2)	mol%	4.91637	5.7169	4.54934	5.13486	4.40507	7.69877	6.10987	6.57487	6.57114	6.47746	5.33066	6.46049	6.81677	6.21895	3.07808	9.75601	6.68486	11.1901	5.14199	8.78221	5.83574	6.5216	8.95261	5.1792	3.95497	5.68595	6.2814	4.8913	4.77673	4.9928	6.6484	6.32348	7.06504	4.55519	5.56003	6.63787
LPC	LPC(18:3)	mol%		0.027326			0.0846254	0.0707723	0.0725085	0.0903498	0.063099	0.0733005	0.141642	0.100394			0.0659838	0.135625	0.151302	0.193271	0.0827174	0.0944261	0.111027	0.0710179	0.211292	0.0933349			0.0525818				0.13443		0.0771248	0.0469518	0.0561107	0.123954
LPC	LPC(20:0)	mol%	0.0400613	0.0462569	0.0523882	0.0543149	0.0553192	0.0627582	0.0500769	0.0748602	0.0658776	0.0578515	0.0568975	0.1059	0.0497612	0.0276004		0.0350898	0.0677902	0.0665476	0.0532155	0.0864074	0.0720795	0.0552788	0.241704	0.179788	0.0842137	0.0482511	0.031459	0.0425599	0.052058	0.0500847	0.111336	0.0354784	0.0552591		0.0514076	0.104968
LPC	LPC(20:1)	mol%	0.134093	0.135601	0.113632	0.161865	0.212356	0.260458	0.166903	0.22494	0.159592	0.252652	0.168287	0.272338	0.119635	0.110146	0.120875	0.130259	0.199906	0.283011	0.170289	0.376485	0.243813	0.162094	0.4209	0.564836	0.258451	0.124628	0.15435	0.112733	0.153449	0.11278	0.26549	0.13186	0.168403	0.204863	0.157063	0.313372
LPC	LPC(20:2)	mol%	0.104749	0.202993	0.144935	0.223793	0.170877	0.256564	0.246262	0.272918	0.231986	0.252652	0.193316	0.277844	0.173758	0.154984	0.135813	0.225593	0.207881	0.380794	0.218912	0.324561	0.303014	0.235607	0.294154	0.434607	0.137027	0.159099	0.262008	0.225466	0.145194	0.13911	0.299143	0.126024	0.380865	0.271809	0.220205	0.295747
LPC	LPC(20:3)	mol%	0.817077	1.2511	0.664179	1.23714	1.14978	1.0047	0.721326	0.896957	0.653219	0.804333	0.896492	0.987562	0.789085	1.25631	0.685914	0.95747	1.03411	1.216	0.548138	1.1	0.804974	1.30999	0.843532	0.911557	0.522135	0.938108	0.779503	0.866398	0.92235	0.685675	1.13106	1.44774	0.911262	0.779272	0.685202	1.0785
LPC	LPC(20:4)	mol%	6.01138	3.72418	3.77964	4.57393	4.22089	5.68938	3.28665	5.28021	5.00493	4.8834	4.23089	2.4937	4.52931	4.97217	2.27333	3.83392	3.99041	4.51194	5.48773	3.85232	3.462	5.07624	2.78755	3.07207	2.11624	4.60026	5.14653	5.68575	3.45178	3.52294	3.44989	4.66986	4.32498	2.97521	4.05417	4.32215
LPC	LPC(20:5)	mol%	0.0695436		0.0765549		0.102259			0.0582925		0.116719	0.0761389	0.314989			0.0433116	0.373328	0.132868	0.679891	0.054037	0.500425	0.146704	0.0568143	0.638977	0.357712	0.518678	0.120224	0.0720221	0.0351879	0.112213	0.0661171	0.375254	0.0702057	0.3494	0.105785		0.130248
LPC	LPC(22:4)	mol%	0.201139	0.11858	0.10017	0.105562	0.0926711	0.193862	0.201642	0.18379	0.274625	0.158673	0.10331	0.0417465	0.229312	0.0992399		0.0589784	0.0657964		0.129734	0.0708882	0.109366	0.187142	0.064095	0.070491		0.103332	0.159518	0.181437	0.115689	0.0963895	0.0816824	0.168783	0.122743	0.0853756	0.289494	0.139741
LPC	LPC(22:5)	mol%	0.360343	0.173841	0.353191	0.294869	0.389902	0.661952	0.339323	0.683014	0.645792	0.71403	0.434924	0.508929	0.216489	0.405179	0.121228	0.649945	0.336794	0.628125	0.501084	0.522835	0.627476	0.695112	0.841848	0.69822	0.305311	0.521508	0.557698	0.366091	0.414133	0.283857	0.607136	0.311043	1.29684	0.50478	0.572795	0.914359
LPC	LPC(22:6)	mol%	0.121675	0.0367914	0.132284		0.164248	0.176254	0.0557758	0.0549502	0.152165	0.416196	0.106241	0.514408	0.0812973	0.174046		0.429719	0.130253	0.469377	0.0891779	0.598388	0.234881	0.235607	0.772556	0.376542	0.702517	0.419833	0.224389	0.0980904	0.292046	0.215166	0.304444	0.103951	0.626393	0.467314	0.169356	0.107179
LPE	LPE(16:0)	mol%	19.6583	16.9741	23.5771	16.6626	14.9186	13.2291	14.594	10.4542	20.3766	25.142	14.1836	20.7939	18.1684	19.3953	13.331	20.4536	13.4154	17.6427	15.6791	20.6855	18.1971	23.1166	21.6012	22.7978	26.5793	25.3172	23.2167	19.2761	26.2763	26.3483	17.0578	21.7418	19.2153	26.3015	24.6482	14.8498
LPE	LPE(16:1)	mol%	0.839066			0.910747		1.30197		0.589328	0.961724		0.720275		0.401505			0.655034		0.914926		0.525812						0.957927
LPE	LPE(17:0)	mol%	1.79542	1.04439	0.607446		1.04479	0.849942	0.928665	0.816091	1.05807	0.908274	1.20267	0.668365	0.495351	0.680084	0.641292	0.674764	1.07467	0.580325	1.21714	1.03991	1.15262	0.939969		1.28253	2.20063	1.36647	0.948168	0.851107	1.52241	0.700585	1.37282	1.57266	1.22329		0.996421	1.07348
LPE	LPE(18:0)	mol%	53.7329	65.8626	53.6558	59.3003	59.3887	46.4327	64.451	58.9495	49.3037	45.5823	55.3934	52.4983	52.6698	56.9849	61.5843	56.7259	56.8843	41.5562	56.5564	48.9377	59.1501	43.4271	41.9223	49.4307	56.4668	48.7515	51.7629	55.5502	49.3963	50.28	57.6714	51.4598	41.2619	48.9308	51.1367	48.319
LPE	LPE(18:1)	mol%	9.48348	6.87234	9.03225	10.8847	10.4018	19.3008	7.30769	14.1042	10.6245	9.69532	14.4148	11.5098	10.6491	8.40042	13.1859	9.43801	14.4052	19.6573	10.9454	11.7658	7.53623	11.4172	18.7968	11.9578	4.77606	10.5981	10.1543	8.61808	9.7142	8.97631	10.8453	10.339	11.6514	8.37342	8.91492	17.1772
LPE	LPE(18:2)	mol%	2.34239	2.99661	2.46369	2.3023	2.31759	4.62669	2.67258	3.04785	3.0148	2.46748	2.67911	2.82595	4.57523	3.53491	2.55392	1.77175	2.92775	4.17148	3.05398	3.79776	2.35311	3.62638	5.41333	2.3461	1.16627	2.25842	2.45706	2.83089	1.99195	2.32332	2.47761	2.54075	4.01444	1.5087	1.72645	3.02597
LPE	LPE(20:1)	mol%								0.834027		0.881026	0.655158	0.699187	0.532116	0.445441		0.650299	1.20247	0.886462		2.03087		0.759682		2.11461			0.842697	0.622027	0.701914	0.73546			0.76752	1.03519		1.03925
LPE	LPE(20:2)	mol%		0.545473	0.494095		0.963981	0.956403	0.834977	1.23118	0.975738	1.30085		0.769755	0.556303	0.466425	0.821304	0.607682		1.12057	1.5003	1.04949	0.791736	1.67763		1.05731			1.34853	1.2173		0.935481			2.43929	1.11453	1.1835	1.08748
LPE	LPE(20:3)	mol%	1.26424	0.893086	0.773113	1.94129	1.3666	1.39272	0.9714	1.01723	1.16843	1.43104	1.03124	0.951446	1.23257	1.02156	1.28934	0.927307	1.60097	1.70263	1.08224	1.08888	1.10107	1.61845	1.44942	1.19703	0.896166	1.23452	1.17633	1.36027	1.02412	0.998051	1.39461	1.63197	1.34544	1.17749	1.04319	1.53554
LPE	LPE(20:4)	mol%	4.70283	2.88643	3.85394	4.79824	4.51541	4.19212	4.23406	4.16501	4.94701	4.23559	4.55023	2.39768	5.8436	4.41053	4.99871	2.46309	3.77006	3.90194	4.22516	3.25812	3.73405	4.8994	2.87603	2.23348	2.23204	3.60587	2.84128	4.79145	3.15622	3.48549	3.66303	6.4992	4.03996	3.65086	3.25362	4.3297
LPE	LPE(20:5)	mol%																		0.278254		0.282065
LPE	LPE(22:4)	mol%	1.47852	0.647119	0.78377	1.11095		1.43286	1.20644	0.949331	1.88491	1.01121	1.14952		2.2523	0.574208			0.715672	0.414767	1.19046	0.395955	0.537644	1.6969				0.818362	0.835163	1.25409	1.08761	0.700585		1.82138		0.867693	2.40565	1.24772
LPE	LPE(22:5)	mol%	3.51303	0.810838	3.16705	2.08897	2.62353	4.31254	1.96088	3.84216	4.21652	4.91578	2.81864	3.08308	1.7376	2.91873	1.59423	2.86479	2.54784	3.93738	3.38458	1.59021	3.06015	4.14384	3.28969	2.69436	1.74208	2.61495	2.7315	2.8936	2.39441	2.06175	3.30348	2.39343	8.47371	3.25794	3.05637	5.49341
LPE	LPE(22:6)	mol%	1.1898	0.467105	1.59176		2.45902	1.97215	0.838264		1.46799	2.42913	1.20134	3.80254	0.886214	1.16749		2.76772	1.45574	3.23506	1.16526	3.55189	2.38626	2.67678	4.65116	2.88831	3.94062	2.47665	1.68539	0.734895	2.73459	2.45461	2.21394		5.56771	3.78183	1.63494	0.821445
MAG	MAG(12:0)	mol%	0.610312	0.950969	1.03074	2.36295	0.815198	1.76866	1.16542	1.82985	1.70008	1.54043	1.25504	1.44308	0.923777	0.907409	0.497318	0.428477	0.654279	0.790458	1.18091		0.33463	3.49252	0.64469	1.0299	0.283516	0.39858	1.02396	0.891588	1.88005	0.264804	1.48342	0.103533	0.764106	0.182806	0.547138	0.974887
MAG	MAG(14:0)	mol%			1.1132	0.401702		0.539732					0.42814	0.289566	1.06485			0.779827		0.511969			0.506466	0.0964787					0.20667	0.737865		0.363159						1.30245
MAG	MAG(14:1)	mol%	1.7444	1.39933	1.39722	2.45156	2.11243	2.37482	2.7836	1.18831	3.40016	1.72579	1.21306	1.25795	1.65643	1.67751	1.70429	0.606294	2.06229	1.0155	1.50962	0.870394	1.77263	2.2576	2.38414	2.15918	1.57959	1.90571	2.10897	1.61024	3.07951	0.622919	1.85185	1.90242	2.78213	1.00791	2.42424	1.79379
MAG	MAG(15:0)	mol%	0.828931	1.20769	0.824591	2.21526	1.3752	2.05929	2.57399	1.97565	2.53538	2.11569	1.33059	1.75164	1.92947	1.80288	1.15668	0.848383	1.61214	0.883288	1.81398	0.533672	1.89925	3.62759	3.85598	2.91806	1.15836	1.08987	1.47487	0.987664	2.60782	0.986079	2.87958	2.79539	1.74373	1.04743	1.70034	1.48963
MAG	MAG(16:1)	mol%	2.61432	1.40295	1.73164	2.91824	1.82888	2.73188	1.3918	1.62572	2.25039	2.44807	2.14909	1.53802	1.19226	2.78192	2.59835	3.86057	2.3083	1.75814	1.17482	2.10928	1.49227	2.49879	1.39886	1.81588	2.09802	1.48845	1.40911	1.73706	1.95418	1.58882	2.12333	2.58833	2.18456	2.9002	2.61785	1.32585
MAG	MAG(17:0)	mol%	0.797049	0.806335	0.687159	1.06333	1.76508	1.88491	0.721053	1.22476	0.815645	0.862896	0.923439	0.536409	1.27418	0.740254	0.547608	0.696274	0.418739	1.16178	1.04091	0.527319	1.85403	1.04197	1.55699	1.24673	0.105306	0.685059	1.00047	0.922332	1.3814	0.726319	1.0956	0.427074	1.39107	0.617589	1.08586	0.140384
MAG	MAG(18:0)	mol%																														47.9976
MAG	MAG(18:1)	mol%	6.88195	1.85132	8.31921	3.30813	0.155951		5.96965		5.10024	1.75136	7.46306	4.4052	1.86576	6.39962	14.2993	19.3393	7.19707	4.1492		3.97078	2.93027	0.636758		4.57132	4.57675	1.33275	0.915922	5.58779	2.78302	6.73106				15.5138	5.05051
MAG	MAG(18:2)	mol%	11.5276	3.95574	7.54501	7.99267	6.0112	6.11974	24.8931	4.85529	7.80267	6.4813	10.6909	8.23127	7.02162	11.7187	17.3614	35.2508	10.9186	5.03249	7.88288	9.59975	8.42905	6.13604	3.96545	8.39281	7.80073	3.37547	3.55566	13.3892	5.89623	7.61122	6.1179	8.99444	6.71042	22.3765	6.51515	2.86227
MAG	MAG(18:3)	mol%	10.7123	11.3285	8.28256	8.51252	10.789	10.8113	8.56041	9.19297	9.44379	11.0451	9.31414	10.0304	8.7463	10.865	8.23089	7.6076	10.2225	11.2858	12.0222	9.14231	11.0156	9.27159	9.91364	11.1754	13.0498	10.9921	9.98121	9.52692	8.65903	3.99475	10.3452	10.9357	10.7857	7.37648	11.8434	11.9326
MAG	MAG(18:4)	mol%	45.6003	54.9863	45.7786	44.0631	49.5215	48.8001	28.6241	54.2611	39.3671	49.6069	45.1478	43.6011	50.0068	39.6693	32.2083	17.4668	43.2976	48.7243	51.6131	47.9098	44.9851	41.3411	50.8697	43.5992	49.3722	56.0877	55.2983	46.1012	46.0243	17.7141	49.3795	44.0792	49.4514	31.5366	46.4478	54.2583
MAG	MAG(20:0)	mol%	0.792494	1.42103	1.30102	1.67769	1.80761	1.52786		0.97689	1.16942	0.894855	1.19627	1.48106	2.5711	0.955167	1.5143	1.10547	0.900288	0.964865	1.47918	0.559085	0.94058	1.94887	0.754166	0.89439	1.17456	1.613	1.47957	1.55259	0.990566	0.94825	0.494474	1.03533	0.91105	0.746047	1.00168	1.7314
MAG	MAG(20:1)	mol%	1.2024	0.860573	2.47835	2.09121	1.77926	1.6275	1.65171	1.80069	2.10299	1.34867	0.713566	2.30229	1.89761	1.63572	1.4249	1.20616	1.38707	1.15896	0.913075	2.09022	1.53749	1.99711	1.9584	1.43644	0.842446	1.78738	1.68624	1.11448	1.99461	0.635529	1.91003	1.79889	2.13558	1.11166	1.93603	1.747
MAG	MAG(20:2)	mol%	1.11131	1.33425	1.59879	1.53592	1.97065	1.75206	2.41469	1.54553	1.91627	1.39981	1.51528	2.25007	1.25597	1.55215	1.1958	0.859095	1.31903	1.81158	1.35135	1.58831	1.48322	1.68837	2.14086	2.23146	1.20697	1.66283	1.88351	1.51032	2.49326	0.708665	2.78263	2.45891	1.53801	1.06719	1.67508	2.49571
MAG	MAG(20:3)	mol%	1.02933	1.46804	1.05823	1.6836	1.65875	1.49464	1.96194	1.7861	1.38561	1.16331	1.19627	1.2532	1.24687	1.74915	1.23491	1.0412	1.16723	1.47683	1.50962	1.84244	2.053	1.07091	1.9584	1.54485	1.27177	1.52581	1.4232	1.11833	1.43531	0.529608	1.38647	1.91536	1.46944	1.58103	1.17003	0.998284
MAG	MAG(20:4)	mol%	1.94935	1.59459	1.35141	2.03804	2.5661	1.94304	2.72491	1.57469	1.87697	1.73857	1.89725	2.22634	2.45279	1.47454	1.95574	1.09476	1.96807	1.61186	2.18529	2.09022	1.8269	2.7014	1.38669	1.17445	1.50668	1.40749	1.33866	2.3212	1.84636	0.743973	1.51251	1.03533	2.14538	2.46542	1.91077	1.57542
MAG	MAG(20:5)	mol%	2.17253	1.47165	1.76829	2.19754	2.90636	2.75679	3.5885	2.33287	3.75393	2.71652	1.86786	1.82759	1.97042	2.19688	2.52012	0.991923	1.93667	2.79895	2.19138	2.50318	2.74035	3.75301	3.27211	3.2975	2.12232	2.56586	3.11414	1.56028	3.82749	1.58126	3.16075	4.34839	2.73315	1.73913	2.63468	2.40992
MAG	MAG(22:0)	mol%	1.53944	1.97426	2.18517	1.61862	1.6304	1.53616	1.43372	2.14333	2.1816	2.37776	0.915044	2.33077	2.16155	2.02973	1.46401	1.08405	1.41324	2.13508	1.75919	1.82338	1.58271	2.61457	1.43535	2.13208	1.91981	1.26425	1.73321	1.02225	1.99461	0.87007	0.69808	2.5495	2.28252	1.05237	1.75926	1.34924
MAG	MAG(22:1)	mol%	1.75806	1.92725	1.34225	2.02623	1.85015	2.33331	1.59302	2.00481	2.43711	1.84084	1.88885	1.84658	1.7884	2.2924	2.15691	0.931937	1.35043	1.8369	2.11833	2.89072	2.74939	2.9233	2.7004	1.58099	1.97651	2.41016	1.81306	1.06837	2.04178	1.11722	2.3948	3.41659	2.68417	1.28458	2.38215	2.15255
MAG	MAG(22:2)	mol%	1.51212	2.15866	1.84617	2.28615	2.06281	1.35348	2.25539	1.61843	2.42728	2.01342	1.83428	2.6773	1.88851	2.62074	2.13456	0.996208	2.38681	1.76939	1.87485	1.99492	2.41476	2.9426	2.1287	2.27663	2.31673	1.85589	1.49366	0.780139	2.61456	0.721275	2.13302	2.58833	1.74373	1.06719	1.52357	2.16035
MAG	MAG(22:4)	mol%	1.16597	1.3234	1.8141	1.8431	1.27596	1.32027	0.813281	2.00481	2.26022	0.901246	1.30121	1.94626	1.20592	1.19396	1.13433	0.542023	1.53886	1.46277	1.43657	1.31512	1.70932	1.48577	1.69079	1.30093	1.40948	1.55695	1.23532	1.43346	1.28032	0.673358	1.85185	1.15181	1.41066	1.06719	0.951179	1.27905
MAG	MAG(22:5)	mol%	0.541993	0.961816	0.870402	1.47684	0.304813				0.913915	1.08022	1.06195	1.40036	1.15586	0.782043		1.10975	1.37137	2.41638							0.307817	0.660148	0.915923	1.14907		0.577525				0.390316
MAG	MAG(22:6)	mol%	0.792494	1.24385	1.62628	1.10468	1.57369	1.29536	1.37503	1.89546	1.16942	1.82167	1.28862	1.33865	1.22867	1.29545	1.21815	0.63843	1.28762	1.62592	1.06525	1.32147	1.27521	2.15147	1.73945	1.86105	1.10166	1.48222	0.962893	1.1875	1.26685	0.398467	1.91972	1.73418	1.58699	1.59091	1.56566	1.45063
MAG	MAG(24:0)	mol%	1.54855	2.01403	1.41555	1.64225	1.87141	2.14232	1.57626	1.6403	1.62146	1.42538	1.85107	2.01747	1.54721	1.31335	1.39696	0.713413	1.59644	1.93536	1.61919	2.29987	2.06204	2.16112	1.70296	1.81588	1.14216	1.39503	2.16534	1.21056	2.09569	1.07939	2.3948	1.72124	1.64577	1.06225	1.23737	2.72968
MAG	MAG(24:1)	mol%	1.56677	2.35754	2.63411	1.48866	2.36762	1.82679	1.9284	2.52242	2.36832	1.70022	1.55725	2.01747	1.94767	2.34613	2.04515	0.801251	1.68542	1.68219	2.25834	3.01779	2.40572	2.16112	2.54227	1.54485	1.67679	1.45731	1.78018	1.47957	1.8531	0.814587	2.08455	2.42009	1.90047	1.21542	2.0202	1.84059
PC	PC(12:0/18:1)	mol%																				0.0071216
PC	PC(12:0/18:2)	mol%																																	0.0077051
PC	PC(12:0/20:4)	mol%																							0.0149697
PC	PC(14:0/14:0)	mol%	0.00325894															0.00201605				0.00301189		0.0033568				0.00291154			0.00250734
PC	PC(14:0/16:1)	mol%	0.0156871	0.00714283		0.0104529	0.00859272	0.0158011	0.00646478	0.0101283	0.0130684	0.00859539	0.00826703	0.0129471	0.0049549	0.00679647	0.0115813	0.0163712	0.00825352	0.0179602	0.00679511	0.00846634	0.00765419	0.00974767	0.012849	0.0133987	0.0119771	0.0135143	0.00799266	0.00575739	0.0118793	0.0077004	0.00845883	0.0110862	0.0110081	0.00834157	0.00924156	0.00834567
PC	PC(14:0/18:1)	mol%	0.259124	0.0795997	0.0969403	0.128316	0.111231	0.195635	0.0625144	0.138282	0.14582	0.148113	0.170485	0.166586	0.0613154	0.0593247	0.167372	0.170954	0.130441	0.307457	0.0867227	0.249015	0.177118	0.181768	0.243026	0.225679	0.18285	0.260821	0.114111	0.104545	0.212036	0.105666	0.127059	0.163513	0.146752	0.17429	0.104876	0.127502
PC	PC(14:0/18:2)	mol%	0.182114	0.101126	0.101515	0.122259	0.0862983	0.204727	0.134858	0.169352	0.200613	0.217565	0.140239	0.167791	0.0789315	0.078835	0.140243	0.237912	0.143885	0.301133	0.141397	0.193865	0.161975	0.239441	0.209576	0.144392	0.107708	0.170433	0.124029	0.131228	0.173158	0.138861	0.0963666	0.125991	0.239862	0.164493	0.117713	0.12985
PC	PC(14:0/18:3)	mol%										0.00575556	0.00763983	0.00720657			0.00831451	0.0139063	0.0108419	0.0213955		0.00762154	0.00679758		0.0124871								0.0126772		0.0151086			0.00999475
PC	PC(14:0/20:1)	mol%																									0.00943993
PC	PC(14:0/20:2)	mol%												0.00501096						0.00399966
PC	PC(14:0/20:3)	mol%	0.0150325	0.0109152	0.00778547			0.0149289	0.00841652	0.0102342	0.0107534	0.0105846	0.010922		0.0102656			0.0129366	0.00850375	0.0112325	0.00962474	0.0119598	0.0133188	0.0133103	0.0155379	0.0175749	0.014309	0.0186531	0.0110882	0.0098933	0.0119136	0.0123574	0.0120693	0.0158824	0.0105154	0.0181926	0.0124116	0.0125858
PC	PC(14:0/20:4)	mol%	0.190543	0.051096	0.0851739	0.124144	0.086366	0.149595	0.0687175	0.107159	0.16579	0.174781	0.119419	0.0508254	0.0983407	0.0614715	0.0719867	0.0753608	0.106129	0.105715	0.125962	0.131631	0.133066	0.184853	0.159741	0.120311	0.139688	0.212725	0.148872	0.108354	0.143665	0.10383	0.110562	0.101035	0.121705	0.140803	0.173093	0.119314
PC	PC(14:0/20:5)	mol%												0.0248968				0.0140788		0.028614		0.0312085			0.0532171	0.0226318	0.0487365	0.011297					0.0274912		0.0260898
PC	PC(14:0/22:4)	mol%	0.0265993					0.0200073		0.0195093	0.0307208	0.0214963			0.017949						0.0304124		0.0194747					0.0214162			0.0231741						0.0367605
PC	PC(14:0/22:5)	mol%	0.0436796		0.0330113	0.0314879	0.0300733	0.0592002	0.0209643	0.0376017	0.0572237	0.0735085	0.0381164	0.0386559	0.0118808	0.0249119		0.0409042	0.0324896	0.060051	0.0485572	0.0502022	0.0580128	0.0611161	0.0936435	0.0767664	0.0504821	0.0566096	0.0466619	0.0275209	0.0373681	0.0282856	0.0570529		0.0781799	0.0622784	0.0437457	0.0491109
PC	PC(14:0/22:6)	mol%			0.0235855		0.0330333					0.0447093		0.0468307				0.0502384		0.0632576		0.0828554	0.0446049	0.0513938	0.119291	0.0626042	0.106347	0.060101			0.0567223	0.0377411	0.0276054		0.0653261	0.0751368	0.0354946
PC	PC(15:0/16:1)	mol%	0.0158733										0.0115781	0.0162792			0.0141166			0.0148995		0.0141391	0.0132728					0.0210129			0.0211357			0.0158478
PC	PC(15:0/18:1)	mol%	0.0621551	0.0218368	0.0173187	0.0233475	0.0182336	0.0499627	0.0199577	0.0330375	0.0300606	0.0259263	0.0337646	0.0249483	0.013489	0.0217788	0.0261254	0.0286209	0.0433935	0.0458782	0.0282429	0.0500553	0.0391951	0.0385587	0.0376014	0.0432004	0.0499687	0.0644212	0.0268855	0.013939	0.0517098	0.0221437	0.0232986	0.0644563	0.0306143	0.026014	0.0267412	0.0312112
PC	PC(15:0/18:2)	mol%	0.0555902	0.0371679	0.0298699	0.0224258	0.0186467	0.042244	0.0353593	0.0358499	0.0498866	0.0460756	0.0417218	0.0406713	0.020489	0.0166969	0.0425121	0.0477527	0.0617302	0.0609889	0.0440893	0.0521877	0.0539201	0.0499378	0.0537229	0.0404092	0.0684875	0.0612086	0.0394639	0.0260833	0.0505707	0.0266886	0.0282059	0.0661645	0.0401173	0.0374163	0.0377788	0.0257494
PC	PC(15:0/18:3)	mol%																		0.0108365
PC	PC(15:0/20:3)	mol%																	0.0151218	0.00812688			0.015336								0.0156671
PC	PC(15:0/20:4)	mol%	0.0737404	0.0302475	0.0234974	0.022601	0.029261	0.0409273	0.0209613	0.0384398	0.0467557	0.0456864	0.0433148	0.0324931	0.0286814	0.0249046	0.0272205	0.0298143	0.0398743	0.0286844	0.0409552	0.0491472	0.05112	0.0479887	0.0403642	0.0346917	0.0576134	0.0685908	0.0432995	0.0232205	0.0588121	0.0317664	0.0316248	0.0452301	0.0381253	0.0375463	0.0396969	0.0309077
PC	PC(15:0/20:5)	mol%												0.0195855				0.0146635		0.0143198		0.022281			0.0232348		0.0451394
PC	PC(15:0/22:4)	mol%																					0.0133127
PC	PC(15:0/22:5)	mol%						0.0237892		0.0142065		0.0126031	0.0121572		0.00991509			0.0146635		0.0184215	0.0159331	0.0141106	0.0187716	0.0116611	0.0171566	0.0236581	0.0210361	0.0185348	0.0128291		0.0189817		0.0196255	0.01378	0.0239306		0.0166871	0.0182639
PC	PC(15:0/22:6)	mol%						0.0126389						0.0224609				0.0163553		0.0280466		0.0226075	0.0225788		0.0339903	0.0244714	0.0558314	0.0193213			0.0258249				0.0230436	0.028183
PC	PC(16:0/12:0)	mol%																0.00443628		0.00449362		0.00595235	0.00413259				0.0081084	0.0050345
PC	PC(16:0/14:0)	mol%	0.044099	0.0160203	0.0211553	0.0282538	0.0123043	0.0240182	0.0138469	0.011852	0.024753	0.0232578	0.0208205	0.0188473	0.0150585	0.0190308	0.0255996	0.0414281	0.0177382	0.0421255	0.0133968	0.0380955	0.0216945	0.0375601	0.0424227	0.0242654	0.0396742	0.0545167	0.0218812	0.0241135	0.0461598	0.0200835	0.017404	0.0332828	0.0453317	0.0298596	0.0226226	0.0205014
PC	PC(16:0/14:1)	mol%	0.00729323																					0.00980358				0.0130528			0.00626513
PC	PC(16:0/16:0)	mol%	0.323163	0.264192	0.368658	0.350301	0.159818	0.322468	0.318298	0.197821	0.391384	0.291381	0.239359	0.230667	0.335473	0.264359	0.31982	0.273982	0.235392	0.262878	0.257772	0.280924	0.254366	0.320761	0.335634	0.315954	0.27349	0.344527	0.40048	0.26897	0.347556	0.284935	0.249768	0.336345	0.329384	0.326204	0.42069	0.296367
PC	PC(16:0/16:1)	mol%	0.264596	0.263048	0.211832	0.401256	0.14355	0.296237	0.180992	0.143099	0.29089	0.155153	0.218994	0.274178	0.235711	0.216381	0.320238	0.4177	0.142562	0.478732	0.145845	0.166823	0.161484	0.179732	0.105454	0.146622	0.138317	0.329861	0.204536	0.134112	0.301715	0.224535	0.129682	0.242109	0.150659	0.17649	0.21605	0.118029
PC	PC(16:0/18:0)	mol%	0.528464	0.699018	0.550368	0.624215	0.701388	0.653405	0.609308	0.580435	0.622928	0.532875	0.601404	0.731258	0.535697	0.59905	0.722828	0.642303	0.595823	0.463961	0.621896	0.606728	0.593121	0.576902	0.657438	0.641653	0.577787	0.628251	0.555618	0.522457	0.643621	0.541696	0.788926	0.666597	0.639948	0.579521	0.635509	0.699265
PC	PC(16:0/18:1)	mol%	7.20458	7.18657	6.49047	9.5472	5.48956	6.84696	6.53258	5.55719	7.15916	5.82767	6.25952	6.66864	7.28684	5.16252	9.92705	7.6939	6.2111	9.01531	5.59053	6.39444	6.92333	5.96478	5.57853	6.68145	6.17613	8.92916	6.85117	5.9889	9.20062	6.58616	4.72582	8.74333	4.95003	6.82414	7.42776	5.77904
PC	PC(16:0/18:2)	mol%	12.3555	17.8169	17.5113	13.9626	6.8749	10.4614	20.6991	9.74866	15.7525	15.2837	11.355	13.2533	18.4159	14.4501	12.9701	14.9437	14.1184	12.8813	11.2624	13.3096	12.4453	16.9633	13.7169	11.5561	11.3466	15.6275	16.4308	13.6214	15.9521	16.4059	9.59762	18.1606	13.534	14.4688	17.9092	11.8442
PC	PC(16:0/18:3)	mol%	0.0760788	0.112337	0.0970636	0.116475	0.108262	0.115794	0.215606	0.18064	0.211606	0.173866	0.223864	0.224674	0.149908	0.0682825	0.247575	0.422892	0.383866	0.719514	0.152373	0.221923	0.221324	0.148248	0.501807	0.262594	0.253315	0.142146	0.118745	0.100378	0.118613	0.0803763	0.269511	0.159723	0.230798	0.0878117	0.302049	0.427832
PC	PC(16:0/18:4)	mol%																		0.0171682		0.0113293
PC	PC(16:0/20:1)	mol%	0.0184489	0.0270031	0.0180411	0.0224821	0.0351179	0.022166	0.0243599	0.0230042	0.0255833	0.0333733	0.02048	0.0225158	0.0290231	0.0187638	0.0253093	0.0190806	0.0270246	0.024049	0.0196829	0.0517306	0.0483721	0.0306584	0.0324571	0.0633073	0.0488591	0.0296452	0.0361459	0.0321678	0.0320665	0.024939	0.0258481	0.0251048	0.0316835	0.0387307	0.0451442	0.0342006
PC	PC(16:0/20:2)	mol%	0.0629284	0.113955	0.0754806	0.0838773	0.0743442	0.0773991	0.121445	0.0730196	0.0869672	0.11103	0.0755807	0.100399	0.102954	0.0585455	0.0845602	0.0927449	0.0913332	0.11153	0.0981968	0.117037	0.149387	0.111143	0.0796427	0.153153	0.0796498	0.103168	0.121679	0.134895	0.095722	0.0838167	0.101068	0.0895991	0.194136	0.158562	0.128112	0.0822297
PC	PC(16:0/20:3)	mol%	0.929567	1.39124	0.79071	1.23047	0.78895	0.519914	0.894063	0.483562	0.703449	0.832238	0.643387	0.716658	0.980294	0.893336	0.995606	0.505919	0.757642	0.561583	0.539001	0.694177	0.828973	1.10031	0.545872	0.892212	0.683146	1.11124	0.893101	0.920852	1.35932	0.970377	0.759386	1.52762	0.620888	1.03355	0.85451	0.774337
PC	PC(16:0/20:4)	mol%	19.9152	11.792	14.4392	14.2589	8.59954	11.189	13.9373	9.63484	15.0267	15.874	11.2221	7.06788	19.47	13.269	10.5184	6.25464	10.0352	7.49077	12.7452	8.58388	11.3788	15.7369	6.32922	10.0209	10.0871	16.2964	15.4429	15.9277	16.519	16.511	7.91761	17.717	9.21687	13.897	16.9135	9.2046
PC	PC(16:0/20:5)	mol%	0.346383	0.173141	0.642235	0.105344	0.437064	0.178837	0.130862	0.268178	0.284164	0.651459	0.500381	1.96869	0.131774	0.505961	0.583925	1.41873	0.661074	2.27026	0.215419	2.80125	0.720976	0.362532	3.36215	2.39344	5.73377	0.946238	0.563906	0.182238	1.12849	0.592083	1.52884	0.400462	1.96038	1.03878	0.326025	0.470874
PC	PC(16:0/22:1)	mol%													0.00718135
PC	PC(16:0/22:2)	mol%													0.00515923
PC	PC(16:0/22:4)	mol%	0.517979	0.403234	0.226768	0.328416	0.106532	0.337979	0.593543	0.266899	0.729918	0.339051	0.33324	0.0871587	0.664044	0.159039	0.143944	0.100285	0.160897	0.126536	0.431991	0.0822698	0.300199	0.474322	0.0802964	0.188384	0.0810807	0.361421	0.355157	0.423645	0.344775	0.262293	0.134387	0.529167	0.201145	0.207366	1.20426	0.367046
PC	PC(16:0/22:5)	mol%	1.58296	0.91944	1.82959	0.91049	1.36354	2.0527	1.64636	1.82844	2.53768	3.32049	1.56329	1.70363	0.80066	1.15647	1.01286	1.97715	1.41436	2.46989	1.94531	1.27047	2.8845	2.40529	1.60521	2.87111	1.32954	2.22277	1.84162	1.47371	2.2583	1.43611	1.86525	1.52757	3.41317	2.50908	2.58146	2.54456
PC	PC(16:0/22:6)	mol%	0.871268	0.370396	1.19796	0.300502	1.11216	0.787758	0.59209	0.250584	0.757663	2.07777	0.744802	2.62479	0.482618	0.68264	0.433121	2.89904	0.886277	3.13504	0.488368	2.67736	2.14558	1.3949	3.65677	2.50958	5.58857	2.95204	1.47536	0.490985	2.58958	1.92934	1.32548	0.633781	3.11405	4.71655	1.397	0.490756
PC	PC(17:0/16:1)	mol%	0.024306			0.0137391		0.0214083			0.0176639		0.0163744	0.0284881			0.0179504	0.0256608	0.0131059	0.0270903		0.0278497	0.0131561	0.0222143		0.0158384	0.0328145	0.0372682	0.0161491		0.0340278		0.0195666	0.023151	0.0210636	0.0225004	0.0216287
PC	PC(17:0/18:1)	mol%	0.125446	0.0807739	0.0469066	0.0672774	0.0756374	0.0893711	0.0449056	0.0839298	0.0722699	0.0617832	0.100187	0.0898642	0.0457831	0.0372516	0.0754707	0.0701353	0.125765	0.0784367	0.0858669	0.129429	0.135196	0.0816558	0.0914333	0.0878888	0.125478	0.157348	0.046302	0.053613	0.173905	0.0416483	0.0888325	0.161137	0.0609778	0.0670576	0.0850816	0.0786915
PC	PC(17:0/18:2)	mol%	0.243042	0.206024	0.124724	0.0903476	0.0963383	0.164551	0.129736	0.162313	0.157663	0.130583	0.188514	0.178793	0.102137	0.0915162	0.114149	0.159599	0.254266	0.130166	0.159433	0.245712	0.227645	0.17926	0.230815	0.200341	0.254938	0.234021	0.123089	0.103923	0.28107	0.0842339	0.203314	0.313733	0.156823	0.14875	0.143171	0.167781
PC	PC(17:0/18:3)	mol%								0.0130228								0.0140996	0.0237256	0.0213536		0.0153165	0.017344		0.0431503	0.0246205	0.0356366						0.0298306		0.0122416			0.0213088
PC	PC(17:0/20:3)	mol%	0.054377	0.0515576	0.0168909	0.0279202	0.0428842	0.0461774	0.0283588	0.0355151	0.0316894	0.0236315	0.03555	0.03519	0.0178961	0.0255149	0.0388293	0.0278605	0.0434636	0.0287845	0.0337977	0.0435764	0.0507424	0.04374	0.041158	0.056347	0.0427645	0.0463881	0.0239921	0.0275209	0.0629532	0.0220003	0.0587366	0.070034	0.0345655	0.0316037	0.0305704	0.0445199
PC	PC(17:0/20:4)	mol%	0.5273	0.326732	0.177988	0.181829	0.301702	0.34947	0.166052	0.328833	0.259748	0.189786	0.333844	0.1969	0.179863	0.185446	0.207438	0.138437	0.324177	0.235531	0.347522	0.308316	0.38114	0.278584	0.234928	0.309644	0.378939	0.405594	0.224759	0.22907	0.458106	0.176477	0.338018	0.492679	0.244503	0.267696	0.275852	0.331441
PC	PC(17:0/20:5)	mol%	0.0204702				0.0284113	0.0164679		0.0142065		0.0166536	0.0203434	0.075827		0.013958	0.0152917	0.0418323	0.0309282	0.0943394	0.0112652	0.103208	0.0387161	0.015643	0.147456	0.0895223	0.267276	0.0269604			0.0352504		0.0836746	0.0124037	0.0567102	0.0312066		0.0300053
PC	PC(17:0/22:4)	mol%						0.014124			0.0156256				0.0075354							0.0154247	0.0150628										0.0141288
PC	PC(17:0/22:5)	mol%	0.0185369		0.0121267		0.0230913	0.0356804		0.0260455	0.0315395	0.0201649	0.0216574	0.0201794	0.0113436			0.0224258	0.0233012	0.0245409	0.0228126	0.0278497	0.0458576	0.0240643	0.0385041	0.0389674	0.0454375	0.0290673	0.0144325		0.0246708		0.0371253	0.019119	0.0432083	0.035108	0.0245128	0.0353879
PC	PC(17:0/22:6)	mol%	0.0235102		0.0160259	0.0102277	0.0183783	0.0200713			0.0246031	0.0197445	0.019772	0.0393804	0.0103132			0.0396773	0.0198841	0.0356958	0.0109184	0.0586481	0.0522468	0.0212081	0.0787243	0.0391662	0.118791	0.0428184	0.0204942	0.0122857	0.0391324		0.0453336	0.0135828	0.0437489	0.0463222
PC	PC(18:0/12:0)	mol%																0.00720156		0.0068134		0.00686653														0.00900805
PC	PC(18:0/14:0)	mol%	0.0223155		0.0111768	0.0141061	0.0181378	0.0194415		0.0147724	0.0138007	0.0175042	0.0199952	0.0163633	0.00828577	0.00865995	0.0190843	0.0291369	0.0132521	0.0331138	0.0173201	0.0353937	0.0104021	0.0187915	0.0257291	0.0149222	0.0239907	0.0359157	0.0105201		0.0167548	0.0140482	0.0154735	0.0176598	0.029148	0.02293	0.0126522	0.0104195
PC	PC(18:0/16:1)	mol%	0.0972629	0.106993	0.0896738	0.152043	0.100358	0.174034	0.0572718	0.0945204	0.108119	0.0655866	0.119756	0.137335	0.0791781	0.110669	0.167982	0.19803	0.0729384	0.197893	0.0819103	0.0893873	0.0610585	0.0652937	0.0441193	0.0491522	0.0613529	0.110721	0.0859013	0.0593351	0.0998266	0.0783676	0.0592966	0.0779769	0.0599923	0.0725637	0.07297	0.0553326
PC	PC(18:0/18:0)	mol%	0.0718051	0.0800691	0.0695181	0.0934565	0.129187	0.0985211	0.0564991	0.0923993	0.0642755	0.0668848	0.0839978	0.109312	0.0672426	0.0709143	0.113061	0.100691	0.0771743	0.0881486	0.0767379	0.0972823	0.0886817	0.0599116	0.0991497	0.0958932	0.0890202	0.0816677	0.0669135	0.0777389	0.0805966	0.0623456	0.100482	0.0795503	0.0753876	0.0784739	0.0658069	0.0919738
PC	PC(18:0/18:1)	mol%	2.57534	3.14171	2.64456	3.62755	4.19593	3.38525	2.29636	3.61381	2.36924	2.14943	3.13821	4.13727	2.35208	2.75077	4.24906	3.61557	3.21791	3.12489	2.66959	3.7254	3.40939	2.17464	3.0683	3.27009	2.90153	2.70769	2.31477	2.6726	2.79547	2.23954	3.36322	2.8221	2.23546	2.68025	2.21039	3.45283
PC	PC(18:0/18:2)	mol%	9.5087	17.6431	13.2286	10.9703	12.4151	11.2728	12.7633	14.4365	10.6128	10.1028	12.9024	17.3176	11.9529	13.4337	13.5386	15.6533	15.3236	8.96607	11.2463	13.5457	12.6269	11.3767	12.709	10.8164	9.98235	9.93967	10.5556	10.3152	9.89254	11.1793	14.9003	12.0023	11.8577	10.5725	10.6823	13.3048
PC	PC(18:0/18:3)	mol%	0.0588348	0.0510778	0.0802816	0.0632844	0.117996	0.0692594	0.0613569	0.164684	0.0999722	0.0858897	0.178639	0.180355	0.0775276	0.0492644	0.180368	0.213486	0.316907	0.314982	0.117613	0.150872	0.161745	0.0749753	0.403385	0.174712	0.125094	0.0919875	0.0559162	0.0551991	0.0654348	0.0586994	0.286963	0.113494	0.133806	0.0403121	0.149713	0.355542
PC	PC(18:0/18:4)	mol%																0.0158968		0.0122215		0.0169939					0.0185089								0.0145202
PC	PC(18:0/20:0)	mol%	0.00689226		0.0134708		0.0292377	0.0225196			0.0221324	0.0195829	0.0134885	0.0356775	0.0111182	0.0102092	0.0125186	0.0296529	0.0168413	0.0371838	0.0136391	0.0291108	0.030015	0.0159556	0.0645173	0.0472949	0.0618133	0.0276506	0.0203122	0.0108234	0.0251333	0.0133682	0.0298528		0.0341742	0.036708	0.0158955	0.0155225
PC	PC(18:0/20:1)	mol%	0.012062	0.0111765	0.00905421		0.0244709	0.020563	0.0108116	0.0154722	0.0163089	0.0169981	0.0170554	0.0201194	0.0171687	0.0147426	0.0132616	0.0108119	0.0107678	0.0119898	0.0124699	0.0406299	0.0228213	0.0132951	0.0174952	0.0316554	0.0270214		0.0161875	0.0169256	0.016575	0.0115506	0.0210439	0.0148277	0.0140484	0.0270242	0.0147586	0.0172665
PC	PC(18:0/20:2)	mol%	0.0402468	0.0977292	0.0518679	0.0795652	0.0946646	0.058493	0.0548706	0.052346	0.0464184	0.0485476	0.0611629	0.0862523	0.0488621	0.0604471	0.0741356	0.0742809	0.051633	0.0502595	0.0492107	0.0898322	0.0969315	0.0573629	0.0443527	0.0881622	0.0461596	0.0477987	0.0540278	0.0715235	0.0584717	0.0446182	0.0840283	0.0501749	0.0967856	0.0823614	0.0429785	0.0686624
PC	PC(18:0/20:3)	mol%	1.17454	2.6033	1.18274	2.19328	2.71015	1.14998	1.4394	1.25827	0.89038	1.08998	1.31886	1.41161	1.06559	1.97123	1.70774	0.932124	1.41963	0.685721	1.10829	1.21276	1.33498	1.57944	0.74491	1.15516	0.902381	1.05528	1.17748	1.63891	1.53341	1.31531	1.92704	1.63663	1.05154	1.29168	0.875124	1.45231
PC	PC(18:0/20:4)	mol%	25.4956	20.6862	22.5007	23.1034	32.3193	24.9675	20.8425	27.1697	21.5649	21.9265	23.7937	12.8436	22.2654	29.5607	20.6904	12.0637	19.6031	9.81441	29.9648	15.5065	20.5718	22.4839	10.1833	15.4554	15.2946	17.2111	23.0259	30.5382	16.465	23.2174	21.1189	18.3717	19.8237	17.5494	19.6484	21.7805
PC	PC(18:0/20:5)	mol%	0.463021	0.256168	0.852645	0.195787	1.5877	0.406972	0.19777	0.788339	0.408321	0.891217	1.09791	3.86925	0.155894	0.71117	1.20359	2.76914	1.50617	3.07524	0.437966	4.67894	1.54555	0.457683	5.62351	4.21245	8.11301	1.01494	0.711864	0.242286	1.11346	0.600069	4.87519	0.440786	3.91976	1.32248	0.412746	1.40587
PC	PC(18:0/22:1)	mol%						0.0105812							0.00534594							0.0109028
PC	PC(18:0/22:2)	mol%													0.00648206					0.00359959
PC	PC(18:0/22:4)	mol%	0.284371	0.34034	0.153356	0.270563	0.155701	0.283039	0.410667	0.250833	0.451148	0.215661	0.28621	0.0712074	0.41581	0.171096	0.098199	0.0731946	0.116762	0.0452485	0.373851	0.0974353	0.22899	0.314319	0.0625094	0.132978	0.0691798	0.205558	0.25935	0.343445	0.198182	0.187351	0.153585	0.311043	0.190764	0.165995	0.571952	0.335544
PC	PC(18:0/22:5)	mol%	0.88233	0.829562	1.2822	0.803987	1.87814	1.61826	1.0538	1.63262	1.54013	1.96793	1.13463	1.32044	0.459069	1.4526	0.746662	1.35603	1.07319	0.841533	1.57628	1.17491	2.07126	1.37405	1.19228	1.95959	1.04927	1.16758	1.19632	1.17411	1.11669	0.963101	2.41189	0.747741	3.02299	1.50977	1.31749	2.29758
PC	PC(18:0/22:6)	mol%	0.752617	0.355911	1.45927	0.296071	2.52947	1.14868	0.502609	0.415603	0.786882	1.97376	0.873525	3.29175	0.365657	1.27527	0.557548	2.73462	0.996748	1.67372	0.666117	4.0199	2.7262	1.31328	3.81604	2.84752	6.51941	2.42438	1.53147	0.660586	2.05631	2.04653	2.93204	0.510249	4.20824	3.99507	0.995142	0.728888
PC	PC(18:1/16:1)	mol%	1.07641	0.969252	0.883537	1.34725	1.11661	1.47003	0.705929	1.6636	1.17272	0.853855	1.4477	1.51516	0.592022	0.636605	1.67664	1.59825	1.06101	2.28353	0.891538	0.928993	1.04008	0.710162	0.763783	1.01924	0.454289	1.17805	0.787712	0.673401	1.09354	0.871209	0.926714	0.671825	0.473885	0.784455	0.702718	0.962263
PC	PC(18:1/18:1)	mol%	0.85257	0.793737	0.789896	1.38127	1.34347	1.57497	0.729091	1.5735	0.917425	0.736025	1.45967	1.39462	0.799695	0.686329	1.53105	1.27133	1.56977	1.9831	0.964404	1.44436	1.14657	0.617709	1.92896	1.70642	0.7114	0.945098	0.815714	0.71514	0.94242	0.752897	1.17786	0.766767	0.609623	1.06467	0.767775	1.72593
PC	PC(18:1/18:2)	mol%	2.78835	3.56718	3.61581	3.89767	3.55282	5.48459	4.05838	5.68823	4.18379	3.36491	5.84705	5.58528	3.20446	3.12242	4.55934	5.96766	6.92833	7.16646	4.17015	5.33082	3.99642	3.45587	7.97979	5.68954	2.46602	3.07399	3.80245	2.88523	3.20497	3.34769	5.12572	3.01741	3.66082	3.94979	3.50583	6.47599
PC	PC(18:1/18:3)	mol%	0.034584	0.06692	0.0439671	0.0811333	0.137077	0.10491	0.127264	0.22396	0.105643	0.0865962	0.206422	0.257766	0.0394525	0.0354753	0.128266	0.299849	0.458758	0.497832	0.132768	0.155741	0.137981	0.0631998	0.509481	0.209873	0.102511	0.0589773	0.0599641	0.0486284	0.0539944	0.0294876	0.276559	0.0457833	0.124835	0.0629147	0.115952	0.414505
PC	PC(18:1/18:4)	mol%												0.0162963	0.0068643					0.0227314		0.0137555	0.00913713		0.0232854
PC	PC(18:1/20:1)	mol%	0.00804199		0.00786396	0.0146044	0.0127338	0.0140735	0.00844423	0.0198765	0.0112608	0.0140668	0.0144081	0.0201194	0.00919819		0.0113893	0.0114637	0.00912831	0.0199789	0.0090068	0.0360222	0.0176602	0.0106371	0.0323832	0.0443155	0.0169124	0.01342	0.0137834	0.0104167		0.00932318	0.0185682			0.0175052	0.0113863	0.0257547
PC	PC(18:1/20:2)	mol%	0.0153905	0.0226521	0.0209887	0.0275991	0.0404005	0.0389942	0.0243876	0.0334307	0.01899	0.0197795	0.0307998	0.0389031	0.0178133	0.0158524	0.0309605	0.0257071	0.0346516	0.047012	0.0287253	0.0479106	0.0356673	0.0209997	0.0290484	0.0686661	0.0194164	0.0194658	0.0185572	0.0181351	0.0169325	0.0150112	0.0355521	0.0178673	0.0314207	0.0317128	0.0183227	0.03876
PC	PC(18:1/20:3)	mol%	0.202001	0.276267	0.13854	0.444208	0.4225	0.28973	0.220883	0.261047	0.185668	0.180344	0.304408	0.313912	0.151797	0.184031	0.486389	0.26826	0.317311	0.389872	0.199861	0.257861	0.235699	0.200135	0.3045	0.372532	0.1388	0.198053	0.188676	0.184171	0.269092	0.173705	0.366736	0.282166	0.15231	0.234309	0.152671	0.399811
PC	PC(18:1/20:4)	mol%	3.92561	2.20162	2.69949	4.56555	4.48986	6.29937	3.20273	5.56642	4.12816	3.43978	5.2711	2.70472	2.90709	2.85479	4.48041	3.08674	4.26429	5.49201	5.07841	2.94637	3.4022	2.89169	3.43324	4.61215	2.0477	2.89115	3.3176	3.35129	3.0282	2.94849	3.78063	2.89716	2.58008	3.06775	2.88909	5.38787
PC	PC(18:1/20:5)	mol%	0.0887545	0.0369365	0.13487	0.0453959	0.247723	0.0985952	0.0335306	0.153638	0.0826254	0.123029	0.267467	0.83564	0.02912	0.11299	0.297807	0.736221	0.311426	1.87236	0.0827617	1.09586	0.240325	0.0736259	1.89543	1.19408	1.26299	0.17279	0.12493	0.0370057	0.221228	0.115782	0.838102	0.0632322	0.554741	0.23766	0.0649211	0.319383
PC	PC(18:1/22:1)	mol%													0.00881948							0.00966416
PC	PC(18:1/22:4)	mol%	0.0534892	0.0385138	0.0240933	0.0566828	0.0386334	0.0771937	0.0513334	0.0554521	0.0807861	0.0337976	0.0819661	0.0187992	0.0526668	0.021243	0.0274468	0.0237006	0.0302736	0.0328351	0.0773291	0.0306147	0.0375832	0.0501741	0.0453061	0.0360163		0.0429187	0.0427171	0.0433077	0.0351434	0.0303329	0.0400947	0.0487641	0.0220611	0.0269568	0.0780267	0.103401
PC	PC(18:1/22:5)	mol%	0.131622	0.0725141	0.124207	0.142391	0.346734	0.366611	0.112222	0.32558	0.228901	0.273032	0.265705	0.268906	0.0516909	0.125782	0.150775	0.352797	0.194519	0.516189	0.3138	0.223708	0.315157	0.163678	0.412117	0.571314	0.132027	0.141109	0.132339	0.118295	0.143246	0.10018	0.352099	0.0943538	0.393799	0.201454	0.136552	0.557313
PC	PC(18:1/22:6)	mol%	0.125581	0.0427152	0.127396	0.0588368	0.399444	0.262587	0.0675846	0.074214	0.11486	0.228658	0.181549	0.617863	0.0480148	0.135413	0.129176	0.625425	0.162358	0.883869	0.144311	0.66074	0.43849	0.161439	1.3003	0.825335	0.813732	0.328844	0.179361	0.0591459	0.2908	0.201155	0.436639	0.0958718	0.586376	0.576334	0.100217	0.145985
PC	PC(18:2/16:1)	mol%	1.00649	1.48778	1.18894	1.41257	1.11494	1.8006	1.67785	2.16395	1.81523	1.43253	1.93836	2.1482	0.766819	0.947019	1.77114	3.23088	1.46814	3.38383	1.52148	1.03874	1.3065	1.02944	0.989574	1.02185	0.512668	1.17558	1.14743	1.05607	0.960196	1.15958	1.18941	0.794068	1.10603	0.909558	0.983351	1.05158
PC	PC(18:2/18:2)	mol%	0.330117	0.616533	0.476876	0.38253	0.33834	0.479977	0.772076	0.498643	0.696689	0.563082	0.677052	0.779445	0.450396	0.482191	0.504604	1.18899	0.749521	1.13358	0.581808	0.64577	0.503451	0.754812	1.22649	0.49312	0.243971	0.451372	0.668275	0.52486	0.361658	0.50685	0.675218	0.570175	0.86011	0.579358	0.692102	0.835266
PC	PC(18:2/18:3)	mol%	0.0112109	0.0665936	0.0409794	0.0630446	0.0767625	0.0849528	0.206808	0.151262	0.10182	0.0878886	0.14397	0.309701	0.0279046	0.0194758	0.075473	0.273864	0.2765	0.324656	0.172607	0.0918238	0.102885	0.0632532	0.355729	0.101042	0.0494917	0.0327795	0.0752317	0.0473835	0.0293814	0.0243711	0.231152	0.0202602	0.169823	0.0458577	0.0745498	0.242592
PC	PC(18:2/18:4)	mol%																		0.0238612		0.0104804													0.0150787
PC	PC(18:2/20:1)	mol%		0.0197094	0.00872421	0.0187351	0.023836	0.022166	0.0177751	0.023257	0.0121516	0.0179285	0.0210341	0.0437253	0.0145107	0.0143848	0.0141509	0.0224322	0.025205	0.0503177	0.0139792	0.0391647	0.0229319	0.0159556	0.0712453	0.081557	0.0185056	0.0100148	0.013648	0.0139974	0.011267	0.0109257	0.0345869		0.0215623	0.0190774	0.0151806	0.0497442
PC	PC(18:2/20:2)	mol%	0.00874165	0.0186782	0.0104944	0.0148922	0.0217537	0.0274734	0.0212168	0.0226543	0.0215414	0.0164064	0.02321	0.0324193	0.0168534	0.00923934	0.016405	0.0303494	0.0217999	0.049836	0.0213767	0.0244685	0.023288	0.0139303	0.0387298	0.058776	0.0114405	0.0118789	0.018719	0.0157037	0.0131127	0.0139416	0.0320264	0.015623	0.0325436	0.023499	0.0195468	0.0238286
PC	PC(18:2/20:3)	mol%	0.0387268	0.104908	0.0363097	0.0875701	0.077052	0.0672523	0.0629946	0.0517153	0.0520661	0.049042	0.0800518	0.071034	0.0464736	0.042497	0.116929	0.101935	0.0843288	0.137936	0.0574039	0.0531733	0.059419	0.0588697	0.0766308	0.0649657	0.0227685	0.0590516	0.0553784	0.0684715	0.0549751	0.0463825	0.0882062	0.0668941	0.0665386	0.0716511	0.0470971	0.0935965
PC	PC(18:2/20:4)	mol%	0.67608	0.651004	0.502542	0.769601	0.60241	0.828611	0.704159	0.732861	0.804846	0.770317	1.01768	0.637258	0.698553	0.556687	1.07915	1.18604	0.754079	1.77642	1.06541	0.50284	0.628788	0.700719	0.717633	0.498067	0.295977	0.680061	0.808075	0.926326	0.516599	0.636909	0.669526	0.6801	0.863237	0.685037	0.7183	0.960654
PC	PC(18:2/20:5)	mol%	0.0160492	0.0208524	0.0282808	0.0180199	0.0364181	0.0189835	0.0137731	0.0219285	0.0149885	0.0383367	0.0687373	0.204067	0.0115567	0.0286334	0.0629452	0.352054	0.0564874	0.628515	0.0233172	0.186331	0.0488449	0.0261124	0.382609	0.131253	0.200782	0.039052	0.0469632	0.0165914	0.0416547	0.0296493	0.139744	0.0107127	0.206249	0.0561291		0.0594302
PC	PC(18:2/22:1)	mol%						0.0134572							0.00668111							0.00578503			0.00953362
PC	PC(18:2/22:2)	mol%													0.00598358							0.00436275	0.00494007
PC	PC(18:2/22:4)	mol%		0.0149937		0.0141238		0.0202111	0.0156648	0.011689	0.0208337		0.021314		0.0165125						0.0211378	0.0142259		0.00926613					0.0155476	0.0191067					0.0191299		0.0186069	0.0247296
PC	PC(18:2/22:5)	mol%	0.0311164	0.0223335	0.0353694	0.0267087	0.0447167	0.0557686	0.0242398	0.043451	0.0501605	0.0483997	0.0370102	0.0357136	0.0184351		0.0315366	0.0603314	0.0302175	0.0645752	0.0470768	0.0383669	0.0399841	0.0330699	0.062023	0.0525259	0.0356266	0.0257785	0.0252194	0.0302051	0.0229407		0.0660202	0.0243163	0.136094	0.0477666	0.026246	0.0647706
PC	PC(18:2/22:6)	mol%		0.021647	0.0376394		0.0648831	0.0635176	0.0286297		0.0428205	0.0404914	0.0379471	0.126896	0.0235468	0.0324984	0.0393573	0.232923	0.0464763	0.146828	0.0379722	0.106026	0.0680403	0.0421442	0.173636	0.105876	0.129049	0.0612387	0.0654779	0.0223647	0.0621288	0.0535242	0.0897167		0.154849	0.128927	0.0389401	0.0528022
PC	PC(20:0/14:1)	mol%		0.00743801	0.00696046	0.0083281			0.0081918	0.00612366	0.0115405	0.00596383	0.00465008	0.00854386	0.00813605	0.00718515	0.00639877	0.00518551		0.00587753	0.00782427	0.00650127	0.00582431	0.0085254	0.010989	0.00677925	0.00708823	0.00615417		0.00549215	0.00796523	0.0077004		0.0084547	0.00857715	0.0087108	0.00826161	0.00652508
PC	PC(20:0/16:1)	mol%													0.00292397
PC	PC(20:0/18:1)	mol%	0.0125448	0.0154677	0.0153354	0.0212143	0.0143002	0.0231797	0.0156817	0.013431	0.0224697	0.00996372	0.0197027	0.0209245	0.0194163	0.0137964	0.0205314	0.0169863	0.0166291	0.0210893	0.014835	0.0230381	0.0208379		0.0368114	0.0305368	0.026349	0.0162473	0.0152352	0.0146481	0.0147335	0.0118263	0.018955	0.0148277	0.0132898	0.0165833	0.018103	0.0202533
PC	PC(20:0/18:2)	mol%	0.0277961	0.0422614	0.0353181	0.0308352	0.0303605	0.0366335	0.0387733	0.036729	0.037882	0.0334317	0.0373527	0.0538347	0.0428151	0.0369864	0.0314223	0.046267	0.040619	0.0398118	0.0291699	0.050647	0.0488849	0.0297055	0.130556	0.0675333	0.0570205	0.0354703	0.0333556	0.0323995	0.0327345	0.0281478	0.0405442	0.0294998	0.0381522	0.0479106	0.0366838	0.0545437
PC	PC(20:0/18:3)	mol%													0.00546924					0.0050182
PC	PC(20:0/18:4)	mol%													0.0110759
PC	PC(20:0/20:1)	mol%						0.00811944							0.00670048						0.00767757	0.00474637	0.00940731
PC	PC(20:0/20:2)	mol%						0.00711588
PC	PC(20:0/20:3)	mol%		0.00748482		0.00916425	0.00932103	0.0108944					0.0063412		0.00858345			0.00804185		0.00622452	0.00601491	0.00978455	0.00832351		0.010522		0.0116591								0.00870258			0.00954356
PC	PC(20:0/20:4)	mol%	0.0638777	0.0380314	0.052294	0.0495891	0.076207	0.067387	0.0460815	0.0575884	0.0725611	0.0481505	0.0516319	0.0401254	0.0627105	0.0551128	0.0385389	0.0399808	0.0431713	0.036151	0.0690403	0.06015	0.057368	0.038518	0.136113	0.0899875	0.0854198	0.0515269	0.059863	0.0618707	0.0458986	0.0503172	0.0707801	0.0464576	0.052099	0.0656829	0.0522549	0.0728392
PC	PC(20:0/20:5)	mol%						0.0111436						0.0168525	0.00875079				0.0166612	0.0183562		0.02243	0.0134416		0.0585987	0.0349474	0.0476899						0.0213055			0.0138918
PC	PC(20:0/22:2)	mol%						0.00878961				0.00509378			0.00767984							0.00882344	0.00738707										0.00614886
PC	PC(20:0/22:4)	mol%						0.0285713							0.0168269					0.0119132	0.0191094		0.0182589												0.0266573
PC	PC(20:0/22:5)	mol%						0.0247086							0.0161312				0.0137365	0.0149168		0.0184284	0.0294316			0.0274757									0.0266632	0.0200922		0.0216069
PC	PC(20:0/22:6)	mol%						0.0300968			0.0299741	0.0157465			0.026816			0.0252949		0.0273209		0.0318309	0.0239911		0.0798995		0.0771921		0.0276639		0.0232255		0.0348706		0.0322599	0.0329018
PE	PE(16:0/18:1)	mol%	0.222942	0.230956	0.282659	0.376768	0.141005	0.305458	0.231583	0.236924	0.311456	0.152863	0.249237	0.446544	0.183481	0.166324	0.890388	1.00296	0.218042	1.00447	0.170531	0.220711	0.273539	0.33774	0.194834	0.243531	0.0819385	0.195831	0.180102	0.282007	0.247668	0.416605	0.230784	0.327414	0.169986	0.228277	0.192184	0.265955
PE	PE(16:0/18:2)	mol%	0.364611	0.791066	0.448046	0.532201	0.172884	0.417241	0.886929	0.382756	0.477176	0.304375	0.285604	0.836112	0.534763	0.605533	0.904362	1.16739	0.27715	1.10483	0.333759	0.46882	0.433218	0.728007	0.369861	0.342776	0.213117	0.282754	0.347813	0.552225	0.259754	0.862328	0.35073	0.709005	0.381951	0.414084	0.314338	0.405218
PE	PE(16:0/18:3)	mol%																0.107674		0.145844
PE	PE(16:0/20:2)	mol%																0.0745786
PE	PE(16:0/20:3)	mol%		0.0902977											0.0480063			0.0876814		0.0853151		0.0421218								0.0732572
PE	PE(16:0/20:4)	mol%	1.39301	1.24026	1.11982	0.68012	0.954901	0.851401	1.36448	0.845742	1.32859	0.946976	0.773948	1.11857	1.34928	1.31569	1.08803	1.27272	0.700341	1.16389	1.03534	0.792834	1.27156	2.29396	0.691176	0.783823	0.587406	1.10656	0.770417	1.33661	1.05348	1.866	0.995783	2.10192	0.695745	1.0433	0.970442	0.974728
PE	PE(16:0/20:5)	mol%																0.282585		0.403312		0.422267
PE	PE(16:0/22:4)	mol%	0.584397	0.392993	0.330775	0.259246		0.461909	0.437076	0.346083	0.835717	0.365858	0.234948	0.269711	0.737138			0.137749	0.340805	0.239856	0.545151	0.144949	0.447726	0.720274		0.237974		0.655326	0.390145	0.556338	0.387877	0.370529	0.368508	0.747469		0.304866	0.755448
PE	PE(16:0/22:5)	mol%	0.994348	0.50138	0.935929	0.316831	0.651151	0.971192	0.944646	1.0446	1.29642	1.02158	0.890543	1.3046	0.511641	0.734905	1.01085	1.95023	0.578799	1.39322	0.644664	0.564261	1.47917	1.45575	0.790729	1.69633	0.514667	0.726644	0.619482	0.872725	0.810322	0.902484	1.1402	1.08133	1.46241	0.780325	0.776467	1.41038
PE	PE(16:0/22:6)	mol%	1.49929	0.619692	2.51057		1.73786	1.24405	0.743262		1.45736	2.79406	1.07156	4.89219	0.657598	1.13009	1.28576	6.75291	1.12774	4.80295	0.846365	3.64921	4.06314	3.31865	2.90037	3.34373	4.29976	2.22825	1.31492	0.935839	2.34236	4.17989	2.31179	0.801061	2.37693	4.62796	1.44916	0.985313
PE	PE(17:0/18:1)	mol%																0.129842
PE	PE(17:0/18:2)	mol%																																0.185871
PE	PE(17:0/20:4)	mol%	0.18094	0.177835																		0.140041	0.210273	0.186912				0.169288						0.236531
PE	PE(17:0/22:6)	mol%																				0.162198	0.180339
PE	PE(18:0/16:0)	mol%																0.0355244
PE	PE(18:0/16:1)	mol%																0.0461139		0.0514847
PE	PE(18:0/18:0)	mol%	0.107131	0.0815762	0.0776288	0.0734723	0.088762	0.0796355	0.0629883		0.0808129	0.160626	0.0901846	0.207971	0.112925	0.163041	0.0908746	0.127187	0.0901214	0.212809	0.0764426	0.370949	0.128276	0.131096	0.257621	0.188059	0.227186	0.183927	0.169519	0.0702962	0.116351	0.159187	0.145625	0.0770454	0.215308	0.180175	0.100664	0.114784
PE	PE(18:0/18:1)	mol%	0.686126	0.535972	0.814177	0.770054	0.70812	0.901934	0.744602	0.86908	0.522311	0.429414	1.06588	1.30648	0.748722	0.629354	2.28191	2.78468	0.867283	2.1834	0.537123	1.28276	0.928508	0.898743	0.638616	0.909098	0.340741	0.620471	0.351298	0.810216	0.48469	1.13974	1.02366	0.918447	0.532793	1.00944	0.465805	1.0883
PE	PE(18:0/18:2)	mol%	2.1473	3.96088	3.13072	2.70098	2.18313	2.76243	6.26667	2.66435	2.24463	1.88363	2.80579	4.90729	3.39854	3.31133	5.98868	7.21588	2.49714	5.09895	2.07791	3.88846	3.20368	4.57193	2.79836	2.5405	1.33908	1.78656	1.5127	2.96357	1.73393	4.16005	4.00058	4.11014	2.75922	3.29364	1.68036	2.91437
PE	PE(18:0/18:3)	mol%							0.238284				0.198523				0.211797	0.257058	0.163956	0.301473		0.102874	0.193194			0.141264							0.219919					0.369162
PE	PE(18:0/20:1)	mol%													0.0291121			0.0439113				0.09506	0.046003													0.056778
PE	PE(18:0/20:2)	mol%													0.0482265			0.14574		0.101491		0.0823854	0.105228													0.119512
PE	PE(18:0/20:3)	mol%	0.41238	0.585481	0.393793	0.382503	0.584214	0.53049	0.603616	0.413945	0.434967	0.272838	0.479501	0.593714	0.324725	0.493079	1.07205	1.05028	0.378944	0.556592	0.292681	0.526046	0.579675	0.790222	0.241309	0.478678	0.222084	0.364636	0.273347	0.556612	0.284427	0.558113	0.850816	0.751105	0.251981	0.545638	0.228095	0.418339
PE	PE(18:0/20:4)	mol%	12.3189	14.8508	12.1155	8.26629	13.3881	11.5399	18.3879	11.9993	11.514	8.79177	11.3126	11.0591	11.448	10.988	20.3303	13.7704	9.47089	9.66348	14.0278	8.90472	15.7124	16.7154	4.08673	8.22985	5.8038	8.70139	6.85451	15.3405	6.63336	15.183	12.6851	16.6624	6.98836	11.1977	6.82373	8.44992
PE	PE(18:0/20:5)	mol%			0.403485		0.433757					0.365472	0.444423	2.09508			0.623975	2.58114	0.508697	2.17967		2.74459	0.822637	0.657881	2.13916	1.76984	2.21736	0.312622			0.509363	0.678183	2.20402		1.39114	0.840146		0.696092
PE	PE(18:0/22:4)	mol%	0.643395	0.731896	0.482477	0.574988	0.331504	0.534438	1.1932	0.489227	1.17856	0.457334	0.677204		1.14096	0.356721	0.596667	0.437616	0.444974	0.374395	0.797115	0.382623	0.681138	0.853415	0.38915	0.341021		0.539661	0.38253	0.787021	0.364394	0.754097	0.385737	1.03396	0.305837	0.414991	0.718594	0.779782
PE	PE(18:0/22:5)	mol%	1.20072	1.10695	1.50388	0.484768	1.45113	2.01097	1.86713	2.12619	1.50874	1.13504	1.54614	2.14414	0.586513	1.10585	2.12583	4.90561	1.25315	2.62207	1.23162	1.35319	2.60711	1.88068	0.854551	2.61762	0.969116	0.88687	0.791582	1.21763	0.682887	1.42788	2.2241	1.22979	2.44001	1.68534	0.811812	1.79046
PE	PE(18:0/22:6)	mol%	1.68284	0.681652	3.18595	0.859987	3.27131	1.81109	0.968859		1.24933	2.68377	1.86032	9.03718	0.638087	2.16398	1.99011	15.6844	2.08677	6.79259	1.19907	6.9805	4.77146	3.3382	2.72975	5.3533	8.41787	1.88286	1.63885	1.33382	2.1699	4.59273	4.81002	1.07981	4.17874	8.44147	1.35858	1.41225
PE	PE(18:1/16:1)	mol%	0.0762362	0.0518294		0.0586746		0.102082					0.0639491	0.0767728					0.0926323	0.0724874		0.0385958	0.0809874								0.0670049			0.138142
PE	PE(18:1/18:1)	mol%	0.251106	0.267369	0.232886	0.347803	0.222378	0.531618	0.317801	0.375874	0.256281	0.163182	0.406299	0.466945	0.206823	0.153445	0.875592	0.704021	0.383966	0.919681	0.218914	0.337642	0.285568	0.348316	0.425269	0.484722	0.0631545	0.13454	0.176875	0.229367	0.171896	0.404686	0.428426	0.291295	0.156378	0.255663	0.150336	0.507652
PE	PE(18:1/18:2)	mol%	0.599025	1.22223	0.554311	0.722908	0.600282	1.39791	1.65458	0.932317	0.903857	0.508063	0.873678	1.22172	0.622672	0.592823	1.39591	1.63121	0.794398	1.82832	0.595558	0.991579	1.16624	1.07126	1.04447	0.964473	0.265373	0.325277	0.406922	0.633214	0.324191	0.910484	1.23161	0.815251	0.57973	0.535021	0.41387	1.05445
PE	PE(18:1/18:3)	mol%																0.109256		0.208026			0.103025		0.220985	0.193518
PE	PE(18:1/20:1)	mol%																				0.0589896
PE	PE(18:1/20:2)	mol%																0.0932444		0.0720525		0.0594185
PE	PE(18:1/20:3)	mol%	0.0914106	0.120074					0.0835377				0.072909		0.0572552		0.125215	0.125606	0.154659	0.11658		0.0781922	0.0768553			0.161444								0.133686				0.178516
PE	PE(18:1/20:4)	mol%	1.46979	1.38089	0.988769	1.06962	1.59789	2.16482	1.48849	1.96551	1.67143	1.00079	1.59018	0.928186	1.21786	0.798455	2.07952	1.2052	1.52283	1.61768	2.07986	1.02241	2.13432	1.79286	1.21198	1.64457	0.522397	0.925156	0.669622	1.34341	0.815582	1.4354	1.88391	2.17814	0.725614	1.00426	0.872135	1.95706
PE	PE(18:1/20:5)	mol%																0.274735		0.443664		0.39687				0.363054	0.317473
PE	PE(18:1/22:0)	mol%													0.0582682			0.0916066		0.0684869		0.039787			0.0985174
PE	PE(18:1/22:1)	mol%																				0.0421218
PE	PE(18:1/22:4)	mol%	0.250863	0.14709	0.151897	0.225235			0.267767	0.295537	0.364292		0.219254		0.192289					0.125668		0.0840531	0.137825	0.275702										0.300207			0.246098
PE	PE(18:1/22:5)	mol%	0.264095	0.145298	0.199916	0.16656	0.384005	0.65265	0.24963	0.510736	0.355616	0.243519	0.437044	0.481306	0.104425		0.278012	0.756093	0.253602	0.58703	0.327105	0.252159	0.577471	0.269925	0.364942	0.840855	0.170679	0.159421	0.18849	0.188407	0.231011	0.226301	0.444777	0.256349	0.540405	0.215782	0.250057	0.624972
PE	PE(18:1/22:6)	mol%			0.561567		1.14583					0.608943	0.632522	1.41761				1.89951	0.764539	1.75431		1.41685	1.21995	1.02326	1.99391	1.61425	1.19607	0.364207	0.523334		0.488573	0.565313	1.22547		0.890757	1.30486
PE	PE(18:2/16:1)	mol%	0.0738083	0.126182							0.133258				0.0514416				0.113398				0.0763044											0.155733
PE	PE(18:2/18:2)	mol%		0.0863921				0.118213	0.150815		0.0725269	0.037854	0.0585614	0.0834166	0.0312261			0.066587	0.0504897	0.0785751	0.0593027	0.0533194	0.0808037		0.096705					0.0426054	0.0612438	0.0445563			0.0818795	0.054512		0.115556
PE	PE(18:2/20:4)	mol%	0.23927	0.172373				0.24872	0.208532			0.221048			0.157055					0.173978	0.287546	0.124888	0.205866					0.22275			0.269585			0.40141	0.291537
PE	PE(18:2/22:6)	mol%																		0.272773
PE	PE(O-16:0/18:1)	mol%		0.055823											0.0553614					0.0405268		0.0355939			0.10033					0.074299
PE	PE(O-16:0/18:2)	mol%		0.0931754		0.0744473			0.0843418						0.0708202		0.113159					0.0526046														0.0647411
PE	PE(O-16:0/20:4)	mol%	0.401393	0.342514	0.518224	0.605902	0.439342		0.200848	0.400932	0.425023	0.376659	0.280978		0.570482	0.517153	0.407702	0.101547	0.311489		0.486789	0.318344	0.222486	0.332762	0.38915	0.282527	0.267769	0.417615	0.475195	0.490209	0.272341	0.47844		0.365057	0.30676	0.248994	0.306326	0.508314
PE	PE(O-16:0/22:1)	mol%																				0.0355939
PE	PE(O-16:0/22:4)	mol%	1.16285	0.879719	0.759438	1.45912	0.578629	0.824329	1.05731	1.14978	2.45714	1.72715	1.36044	0.571233	3.9004	0.898283	0.807277	0.179344	1.16452	0.198547	2.07075	0.795883	0.926396	1.3858	1.39232	1.0567	0.306496	1.7717	1.90801	1.92689	0.761226	0.932962	1.04967	1.36454	0.556665	0.920619	2.81302	2.07935
PE	PE(O-16:0/22:5)	mol%	1.07878	1.28276	1.12679	1.41186	0.986006	1.16272	0.950186	2.20007	2.1569	1.67421	1.19102	0.960331	1.27032	2.45664	1.60551	0.591066	1.5455	0.923594	1.7704	1.70274	0.982775	0.913497	2.84328	2.62493	0.826806	1.32829	1.91007	1.55841	0.998875	1.1435	1.16533	1.17034	1.47833	0.812372	1.49252	3.00666
PE	PE(O-16:0/22:6)	mol%	1.26324	0.696041	1.52691	0.762253	1.6357	0.884451	0.507659		1.21414	1.32349	0.759015	1.5833	0.85297	1.84572	0.889292	0.907114	1.20531	1.83988	0.945951	5.18351	0.944485	1.28839	4.60637	2.8825	3.57306	1.8383	2.45831	0.717218	1.22149	2.15014	1.30503	0.905547	1.39933	2.00374	1.08685	1.21521
PE	PE(O-18:0/16:0)	mol%	0.13141	0.0443119	0.0624829	0.12905		0.118438			0.113957	0.111633	0.0925856		0.109225			0.0478082	0.126292	0.0593988	0.106528	0.064374	0.0851194	0.109232	0.124021	0.0819894		0.14312	0.101763	0.114492	0.115286	0.0700741		0.122663	0.0859158	0.0847461	0.126301
PE	PE(O-18:0/16:1)	mol%			0.0507461	0.06745		0.113024				0.0359251											0.053257								0.102824						0.118572
PE	PE(O-18:0/18:0)	mol%																				0.034498						0.0502447
PE	PE(O-18:0/18:1)	mol%	0.558418	0.266106	0.390141	0.534094	0.29172	0.508269	0.458519	0.42072	0.512465	0.388184	0.423516	0.224547	0.372247	0.366401	0.580775	0.284506	0.780079	0.316344	0.465816	0.355129	0.449746	0.446705	0.708135	0.335172	0.301472	0.5839	0.501135	0.477707	0.790032	0.330292	0.492075	0.613197	0.299956	0.390583	0.667037	0.55286
PE	PE(O-18:0/18:2)	mol%	0.700329	0.867827	0.652004	1.03601	0.446646	0.95134	1.31266	0.804767	1.09882	0.699792	0.537652	0.391582	0.927666	1.05863	0.684162	0.427789	0.840613	0.610207	0.778818	0.42989	0.611262	0.852526	0.907888	0.574608	0.53376	0.830726	0.738345	1.04375	0.966625	0.71058	0.632104	0.830378	0.620208	0.631809	1.12954	0.800622
PE	PE(O-18:0/18:3)	mol%		0.0657191							0.198474							0.0577765	0.224828			0.102874			0.380865								0.225406				0.148827	0.444361
PE	PE(O-18:0/20:1)	mol%										0.0912353										0.0545106									0.0570481						0.0512743
PE	PE(O-18:0/20:3)	mol%	0.235689	0.157485	0.112839	0.136793		0.180928	0.233012	0.160566	0.213486	0.124653			0.204709		0.172342	0.0724325	0.122017	0.0893156	0.148112	0.08148	0.0888841	0.294456		0.114259		0.145265	0.203913	0.185775	0.178095	0.125029		0.192438		0.104622	0.15109
PE	PE(O-18:0/20:4)	mol%	5.97944	3.89029	4.68179	7.05448	3.98054	4.79167	5.29254	4.49112	5.29271	4.24524	1.91062	1.07891	7.71104	5.49853	3.05348	1.26597	3.58314	2.14092	5.55247	2.71519	2.7746	4.8854	2.61427	2.42137	2.57944	5.61148	5.01129	6.52022	6.08962	5.35075	2.3773	5.28013	2.58209	3.87204	5.73047	3.42478
PE	PE(O-18:0/20:5)	mol%			0.314752						0.293812	0.44388		0.562374				0.444196	0.481688	0.720612		0.657558	0.384185		2.01799	0.596349	1.68484	0.536337			0.973763	0.533235	0.621678		0.552629	0.540459	0.454965
PE	PE(O-18:0/22:4)	mol%	4.87566	2.43727	2.46002	4.872	2.28805	4.05803	5.51697	3.50837	6.34269	3.43815	2.22504	0.618813	6.94827	3.0759	1.74607	0.543512	3.21668	0.912941	4.35217	1.06219	1.85279	3.33527	2.06343	1.91052	1.1493	4.47467	4.21926	5.37355	3.66329	2.59962	2.6375	3.18677	1.75879	2.2987	6.49817	3.29235
PE	PE(O-18:0/22:5)	mol%	3.62559	3.10269	3.45755	4.52569	2.85877	3.73678	3.62857	5.45398	5.25459	4.67403	2.73716	2.01126	2.2936	5.03938	4.01373	2.16027	4.69025	2.51249	3.76211	2.56657	3.03602	2.57438	4.64029	4.40169	3.83828	3.85994	3.76277	4.02695	5.59579	2.75689	3.43322	2.24569	4.65744	3.16047	4.90113	4.45938
PE	PE(O-18:0/22:6)	mol%	3.64113	1.5935	3.28871	3.63197	4.11012	2.79469	1.72543	2.0266	2.88168	4.68131	1.54778	3.68248	1.54312	4.94317	2.3063	2.87637	4.10161	3.17701	2.04132	5.5982	3.73846	3.82623	6.52092	4.39789	10.704	6.59562	4.80228	2.51663	7.50124	4.98838	2.87113	1.40957	3.16285	7.21339	3.62295	1.97063
PE	PE(P-16:0/16:0)	mol%										0.0914764	0.129186		0.0585765				0.0857782			0.0644693						0.0755547										0.141909
PE	PE(P-16:0/18:1)	mol%	0.129893	0.205849	0.142108	0.221507	0.116946	0.192659	0.13509	0.178311	0.255014	0.137432	0.170238	0.140325	0.126182	0.194101	0.300754	0.0781367	0.239351	0.17937	0.151439	0.14533	0.193194	0.232507	0.22448	0.185719	0.142465	0.168001	0.318453	0.174424	0.113157	0.196384	0.237588	0.205337	0.274354	0.105399	0.178612	0.385922
PE	PE(P-16:0/18:2)	mol%	0.169104	0.69425	0.250224	0.372867		0.208113	0.236497	0.29715	0.238539	0.263628	0.285604	0.293938	0.277996	0.347209	0.296644	0.104766	0.193951	0.221897	0.278144	0.219615	0.214956	0.22042	0.229788	0.210677	0.163877	0.225216	0.364268	0.289136	0.147223	0.299815	0.186339	0.261861	0.251635	0.182829	0.238086	0.439399
PE	PE(P-16:0/20:1)	mol%										0.0604699					0.0709643					0.0385958	0.0484822			0.0751651
PE	PE(P-16:0/20:3)	mol%	0.117389	0.13229	0.072077		0.114626		0.111324	0.171966	0.123218	0.0799515	0.105703		0.0848257				0.123713	0.0954903		0.0586561				0.159007		0.121563	0.144094	0.093381		0.0873527		0.146703	0.098486	0.0916734	0.110749
PE	PE(P-16:0/20:4)	mol%	1.86524	3.42156	2.58513	2.83789	1.35205	1.78447	1.58891	1.79839	1.89993	3.4274	2.42456	1.17414	3.1312	2.26835	2.08829	0.735959	2.20689	1.45753	2.51053	1.81524	1.4305	1.69892	1.29833	1.91052	0.798127	2.3401	2.81522	2.62574	1.47486	2.24877	1.48018	1.91546	2.79728	1.42275	2.19886	3.25155
PE	PE(P-16:0/20:5)	mol%										0.228426		0.487346				0.246609		0.406442		0.510799			0.731825	0.328348	0.705444						0.489771		0.769783
PE	PE(P-16:0/22:4)	mol%	2.21352	2.05512	1.34019	1.81151	0.907641	1.61234	1.8725	1.66083	2.54995	2.74405	4.44399	1.06308	4.66317	1.56063	0.991492	0.283574	1.71013	0.464493	3.57335	0.780588	1.23519	1.58933	0.8741	0.96574	0.51714	2.35828	2.42643	2.775	1.57681	1.52307	1.17521	2.39005	1.76814	1.16048	3.68515	2.99674
PE	PE(P-16:0/22:5)	mol%	1.48211	2.11294	1.14495	1.51447	0.787602	1.64539	1.66146	2.11694	1.95043	2.46875	3.03213	1.91462	1.5199	2.10674	1.67237	1.26614	2.16013	2.20332	1.9917	1.84507	1.46907	1.16751	2.12143	2.97589	1.36335	1.89873	2.51807	1.70389	1.483	1.45876	1.61011	1.10502	3.40169	1.21856	2.09254	4.54384
PE	PE(P-16:0/22:6)	mol%	1.13213	1.53151	1.65904	1.15927	1.2834	1.8235	0.803838	1.19097	1.30831	3.1617	1.20174	3.32666	1.73844	2.27003	0.569085	1.53512	1.45266	4.10765	1.09327	6.29626	1.87905	1.99124	4.37063	3.95314	5.70779	3.2421	3.54454	1.0318	2.39984	2.64898	1.92034	0.83589	3.39281	3.51622	1.64804	2.55017
PE	PE(P-16:1/18:1)	mol%																		0.0300473
PE	PE(P-18:0/16:0)	mol%	0.179665	0.0807834	0.135339	0.191338	0.15862	0.179575	0.126781	0.144542	0.218848	0.214731	0.421466	0.178644	0.224837	0.127773	0.157546		0.334291	0.0959686	0.188395	0.169345	0.167117	0.138651	0.167907	0.171193	0.0889729	0.272726	0.277606	0.20206	0.195128	0.11463	0.166695	0.191499	0.201008	0.171693	0.269096	0.305981
PE	PE(P-18:0/16:1)	mol%	0.0788462	0.0682738	0.0902423	0.119127		0.135696				0.0856416	0.174279		0.0552292	0.102353		0.0409745	0.0950075		0.079914	0.0458385					0.050168	0.0622562	0.108603	0.0685964	0.106644			0.098271			0.117912
PE	PE(P-18:0/18:0)	mol%																				0.0324967
PE	PE(P-18:0/18:1)	mol%	0.798659	0.672784	0.668855	0.80114	0.767581	0.778082	0.524367	1.02685	0.664538	0.480963	1.21181	0.563918	0.574798	0.698291	0.955233	0.239888	1.32515	0.352218	0.786629	0.423934	0.810516	0.635484	0.622822	0.458205	0.363467	0.624171	0.714857	0.599766	0.913897	0.404686	0.916221	1.09329	0.561509	0.418875	0.881937	1.05698
PE	PE(P-18:0/18:2)	mol%	1.41802	2.41892	1.29534	1.62798	0.986178	1.47303	1.58364	1.70267	1.37772	1.15992	1.71374	1.01697	1.47375	1.74455	1.06958	0.470091	1.74278	0.746572	1.72781	0.690531	1.1756	0.818574	1.05327	0.749409	0.774473	1.04592	1.50289	1.51504	1.08141	0.969679	1.23161	1.32326	1.50543	1.01903	1.61194	1.43034
PE	PE(P-18:0/18:3)	mol%		0.124126				0.156113	0.129729			0.124701	0.328178	0.202065			0.182023	0.102422	0.414368		0.20727	0.0762863	0.142417		0.288044	0.200635	0.136513		0.191846				0.33811				0.148827	0.572487
PE	PE(P-18:0/20:1)	mol%	0.10792	0.0409056	0.0987162	0.0967586		0.0945249		0.118516		0.082459	0.0918829		0.0390656				0.117199			0.0510799	0.0774981	0.0640817				0.0544273			0.0837875		0.0993149	0.125829				0.0984651
PE	PE(P-18:0/20:2)	mol%	0.077875										0.0952209		0.0585765													0.0744286		0.098316				0.182587
PE	PE(P-18:0/20:3)	mol%	0.533047	0.798554	0.435822	0.48385	0.719033	0.417805	0.322893	0.460405	0.367704	0.357467	0.365189	0.208843	0.372731	0.45436	0.294817	0.105189	0.427127	0.177892	0.282266	0.216232	0.275008	0.346539	0.27691	0.227933	0.215282	0.28152	0.417312	0.317704	0.342727	0.24134	0.32121	0.535917	0.243332	0.331863	0.423484	0.446125
PE	PE(P-18:0/20:4)	mol%	14.922	18.8096	19.8172	19.1355	19.3731	14.5201	12.1148	14.9968	11.9783	12.2192	11.9897	5.20424	14.3644	12.4034	7.86188	3.23074	12.7446	4.61284	13.7895	6.29054	9.48645	9.82565	6.47056	5.83646	5.73995	11.8942	14.6306	14.0513	13.4026	9.95188	7.45498	15.5946	10.4592	7.97287	12.9227	11.3244
PE	PE(P-18:0/20:5)	mol%	0.395991	0.307599	0.754032	0.398964	1.0373	0.506915	0.470492	0.382004	0.394414	1.0114	0.662857	2.63537	0.234086	0.55604	0.269427	0.792352	0.910443	1.65477	0.453232	1.51357	1.10288		3.81409	1.47084	3.25342	0.971862	0.478808		1.57919	0.755217	1.71425	0.580127	2.06036	0.86287	0.63697	0.679884
PE	PE(P-18:0/22:4)	mol%	8.07491	4.74836	4.31249	5.8241	3.49832	4.93661	5.8891	5.77856	6.04274	4.46585	8.20481	1.61048	8.17573	3.91063	2.3779	0.779842	5.23627	1.22794	7.57737	1.27952	2.94263	3.81281	1.51246	2.02244	1.13013	5.01283	5.47932	6.71696	4.49923	3.02223	3.68705	6.25475	3.7141	2.94028	7.61603	4.31163
PE	PE(P-18:0/22:5)	mol%	4.54486	3.77987	3.66653	4.92551	4.03708	5.36762	3.9009	8.47689	4.98496	5.42802	7.76343	5.07345	2.94248	6.47417	5.70838	2.93135	6.05673	4.0192	4.37307	3.01347	4.34632	3.07263	4.44856	4.70879	3.66304	4.57489	5.15087	4.19732	6.01874	2.95463	5.17491	3.826	8.30558	3.44908	5.90955	6.47786
PE	PE(P-18:0/22:6)	mol%	3.9777	2.10695	4.91842	3.39286	6.06039	3.72618	2.15009	2.75845	3.14664	6.69104	4.03312	8.20107	2.57186	6.36466	2.80843	4.30294	6.09839	5.88335	2.42302	7.47119	4.66329	4.27525	7.81006	6.34156	14.0651	6.99672	7.22252	2.36561	8.10478	4.98838	5.72361	2.36026	8.10826	8.33808	5.12885	3.18771
PE	PE(P-18:1/16:0)	mol%	0.113201	0.0622246			0.144442	0.160061	0.0874689	0.211436	0.127799	0.137432	0.261418	0.216897	0.112396	0.143345	0.107953	0.0535972	0.242269	0.0994473	0.124391	0.125651	0.129837	0.11021	0.165059	0.130247	0.107834	0.122636	0.151386	0.0810983	0.127059	0.12063	0.153856	0.121256	0.125126	0.108571	0.167301	0.236405
PE	PE(P-18:1/16:1)	mol%		0.0337992
PE	PE(P-18:1/18:1)	mol%	0.190469	0.380337	0.155258	0.316717	0.337089	0.305458	0.179316	0.379207	0.178978	0.0962022	0.318164	0.257699	0.116052	0.219184	0.57493	0.121766	0.404596	0.300038	0.25963	0.207607	0.28722	0.245839	0.33193	0.294226	0.159162	0.16725	0.213721	0.193616	0.106644	0.182145	0.327465	0.23313	0.236067	0.164184	0.201233	0.351189
PE	PE(P-18:1/18:2)	mol%	0.17833	1.47072	0.278616	0.637505	0.368023	0.392199	0.683758	0.603549	0.322569	0.287594	0.526467	0.424197	0.208497	0.622452	0.794308	0.197446	0.452643	0.457666	0.553034	0.343026	0.339559	0.230107	0.42747	0.416674	0.181811	0.21535	0.311742	0.433676	0.253742	0.266458	0.395613	0.382999	0.305607	0.137122	0.304913	0.502801
PE	PE(P-18:1/18:3)	mol%												0.14113																			0.155502
PE	PE(P-18:1/20:1)	mol%															0.12695			0.0511803			0.0600518
PE	PE(P-18:1/20:3)	mol%	0.0843697	0.174164	0.0902423	0.169198	0.234321	0.165813	0.105695	0.178634	0.123218	0.08921	0.115073	0.136366	0.0794966		0.206774	0.0693827	0.116995	0.100317	0.0973432	0.0831001	0.109269		0.168943	0.114259		0.129714	0.139448	0.117233		0.0965519	0.188095	0.15585	0.116938	0.086041
PE	PE(P-18:1/20:4)	mol%	3.14614	4.69069	4.05038	5.11931	5.85254	5.26271	2.51632	5.0808	3.07849	2.75481	3.82728	2.64182	2.91966	3.48421	5.212	0.891244	3.89259	2.65346	4.08646	2.03257	2.89727	2.35662	2.454	2.98126	1.51323	2.8299	3.43445	2.99208	2.67099	2.44012	3.59739	3.24599	2.90949	2.13128	2.80077	3.80199
PE	PE(P-18:1/20:5)	mol%											0.370342	0.702968						0.775097		0.484353	0.395204		1.09353	0.551796	0.551925						0.506122
PE	PE(P-18:1/22:4)	mol%	1.09201	0.9879	0.645527	1.42821	0.879285	1.42216	1.05731	1.592	1.25713	0.640287	1.58414	0.682298	1.06724	0.907374	1.15826	0.233139	1.10752	0.597945	1.67675	0.364278	0.849173	1.23702	0.585279	0.832763	0.240327	0.852605	0.935999	0.970219	0.822345	0.601549	1.06755	1.27975	0.636123	0.429622	1.11173	1.20275
PE	PE(P-18:1/22:5)	mol%	0.595686	0.931138	0.517931	0.824484	0.930154	1.32357	0.650165	1.74719	0.757243	0.685085	1.4915	1.31064	0.267029	1.09887	1.33791	0.699079	1.086	1.7337	0.837108	0.609194	0.85101	0.503143	1.50145	1.69633	0.744636	0.597735	0.946453	0.498927	0.830674	0.414125	1.3971	0.522783	1.32726	0.473905	0.781556	1.43574
PE	PE(P-18:1/22:6)	mol%	0.81086	0.805602	1.04828	1.07989	2.39056	1.3899	0.767117	0.831869		1.74017	1.25011	3.61134	0.366653	1.53286	1.18046	1.51961	1.49311	2.93098	0.714742	2.43973	1.82001	1.52267	3.1088	2.86602	4.0878	1.82715	1.90568	0.735313	1.86812	1.0052	2.31179	0.62164	1.55271	2.36571	0.935945
PE	PE(P-18:2/18:2)	mol%		0.0907969		0.0806417
PE	PE(P-18:2/20:4)	mol%	0.162123	0.187702		0.259246		0.256616							0.147895						0.298539	0.0966324	0.1673
PI	PI(16:0/16:0)	mol%													0.206049							0.243727
PI	PI(16:0/18:1)	mol%	1.01267	0.730009	0.715998	1.38647	0.550624	0.804607	0.715914	0.753577	0.949447	0.845682	0.799743	0.606861	1.09641	0.674934	3.06109		0.618251		0.438177	0.938093	0.783138	1.22813	1.17114	1.07394	0.738018	1.08431	0.923332	0.769834	0.910285	1.17376	0.929283	1.39296	0.896545	0.727161	1.5298	0.788963
PI	PI(16:0/18:2)	mol%	1.06413	1.93667	1.72177	1.65981	0.537943	0.937683	2.66789	0.743228	1.51149	1.37083	1.14563	1.12362	1.97696	1.30307	4.01824	6.52971	1.10912	3.91537	0.689133	1.02877	1.18743	1.67779	2.05618	1.73943	1.10853	1.32695	2.07628	1.07284	1.51614	1.87664	1.17487	2.21269	1.91648	1.59818	3.55147	1.51117
PI	PI(16:0/20:3)	mol%		0.736494		0.802394	0.624429								0.522795	0.667281	1.35339					0.399508	0.366831	0.958161			0.686017				0.657954	0.67951		1.08533		0.660186
PI	PI(16:0/20:4)	mol%	3.65556	3.18657	4.62295	4.98206	2.65116	3.23297	3.8419	1.75132	4.69385	5.2595	2.65942	2.95036	6.04158	4.72777	5.32472		2.39323	6.02975	4.24516	3.19708	2.16706	5.38151	2.80388	3.42185	4.62562	4.84461	6.26968	4.588	6.58945	5.72204	2.76806	6.0763	3.93496	4.03458	5.19447	2.96915
PI	PI(16:0/22:4)	mol%	1.4266					1.33579			1.32312				0.914262								1.06091	1.00892												0.751081	1.82955
PI	PI(16:0/22:5)	mol%		0.689585			0.957441	1.18482	1.23889		1.16832	1.10476		0.968051	0.840296	0.800031			0.84149		0.978518	0.809583	1.11958	1.23128	0.923183	2.93955			1.13436				0.93558		2.00072	0.913393		1.65321
PI	PI(18:0/16:0)	mol%				0.472722					0.27187		0.276259		0.372347													0.263212		0.264412					0.35197
PI	PI(18:0/16:1)	mol%				0.562512							0.272313		0.244541							0.274065
PI	PI(18:0/18:1)	mol%	1.91482	1.71877	1.84654	2.85966	1.55499	1.67128	1.59092	1.94949	1.62092	1.54227	2.20444	2.2403	1.45391	1.80669	5.34868	3.85948	2.14747	3.35789	1.31149	2.35273	2.55368	1.68004	2.96537	3.09845	1.57604	1.92084	1.76581	1.56307	1.84985	1.44495	2.56115	1.76365	1.71295	1.87223	2.4099	2.46877
PI	PI(18:0/18:2)	mol%	3.79786	6.29425	4.82085	5.70039	1.88774	5.17096	9.83662	5.99834	6.25643	5.89987	7.40009	5.69818	6.18221	3.0503	10.356	11.8256	5.91102	12.3599	3.57314	5.98989	7.15639	5.70045	11.2982	9.11776	4.21111	5.1529	5.07752	4.05432	5.29679	3.4986	7.3542	3.70692	7.96691	5.37853	9.92259	8.50996
PI	PI(18:0/18:3)	mol%																							0.886306
PI	PI(18:0/20:2)	mol%	0.604561	2.12496	0.805728	0.96525	1.09694		0.890238	0.722146	0.488832		0.736598	0.998471	0.510467	0.784725			0.579007		0.360383	0.680049	0.900468				0.548014	0.377271	0.605583	0.754334	0.794454	0.833491	0.93558			0.861453		0.639401
PI	PI(18:0/20:3)	mol%	4.46775	9.62933	3.65743	4.95742	8.39708	3.74682	4.76881	5.26507	3.10877	3.66136	4.50895	9.11485	3.46786	8.56839	4.77778	5.50457	4.65779	5.41594	2.60797	4.66286	4.05069	6.25477	2.71169	5.06314	3.9346	3.93305	3.78954	3.65831	3.87065	4.58678	6.30167	5.81165	3.43137	6.5465	2.87466	4.51546
PI	PI(18:0/20:4)	mol%	72.0649	64.1772	70.02	63.7686	68.1787	64.7919	61.3175	70.3326	66.8857	65.9978	67.9311	60.9976	63.9485	69.5826	51.6833	49.1663	69.8669	45.0404	75.1073	62.1487	61.6616	64.9744	50.4724	57.2984	65.1296	66.6976	63.9165	74.986	64.5863	70.0335	64.1268	63.8699	61.353	61.1345	59.3243	58.2723
PI	PI(18:0/20:5)	mol%													1.39555							2.22047			3.6673		2.53906								2.18194	1.78271
PI	PI(18:0/22:4)	mol%	1.94211	1.80481	1.52357	1.67521	1.64655	2.11356	2.53644	1.44621	1.75133	1.49024	1.36072	1.48827	2.06879	1.1868			1.74989		1.92962	1.1433	2.44695	1.7043		2.18621		1.88484	2.1826	2.19188	1.41882	1.20985		3.06968	1.83908	1.75229	1.87658	2.08433
PI	PI(18:0/22:5)	mol%	1.83695	2.19003	2.04075	1.67345	2.89211	3.2352	2.90766	2.80042	2.67027	3.19942	3.02448	3.32695	1.15478	2.28853	2.97426	5.63018	2.17803	7.21837	1.9172	2.62543	3.76938	1.85164	2.20877	4.5285	3.01058	1.43284	2.29095	1.70439	3.01376	1.77594	4.74717	1.57735	4.7072	2.16269	2.90017	3.71696
PI	PI(18:0/22:6)	mol%			2.75613		2.83301	3.81783	2.73051			3.64565		3.6042	1.4592							3.55978	3.12619		3.27119		5.89115	2.44243	3.8898		3.56966	2.2231			2.83033	3.56917
PI	PI(18:1/16:1)	mol%													0.206049							0.235205
PI	PI(18:1/18:1)	mol%	1.22881	0.942505	1.01745	2.25577	1.23745	1.18538	0.868236	1.6026	1.21827	0.995126	1.85348	1.88874	1.24183	0.989	4.5103	3.76831	1.60771	4.05113	0.937746	2.14173	1.79033	1.20343	4.09901	2.79748	1.13553	1.76594	1.2621	1.02634	1.32581	1.15073	1.71553	2.13721	0.693012	1.78271	2.00812	3.71896
PI	PI(18:1/18:2)	mol%	0.822042	1.26417	0.965214	1.43885	0.597545	1.84629	1.71052	1.76627	1.39328	1.3642	1.61753	1.26917	1.19101	0.903346	2.83054	5.18649	1.51796	3.5673	1.01788	1.23227	1.81931	1.54438	2.85665	2.64233	1.06653	1.00505	1.82968	0.769226	0.908132	0.842771	1.91794	1.01272	1.58364	1.26296	2.05276	2.66651
PI	PI(18:1/20:3)	mol%			0.328499		0.526276	0.65923		0.525511	0.413333				0.440778				0.537512		0.425055	0.547107	0.684186		0.737529				0.640754			0.310024						0.778423
PI	PI(18:1/20:4)	mol%	4.16122	2.5746	3.15715	4.83945	3.51628	4.2657	2.37792	4.34323	4.2748	3.6233	3.78363	3.72434	2.70958	2.22113	3.76174	8.52935	4.28465	9.04391	3.94828	3.56966	3.3559	3.60085	7.87121	4.09294	3.79959	5.86812	2.34552	2.59701	3.69195	2.6383	4.53216	6.28362	2.19788	3.20969	4.52563	5.70643
PI	PI(18:2/18:2)	mol%					0.313736						0.425665		0.354233	0.445344					0.512925														0.402056
SM	SM(14:0)	mol%	1.298	0.609417	0.803624	0.682134	1.05368	0.840157	0.547397	0.730156	0.783077	0.982831	1.23933	1.20801	0.622001	0.784074	0.965973	1.2183	0.818056	1.35159	1.06881	1.28101	0.875961	1.47802	1.53255	1.16654	1.28865	1.00543	0.747225	0.834219	0.849189	0.700419	1.24836	0.820168	0.992536	1.04031	0.692107	0.855571
SM	SM(16:0)	mol%	55.4992	47.2506	50.9905	51.8304	45.4331	48.0238	47.6926	44.8827	53.0615	53.8496	57.4284	50.5481	55.0627	50.2355	47.8058	51.7225	48.7384	51.7158	51.1629	49.2499	46.2853	51.6714	52.7867	49.9949	57.2456	53.4212	55.3974	53.6398	54.2542	51.9919	50.4526	50.0561	50.449	53.4364	55.2411	48.9673
SM	SM(18:0)	mol%	13.213	15.4578	11.4826	15.5635	10.981	13.0873	14.1968	10.9197	11.4584	12.6334	8.38997	8.14708	12.327	11.7789	13.2604	10.5672	10.302	7.75234	11.119	10.6136	12.1849	13.2261	10.1825	7.87483	11.4334	13.5616	11.2638	13.1381	15.1416	11.4362	10.2655	15.3724	11.6251	13.6391	13.5141	9.19318
SM	SM(18:1)	mol%	3.31653	2.51729	3.15258	2.57489	2.68576	3.61335	3.84236	2.40301	2.65358	2.64441	1.87487	2.0273	2.49274	2.21278	2.74304	2.00153	2.19539	2.25002	2.73919	2.59709	3.04054	2.78152	2.66719	2.64993	2.51401	3.18664	2.60643	2.85473	2.63375	2.83749	2.57391	4.01074	3.15213	2.97726	2.91683	2.83281
SM	SM(20:0)	mol%	2.57344	3.79585	3.37877	3.34694	2.99475	3.00929	3.45913	3.51431	3.27085	2.42124	2.82468	3.01243	3.07747	3.23967	3.6265	2.46637	3.44317	3.50886	3.20489	3.25694	3.40945	2.89419	2.84163	2.92924	1.55169	2.82817	2.67873	3.15347	2.69137	3.19681	2.55473	2.8018	2.81611	2.57778	2.88823	3.27294
SM	SM(20:1)	mol%	0.938625	0.912651	1.05162	1.01291	1.2429	1.51423	1.31514	1.34202	1.15109	0.92579	0.816132	0.974994	0.63747	0.832102	1.07031	0.767922	1.06111	1.18841	1.17134	0.914059	1.33302	0.999952	1.74082	1.61545	1.0159	0.835905	0.985032	0.935695	0.827419	0.930147	1.17571	0.953144	1.25915	0.817478	0.939892	1.58504
SM	SM(22:0)	mol%	7.90873	11.4232	10.0382	7.20981	8.90547	6.56907	8.37672	10.8906	8.72266	5.30946	8.91267	11.9505	8.1473	11.712	10.3751	8.2956	10.4583	9.88809	9.34652	10.9285	8.36327	7.16887	5.2767	5.7252	3.65417	7.07642	6.84787	8.67639	6.01609	9.19273	6.73364	7.83358	7.5313	6.57586	6.19322	8.62241
SM	SM(22:1)	mol%	2.34882	1.98848	2.45583	1.91284	2.50583	2.83916	2.53731	3.02082	3.07228	1.997	2.28685	3.02158	1.79334	2.31778	2.16307	2.24245	2.8929	3.88972	2.61677	3.11854	3.00519	2.44307	3.25042	3.07996	2.7461	1.99567	2.44256	2.04401	1.71524	2.38919	2.7813	2.40952	2.71815	2.10893	2.07846	3.83819
SM	SM(24:0)	mol%	3.76413	3.60741	4.43709	4.23157	5.14639	4.8301	4.47524	5.91373	4.50326	3.95709	3.9188	4.99297	4.3467	4.88373	5.11275	4.44784	5.30674	4.42319	4.83714	3.59597	4.96575	4.73346	3.89542	4.72807	2.90203	4.2552	4.26923	3.84827	4.23986	4.65703	4.72388	4.4833	5.4554	3.79134	3.81195	5.3761
SM	SM(24:1)	mol%	8.81707	12.0122	11.6915	10.8081	18.0666	15.3599	13.1676	15.7815	11.0047	14.8931	11.9861	13.686	11.238	11.3449	12.2006	15.8924	14.3786	13.7945	12.2257	14.0033	16.0867	12.1836	15.4753	19.8499	15.3563	11.5391	12.359	10.442	11.2279	12.2239	17.0616	10.8789	13.6012	12.5855	11.4509	15.1605
SM	SM(26:0)	mol%	0.113549	0.116881	0.171736	0.269796	0.24463	0.105297	0.121166	0.17054	0.118721	0.104871	0.0986354	0.117622	0.0940101	0.243942	0.209272	0.0869594	0.12866	0.0763394	0.173949	0.151235	0.135091	0.141793	0.0746727	0.102108	0.0659802	0.104042	0.136994	0.146303	0.120893	0.129285	0.124506	0.164384	0.144414	0.141268	0.080804	0.0926875
SM	SM(26:1)	mol%	0.208943	0.308318	0.345966	0.557131	0.739965	0.208378	0.268618	0.430813	0.199837	0.28127	0.223503	0.31349	0.16119	0.414672	0.46717	0.290916	0.27676	0.161133	0.333791	0.289891	0.314863	0.278046	0.276093	0.283868	0.226267	0.190668	0.26563	0.286975	0.282391	0.314904	0.304238	0.215953	0.255605	0.30875	0.192491	0.203264
TAG	TAG36:0-FA12:0	mol%	0.000439766	0.000837266	9.96461e-05	0.000741822	0.000861351	0.0016553	0.00128962	0.00197305	0.00149746	0.00122169	0.000463303	0.000510787	0.00106224	0.00046432	0.000848954	0.000143538	0.000631408	0.00123015	0.000625737	0.000238973	0.00199466	0.000539169	0.00262559	0.0006697	0.00097101	0.000450166	0.00154658	0.000232668	0.00139366	0.000179382	0.0012585	0.000652056	0.00132062	0.000234102	0.000580044	0.00191733
TAG	TAG38:0-FA12:0	mol%	0.000225935	0.000748137	0.000167938	0.00088841	0.000174767	0.000573837	0.003265	0.00156233	0.00334935	0.00145663	0.000539491	0.000556654	0.000244259	0.000205046	0.00164558	3.54416e-05	0.000572672	0.000540161	0.000869079	0.000175496	0.00223301	0.00144902	0.00234738	0.000636871	6.30527e-05		0.00243814	2.31223e-05	0.000533094	0.000190291	8.43692e-05		0.00076915	8.79958e-05
TAG	TAG40:0-FA12:0	mol%	0.000262246	0.000291693	0.000195856	0.000475299	0.000205975	0.000684189	0.00054246	0.000837538	0.00151518	0.000905586	0.000255332	0.000256436	0.000766857	0.000164376	0.000744289	0.000139994	0.000330388	0.000713643	0.000232913	0.000349747	0.000589616	0.000636518	0.00128671	0.000682831	0.000693579	0.000655798	0.00127366	0.000187868	0.000837719	0.000104236	0.000400752	0.000391233	0.000420855	0.000239083	0.000130978	0.000706948
TAG	TAG40:0-FA14:0	mol%	0.000459939	0.000583385	0.000423496	0.0012571	0.000505576	0.00164426	0.00232337	0.00252872	0.00483794	0.00134556	0.000609501	0.000652557	0.000505558	0.000408398	0.00180839	0.000219147	0.00100218	0.00110004	0.000709168	0.000542667	0.0017563	0.00189083	0.0026082	0.00135253	0.00100884	0.000377917	0.00263829	0.000361286	0.00102811	0.00040361	0.00117413	0.000359935	0.00171245	0.000455752	0.000645533	0.000503433
TAG	TAG40:0-FA16:0	mol%	0.000647545	0.000434838	0.00148309	0.000750706	0.000443159	0.00132424	0.00117704	0.00107914	0.00141771	0.00115334	0.000405648	0.00040446	0.000897507	0.000437206	0.00127925	0.000317202	0.000359756	0.000776728	0.000458874	0.00101563	0.00110396	0.0013292	0.00151276	0.000597477	0.000605305	0.000616894	0.000955242	0.000524587	0.00118804	0.000884791	0.000562459	0.00123108	0.00101586	0.00100199	0.000701666	0.000781927
TAG	TAG42:0-FA12:0	mol%	0.000522474	0.000383522	0.000701388	0.000484183	0.000234063	0.00102628	0.000788103	0.000595941	0.000540503	0.000909858	0.000325342	0.000118836	0.00053964	0.00029486	0.000994323	0.000294756	0.000249626	0.000705758	0.0002642	0.000628548	0.000740156	0.00240754	0.00121716	0.000347981	0.000504421	0.000689143	0.0011008	0.000352615	0.00109665	0.000461788	0.000527306	0.000678138	0.00158909	0.00101859	0.000570688	0.000814061
TAG	TAG42:0-FA14:0	mol%	0.000591062	0.000475351	0.000862883	0.000501952	0.000308963	0.000926966	0.00141244	0.000797272	0.00116075	0.000538226	0.000426239	0.000185551	0.000829342	0.000274525	0.000947805	0.000396355	0.000106458	0.000642673	0.000326774	0.00112765	0.000827972	0.00310022	0.001165	0.000518689	0.0010845	0.000733604	0.00107351	0.000432097	0.00175921	0.000693289	0.000548398	0.00133541	0.00263397	0.00163456	0.000318088	0.00116754
TAG	TAG42:0-FA16:0	mol%	0.00214235	8.37266e-05	0.00622401	0.00187899	0.000277754	0.00110353	0.00462627	0.00168313	0.0047582	0.00115334	0.000504486	0.000220994	0.00210744	0.00106421	0.00233753	0.000859459	0.000168865	0.000717586	0.000260723	0.00433885	0.000614706	0.00514457	0.00394708	0.00102425	3.78312e-05	0.000800295	0.001119	0.00200152	0.00245223	0.00336706	0.000653859	0.00319246	0.00239452	0.00403452	0.000804577	0.000610546
TAG	TAG42:1-FA12:0	mol%	0.000449852	0.000475351	0.000523571	0.000479741	0.000277755	0.00137941	0.0011668	0.000805325	0.000868349	0.0018667	0.000273864	0.000231418	0.000613486	0.000198268	0.00111062	0.000259905	0.000345072	0.000851641	0.000281581	0.00044434	0.000564526	0.00194325	0.00165186	0.00053182	0.000907957	0.000483512	0.000773291	0.000260126	0.00112711	0.000372097	0.000836658	0.000500779	0.000863479	0.000564501	0.000486488	0.00100687
TAG	TAG42:1-FA14:0	mol%	0.000568872	0.000356513	0.000691509	0.000732938	0.000461884	0.000860754	0.000747162	0.00100666	0.00130252	0.000559584	0.000413884	0.000362763	0.00101112	0.000318584	0.000825695	0.000424118	0.000348743	0.000650559	0.000361537	0.000914818	0.000827972	0.00238507	0.00184313	0.000741922	0.00112234	0.000494627	0.000882462	0.000394524	0.00188106	0.000609658	0.000646828	0.00126238	0.00155281	0.00100531	0.00052391	0.00133892
TAG	TAG42:1-FA16:0	mol%	0.00186195	0.000561778	0.00371439	0.000946157	0.000627288	0.0015008	0.00167856	0.00107914	0.00102784	0.00102519	0.000887483	0.000587926	0.0024369	0.00108115	0.00102921	0.00153344	0.000521279	0.00121832	0.00049016	0.00261501	0.00136741	0.00308899	0.00123455	0.000768185	0.00097101	0.00143942	0.00107351	0.00142202	0.00185821	0.00217198	0.00101946	0.00178924	0.00261946	0.00254358	0.00142204	0.00143532
TAG	TAG42:1-FA16:1	mol%	0.000905757	0.000424035	0.00182069	0.00123045	0.000611684	0.00313403	0.00286583	0.00150596	0.00335821	0.00172574	0.000809237	0.000619199	0.00145987	0.000855771	0.00193631	0.000938021	0.00109762	0.00166385	0.000987273	0.00129568	0.00334952	0.00353829	0.00460782	0.00191061	0.00245905	0.000778065	0.00337519	0.00081217	0.00210191	0.00120356	0.00113195	0.00142409	0.00212605	0.00122115	0.000636177	0.000621257
TAG	TAG42:1-FA18:1	mol%	0.00110748	0.000502359	0.00231806	0.000826221	0.000421313	0.00118078	0.00236431	0.00106303	0.00145315	0.00214863	0.00068363	0.000621284	0.00170981	0.00079985	0.00199446	0.000780896	0.000712169	0.00108426	0.000455397	0.00168401	0.000940877	0.00254233	0.00182574	0.000853539	0.00171503	0.000894775	0.00113719	0.00104339	0.00211714	0.00137446	0.000921027	0.00113719	0.0016036	0.00193757	0.000907488	0.00133892
TAG	TAG42:2-FA12:0	mol%	0.00033285	0.000502359	0.000194138	0.000417553	0.000265271	0.000971107	0.000921159	0.000628154	0.000699995	0.00113625	0.000364465	0.00027103	0.000573723	0.000177933	0.000796621	0.000152399	0.000212917	0.000705758	0.000378918	0.000275068	0.000827972	0.00108583	0.00168664	0.000472729	0.000340484	0.000427936	0.00130095	0.000316486	0.000464553	0.00021938	0.00056949	0.000464264	0.00089976	0.000209198	0.000383577	0.00121038
TAG	TAG42:2-FA18:2	mol%	0.000667718	0.000451043	0.00121551	0.000941715	0.000465005	0.00253812	0.00324453	0.00151401	0.00324302	0.00159759	0.000582733	0.000304387	0.000977033	0.000438901	0.00176187	0.000590693	0.000697485	0.000824041	0.000841268	0.00118615	0.00260937	0.00186088	0.00426006	0.00122122	0.000895347	0.00117265	0.00120997	0.000771706	0.00129466	0.000882367	0.00122335	0.00165361	0.00267026	0.00106259	0.00120686	0.00221725
TAG	TAG44:0-FA12:0	mol%	0.00184177	0.000529368	0.00673857	0.000790685	0.000280875	0.000827648	0.00143291	0.000901964	0.00142657	0.00224688	0.000564201	0.00060669	0.00230057	0.00104048	0.00260501	0.000943928	0.000517608	0.00110792	0.000378918	0.00377378	0.00140504	0.00502101	0.0014432	0.000551518	0.000769242	0.0019007	0.00140102	0.00162289	0.00272639	0.00352947	0.000562459	0.00298902	0.00380947	0.00504731	0.00155302	0.001039
TAG	TAG44:0-FA14:0	mol%	0.00248932	0.000656308	0.00475724	0.000621887	0.000549267	0.00148977	0.000962099	0.00131268	0.00160379	0.00128576	0.000862774	0.000598351	0.00157916	0.00138449	0.00238986	0.00170828	0.000774576	0.00194379	0.000316345	0.00614857	0.000777791	0.0118954	0.00239954	0.000892933	0.00189158	0.00348462	0.00181951	0.00300012	0.009748	0.00406156	0.000885873	0.00680225	0.0103618	0.00906938	0.0018524	0.00163883
TAG	TAG44:0-FA16:0	mol%	0.00594289	0.00163132	0.0200417	0.00223435	0.000986185	0.00212982	0.00359252	0.00123215	0.00266707	0.00401961	0.0019294	0.00139893	0.00661201	0.00416023	0.00548913	0.00310705	0.00132522	0.00255886	0.000507542	0.0129829	0.00245882	0.0157594	0.0023126	0.00149698	0.00223206	0.00594664	0.00322963	0.00622423	0.0106086	0.0108805	0.00184205	0.0119248	0.0116679	0.0167516	0.00250729	0.00294562
TAG	TAG44:0-FA18:0	mol%	0.0128339	0.0211936	0.00447291	0.0184434	0.011622	0.0783507	0.0868653	0.0596988	0.102102	0.0334469	0.0212564	0.013712	0.0308333	0.00820863	0.0532108	0.00484073	0.0283436	0.0392425	0.0103073	0.00526487	0.0705532	0.0410143	0.127871	0.0483891	0.0622707	0.0265931	0.082633	0.00641065	0.0377202	0.0111884	0.0363841	0.0303023	0.0490805	0.00705544	0.0343068	0.00601977
TAG	TAG44:1-FA12:0	mol%	0.0018095	0.000421334	0.00436639	0.000546372	0.000349534	0.00166633	0.000532225	0.000934177	0.00180758	0.00202048	0.000916311	0.000508702	0.0013349	0.000935417	0.00204098	0.00207629	0.00041482	0.00138392	0.000514495	0.00327965	0.000376351	0.00773932	0.00125194	0.000597477	0.000807073	0.00153946	0.00120088	0.00119369	0.00234561	0.00264347	0.000689013	0.00208136	0.00558722	0.00428689	0.000832643	0.00156385
TAG	TAG44:1-FA14:0	mol%	0.00209191	0.000496958	0.00316892	0.000821779	0.000514938	0.00130217	0.000757397	0.00109524	0.00273796	0.00145235	0.00087101	0.000560824	0.0013065	0.000762569	0.00184328	0.00215898	0.000774576	0.00168751	0.000465826	0.00354974	0.00140504	0.0117831	0.00259081	0.00111617	0.00124844	0.00258429	0.00162846	0.00142925	0.00527001	0.00267255	0.00106164	0.00371411	0.00642893	0.00496678	0.00158109	0.00232436
TAG	TAG44:1-FA14:1	mol%	0.00102478	0.00044024	0.0013027	0.000453089	0.000383863	0.00101525	0.000583401	0.0012402	0.00203796	0.000897043	0.000475658	0.00040863	0.00111904	0.00039823	0.000779177	0.00102131	0.000458872	0.00132083	0.000434539	0.00115504	0.000765246	0.00327994	0.00184313	0.000833842	0.000844905	0.00127825	0.00143741	0.000576612	0.00252839	0.00117932	0.00066089	0.00172143	0.0024816	0.00158725	0.00094491	0.00106042
TAG	TAG44:1-FA16:0	mol%	0.00689706	0.00208776	0.0146475	0.00417997	0.00181945	0.0024388	0.00413498	0.00281058	0.00473161	0.0044724	0.00230004	0.00172	0.00672562	0.00384165	0.00395985	0.00648876	0.00203372	0.00362342	0.00125495	0.0101128	0.00267209	0.0148683	0.00154753	0.00223233	0.00225728	0.00469618	0.00262009	0.00527332	0.00853712	0.00806978	0.00194048	0.00883666	0.00960711	0.0114735	0.00355511	0.00382395
TAG	TAG44:1-FA16:1	mol%	0.00195474	0.000634701	0.00578978	0.00111495	0.000599201	0.00174358	0.0015455	0.00138516	0.00296833	0.00160613	0.00121077	0.000898569	0.00235738	0.0010676	0.00164558	0.00270065	0.00071584	0.00154163	0.000319821	0.00394927	0.0020072	0.00943171	0.00215611	0.0011293	0.00141238	0.00178955	0.00177402	0.00164891	0.00332041	0.00362522	0.000935089	0.00278037	0.00584118	0.0047717	0.00137526	0.00229223
TAG	TAG44:1-FA18:1	mol%	0.0053135	0.00272516	0.00982459	0.00537932	0.00191307	0.00613563	0.00805502	0.00441318	0.00874551	0.00634337	0.00300632	0.00249765	0.00608941	0.0026673	0.00679745	0.00369715	0.00313501	0.00351696	0.00167211	0.00839019	0.00501801	0.0117793	0.00655527	0.00441214	0.00380838	0.00604112	0.00669579	0.00516638	0.00564318	0.00539238	0.00326226	0.00739692	0.0084026	0.00976504	0.00434097	0.00646965
TAG	TAG44:2-FA12:0	mol%	0.000970309	0.000434838	0.0014118	0.000484183	0.000283996	0.000640048	0.000941629	0.000837538	0.00137341	0.00175137	0.000574496	0.000492024	0.000869105	0.000328752	0.000912917	0.00107506	0.000345072	0.00108032	0.000420634	0.00120358	0.000652341	0.00406249	0.00104328	0.0006697	0.000680968	0.000577991	0.00115539	0.000563605	0.00117281	0.000775708	0.000696043	0.000918094	0.00429563	0.00155321	0.000477133	0.00128536
TAG	TAG44:2-FA14:0	mol%	0.0014242	0.000434838	0.0010407	0.000555256	0.000430676	0.00144563	0.00103375	0.000893911	0.00194935	0.00181972	0.000609501	0.000544145	0.00141443	0.000484655	0.00122691	0.00137691	0.000774576	0.000958096	0.000465826	0.00131808	0.00153049	0.00581478	0.00222566	0.0011293	0.00128627	0.0011671	0.00143741	0.000593953	0.00269593	0.000986603	0.000899935	0.00174229	0.00441898	0.00170928	0.00131913	0.00199231
TAG	TAG44:2-FA16:0	mol%	0.00385501	0.00103443	0.0062064	0.00171463	0.000727155	0.000640048	0.00158644	0.00148985	0.00254302	0.00300723	0.00158759	0.00115083	0.00317536	0.00168104	0.00131413	0.00555606	0.000873692	0.00201082	0.000691787	0.004711	0.000639796	0.00669093		0.000361113		0.00112264	0.000291121	0.00385708	0.00211714	0.00376097	0.000801505	0.0034585	0.00834455	0.00584425	0.00165593	0.00154243
TAG	TAG44:2-FA16:1	mol%	0.00210402	0.000812958	0.00407432	0.00135927	0.00085511	0.00236156	0.00120774	0.00245624	0.0027734	0.00157196	0.00165554	0.000794326	0.00203359	0.00118452	0.00170372	0.00372432	0.000914073	0.00207785	0.000563163	0.00274321	0.00210756	0.00544785	0.00196484	0.00162172	0.00152587	0.00108373	0.00146471	0.00136999	0.00295486	0.00229561	0.00151864	0.00169534	0.00357727	0.00285654	0.00207693	0.00241005
[truncated: 489 more rows]

## Sheet: Fatty Acid Concentrations
TrueMass® Complex Lipid Panel: Fatty Acid Concentrations
[truncated: 268 more rows]

## Sheet: Fatty Acid Compositions
TrueMass® Complex Lipid Panel: Fatty Acid Compositions
[truncated: 268 more rows]
